# Supplementary material for: Crystal structure of S-n-octyl 3-(1-phenyl­ethyl­idene)di­thio­carbazate and of its bis-chelated nickel(II) complex
Source: Acta Crystallogr E Crystallogr Commun. 2023 Nov 14;79(Pt 12):1137–41. doi: 10.1107/S2056989023009726 (PMC10833409; doi:10.1107/S2056989023009726)
Supplement: Supplementary file 1 [file e-79-01137-sup1.cif]

##############################################################################
#                                                                            #
# This CIF contains the data in a paper accepted for publication in          #
# Acta Crystallographica Section E. It conforms to the requirements of       #
# Notes for Authors for Acta Crystallographica Section E, and has been       #
# peer reviewed under the auspices of the IUCr Commission on Journals.       #
#                                                                            #
# Full details of the Crystallographic Information File format               #
# are given in the paper "The Crystallographic Information File (CIF):       #
# a New Standard Archive File for Crystallography" by S. R. Hall, F. H.      #
# Allen and I. D. Brown [Acta Cryst. (1991), A47, 655-685].                  #
#                                                                            #
# The current version of the core CIF dictionary is obtainable from          #
# ftp://ftp.iucr.org/pub/cif_core.dic.                                       #
#                                                                            #
# Software is freely available for graphical display of the structure(s)     #
# in this CIF. For information consult the CIF software page                 #
# http://www.iucr.org/resources/cif/software.                                #
#                                                                            #
# This file may be used for bona fide research purposes within the           #
# scientific community so long as proper attribution is given to the journal # 
# article from which it was obtained.                                        #
#                                                                            #
##############################################################################
data_H<i>L</i>
_audit_creation_method     'SHELXL-2019/2'
_chemical_name_systematic
;
<i>S</i>-<i>n</i>-Octyl 3-(1-phenylethylidene)dithiocarbazate
;
_chemical_name_common     ?
_chemical_formula_moiety     'C17 H26 N2 S2'
_chemical_formula_sum     'C17 H26 N2 S2'
_chemical_formula_iupac     'C17 H26 N2 S2'
_chemical_formula_weight     322.52
_chemical_melting_point     ?
_space_group_crystal_system     triclinic
_space_group_name_H-M_alt     'P -1'
_space_group_name_Hall     '-P 1'
loop_
    _space_group_symop_operation_xyz
    'x, y, z'
    '-x, -y, -z'
_cell_length_a     4.9925(6)
_cell_length_b     12.4283(16)
_cell_length_c     15.0643(19)
_cell_angle_alpha     98.420(7)
_cell_angle_beta     94.302(7)
_cell_angle_gamma     91.150(6)
_cell_volume     921.6(2)
_cell_formula_units_Z     2
_cell_measurement_reflns_used     6282
_cell_measurement_theta_min     1.99
_cell_measurement_theta_max     27.47
_cell_measurement_temperature     173(2)
_exptl_crystal_description     plate
_exptl_crystal_colour     colorless
_exptl_crystal_size_max     0.190
_exptl_crystal_size_mid     0.100
_exptl_crystal_size_min     0.070
_exptl_crystal_density_diffrn     1.162
_exptl_crystal_density_meas     ?
_exptl_crystal_density_method     ?
_exptl_crystal_F_000     348
_exptl_absorpt_coefficient_mu     0.285
_exptl_absorpt_correction_type     multi-scan
_exptl_absorpt_process_details
;
(ABSCOR; Higashi, 1995)
;
_exptl_absorpt_correction_T_min     0.410
_exptl_absorpt_correction_T_max     0.980
_diffrn_ambient_temperature     173(2)
_diffrn_source     ?
_diffrn_radiation_type     MoK\a
_diffrn_radiation_wavelength     0.71075
_diffrn_measurement_device_type     'Rigaku R-AXIS RAPID'
_diffrn_measurement_method     \w
_diffrn_detector_area_resol_mean     ?
_diffrn_reflns_number     8449
_diffrn_reflns_av_R_equivalents     0.0372
_diffrn_reflns_av_unetI/netI     0.0432
_diffrn_reflns_theta_min     2.302
_diffrn_reflns_theta_max     27.466
_diffrn_reflns_theta_full     25.242
_diffrn_measured_fraction_theta_max     0.988
_diffrn_measured_fraction_theta_full     0.993
_diffrn_reflns_limit_h_min     -6
_diffrn_reflns_limit_h_max     5
_diffrn_reflns_limit_k_min     -16
_diffrn_reflns_limit_k_max     16
_diffrn_reflns_limit_l_min     -19
_diffrn_reflns_limit_l_max     19
_refine_special_details     ?
_reflns_number_total     4181
_reflns_number_gt     3093
_reflns_threshold_expression     'I > 2\s(I)'
_refine_ls_structure_factor_coef     Fsqd
_refine_ls_matrix_type     full
_refine_ls_R_factor_all     0.0922
_refine_ls_R_factor_gt     0.0708
_refine_ls_wR_factor_gt     0.1829
_refine_ls_wR_factor_ref     0.1957
_refine_ls_goodness_of_fit_ref     1.076
_refine_ls_restrained_S_all     1.076
_refine_ls_number_reflns     4181
_refine_ls_number_parameters     242
_refine_ls_number_restraints     0
_refine_ls_hydrogen_treatment     mixed
_refine_ls_weighting_scheme     calc
_refine_ls_weighting_details
              'w=1/[\s^2^(Fo^2^)+(0.0649P)^2^+1.6447P] where P=(Fo^2^+2Fc^2^)/3'
_atom_sites_solution_hydrogens     mixed
_atom_sites_solution_primary     ?
_atom_sites_solution_secondary     ?
_refine_ls_shift/su_max     0.000
_refine_ls_shift/su_mean     0.000
_refine_diff_density_max     0.553
_refine_diff_density_min     -0.322
_refine_ls_extinction_method     none
_refine_ls_extinction_coef     .
loop_
    _atom_type_symbol
    _atom_type_description
    _atom_type_scat_dispersion_real
    _atom_type_scat_dispersion_imag
    _atom_type_scat_source
    'C' 'C' 0.0033 0.0016
                         'International Tables Vol C Tables 4.2.6.8 and 6.1.1.4'
    'H' 'H' 0.0000 0.0000
                         'International Tables Vol C Tables 4.2.6.8 and 6.1.1.4'
    'N' 'N' 0.0061 0.0033
                         'International Tables Vol C Tables 4.2.6.8 and 6.1.1.4'
    'S' 'S' 0.1246 0.1234
                         'International Tables Vol C Tables 4.2.6.8 and 6.1.1.4'
_computing_data_collection
;
RAPID-AUTO (Rigaku, 2018)
;
_computing_cell_refinement
;
RAPID-AUTO (Rigaku, 2018)
;
_computing_data_reduction
;
RAPID-AUTO (Rigaku, 2018)
;
_computing_structure_solution
;
<i>SHELXT2018/2</i> (Sheldrick, 2015a)
;
_computing_structure_refinement
;
<i>SHELXL2019/2</i> (Sheldrick, 2015b)
;
_computing_molecular_graphics
;
DIAMOND (Brandenburg, 1999)
;
_computing_publication_material
;
WinGX 2018.3 (Farrugia, 2012)
;
loop_
    _atom_site_type_symbol
    _atom_site_label
    _atom_site_fract_x
    _atom_site_fract_y
    _atom_site_fract_z
    _atom_site_U_iso_or_equiv
    _atom_site_adp_type
    _atom_site_calc_flag
    _atom_site_occupancy
    _atom_site_disorder_assembly
    _atom_site_disorder_group
    N N1 -0.1043(6) 0.7323(2) 0.1266(2) 0.0401(7) Uani d 1 . .
    N N2 -0.2090(6) 0.6296(2) 0.0940(2) 0.0409(7) Uani d 1 . .
    H H2N -0.344(7) 0.616(3) 0.053(2) 0.031(9) Uiso d 1 . .
    S S1 -0.20157(19) 0.41740(7) 0.08485(6) 0.0432(3) Uani d 1 . .
    S S2 0.16745(18) 0.58140(7) 0.20863(6) 0.0431(3) Uani d 1 . .
    C C1 -0.0902(7) 0.9225(3) 0.1334(3) 0.0423(8) Uani d 1 . .
    C C2A -0.2308(19) 1.0181(6) 0.1290(6) 0.0504(19) Uani d 0.5 A 2
    H H2A -0.412706 1.013940 0.104862 0.060 Uiso calc 0.5 A 2
    C C3A -0.107(2) 1.1189(7) 0.1597(7) 0.056(2) Uani d 0.5 A 2
    H H3A -0.196708 1.183166 0.149810 0.067 Uiso calc 0.5 A 2
    C C2 -0.1086(16) 1.0104(6) 0.0810(6) 0.0461(17) Uani d 0.5 A 1
    H H2 -0.190437 0.998522 0.021250 0.055 Uiso calc 0.5 A 1
    C C3 -0.0052(18) 1.1128(7) 0.1190(7) 0.049(2) Uani d 0.5 A 1
    H H3 -0.031247 1.173157 0.087547 0.058 Uiso calc 0.5 A 1
    C C4 0.1357(10) 1.1268(3) 0.2027(3) 0.0619(12) Uani d 1 . .
    H H4 0.221191 1.194944 0.226559 0.074 Uiso calc 1 A 1
    C C5A 0.283(2) 1.0330(8) 0.2134(7) 0.060(2) Uani d 0.5 A 2
    H H5A 0.460126 1.039291 0.241511 0.072 Uiso calc 0.5 A 2
    C C6A 0.1629(19) 0.9312(8) 0.1820(7) 0.049(2) Uani d 0.5 A 2
    H H6A 0.252208 0.867290 0.193560 0.059 Uiso calc 0.5 A 2
    C C5 0.151(2) 1.0410(8) 0.2510(7) 0.057(2) Uani d 0.5 A 1
    H H5 0.230184 1.052526 0.311120 0.068 Uiso calc 0.5 A 1
    C C6 0.053(2) 0.9385(8) 0.2135(6) 0.046(2) Uani d 0.5 A 1
    H H6 0.087011 0.878548 0.244745 0.055 Uiso calc 0.5 A 1
    C C7 -0.2107(8) 0.8138(3) 0.0956(3) 0.0471(9) Uani d 1 . .
    C C8A -0.477(4) 0.804(2) 0.0421(15) 0.062(5) Uani d 0.5 B 2
    H H8A -0.457921 0.763747 -0.017873 0.075 Uiso calc 0.5 B 2
    H H8B -0.540448 0.877297 0.036156 0.075 Uiso calc 0.5 B 2
    H H8C -0.606766 0.765985 0.072809 0.075 Uiso calc 0.5 B 2
    C C8 -0.405(4) 0.7988(19) 0.0111(15) 0.067(6) Uani d 0.5 B 1
    H H8D -0.329965 0.748035 -0.036166 0.081 Uiso calc 0.5 B 1
    H H8E -0.430501 0.869171 -0.009852 0.081 Uiso calc 0.5 B 1
    H H8F -0.577752 0.769499 0.024940 0.081 Uiso calc 0.5 B 1
    C C9 -0.0943(7) 0.5445(3) 0.1251(2) 0.0363(7) Uani d 1 . .
    C C10 0.2629(7) 0.4508(3) 0.2385(2) 0.0406(8) Uani d 1 . .
    H H10A 0.105264 0.412724 0.257139 0.049 Uiso calc 1 . .
    H H10B 0.330537 0.404971 0.185987 0.049 Uiso calc 1 . .
    C C11 0.4822(7) 0.4701(3) 0.3158(2) 0.0421(8) Uani d 1 . .
    H H11A 0.637148 0.509765 0.297023 0.051 Uiso calc 1 . .
    H H11B 0.412573 0.515802 0.368017 0.051 Uiso calc 1 . .
    C C12 0.5748(7) 0.3632(3) 0.3436(2) 0.0433(8) Uani d 1 . .
    H H12A 0.651622 0.319515 0.291733 0.052 Uiso calc 1 . .
    H H12B 0.416427 0.321934 0.358284 0.052 Uiso calc 1 . .
    C C13 0.7831(8) 0.3763(3) 0.4239(2) 0.0458(8) Uani d 1 . .
    H H13A 0.941383 0.417864 0.409574 0.055 Uiso calc 1 . .
    H H13B 0.706096 0.419128 0.476121 0.055 Uiso calc 1 . .
    C C14 0.8745(8) 0.2683(3) 0.4499(3) 0.0479(9) Uani d 1 . .
    H H14A 0.714985 0.226115 0.462490 0.057 Uiso calc 1 . .
    H H14B 0.954852 0.226428 0.398009 0.057 Uiso calc 1 . .
    C C15 1.0773(8) 0.2790(4) 0.5313(3) 0.0520(9) Uani d 1 . .
    H H15A 1.237728 0.320556 0.518707 0.062 Uiso calc 1 . .
    H H15B 0.997681 0.321188 0.583283 0.062 Uiso calc 1 . .
    C C16 1.1647(10) 0.1709(4) 0.5568(3) 0.0652(12) Uani d 1 . .
    H H16A 1.244326 0.128450 0.504959 0.078 Uiso calc 1 . .
    H H16B 1.004888 0.129348 0.569939 0.078 Uiso calc 1 . .
    C C17 1.3697(11) 0.1840(5) 0.6387(4) 0.0820(16) Uani d 1 . .
    H H17A 1.429776 0.112155 0.649602 0.098 Uiso calc 1 . .
    H H17B 1.286255 0.219771 0.691591 0.098 Uiso calc 1 . .
    H H17C 1.524302 0.228373 0.627259 0.098 Uiso calc 1 . .
loop_
    _atom_site_aniso_label
    _atom_site_aniso_U_11
    _atom_site_aniso_U_22
    _atom_site_aniso_U_33
    _atom_site_aniso_U_12
    _atom_site_aniso_U_13
    _atom_site_aniso_U_23
    N1 0.0423(16) 0.0350(14) 0.0419(16) -0.0025(12) -0.0012(13) 0.0052(12)
    N2 0.0427(16) 0.0373(15) 0.0416(16) -0.0035(12) -0.0029(14) 0.0062(13)
    S1 0.0482(5) 0.0357(4) 0.0442(5) -0.0042(4) -0.0046(4) 0.0053(4)
    S2 0.0441(5) 0.0387(5) 0.0449(5) -0.0039(4) -0.0062(4) 0.0064(4)
    C1 0.0404(18) 0.0364(17) 0.049(2) 0.0006(14) -0.0064(16) 0.0067(15)
    C2A 0.053(5) 0.042(4) 0.054(5) 0.006(4) -0.011(4) 0.003(4)
    C3A 0.073(7) 0.032(4) 0.061(6) 0.005(4) -0.009(5) 0.003(4)
    C2 0.043(4) 0.043(4) 0.048(4) 0.004(3) -0.012(4) 0.001(4)
    C3 0.045(5) 0.037(4) 0.065(6) -0.002(4) -0.005(4) 0.017(4)
    C4 0.075(3) 0.038(2) 0.067(3) -0.0090(19) -0.016(2) 0.0005(19)
    C5A 0.060(6) 0.050(5) 0.064(6) -0.004(5) -0.020(5) 0.002(5)
    C6A 0.045(5) 0.044(4) 0.058(6) -0.007(4) -0.008(4) 0.011(4)
    C5 0.061(6) 0.053(5) 0.050(5) 0.000(5) -0.013(4) -0.004(4)
    C6 0.053(6) 0.039(4) 0.045(5) -0.002(4) -0.007(4) 0.006(4)
    C7 0.0436(19) 0.0381(18) 0.057(2) -0.0040(15) -0.0158(17) 0.0091(16)
    C8A 0.046(8) 0.047(6) 0.089(15) -0.002(5) -0.026(7) 0.007(9)
    C8 0.075(14) 0.035(5) 0.083(13) -0.001(8) -0.039(9) 0.006(7)
    C9 0.0375(17) 0.0376(17) 0.0341(16) -0.0016(13) 0.0065(14) 0.0047(13)
    C10 0.0409(18) 0.0404(18) 0.0407(18) 0.0006(14) 0.0001(15) 0.0080(15)
    C11 0.0419(19) 0.0436(19) 0.0394(18) -0.0007(15) -0.0022(15) 0.0045(15)
    C12 0.0411(19) 0.047(2) 0.0403(19) -0.0044(15) -0.0051(15) 0.0073(15)
    C13 0.046(2) 0.052(2) 0.0380(19) -0.0030(16) -0.0043(16) 0.0056(16)
    C14 0.0417(19) 0.057(2) 0.044(2) -0.0016(16) -0.0046(16) 0.0084(17)
    C15 0.046(2) 0.065(3) 0.045(2) 0.0032(18) -0.0029(17) 0.0120(19)
    C16 0.059(3) 0.076(3) 0.065(3) 0.008(2) -0.004(2) 0.027(2)
    C17 0.069(3) 0.114(5) 0.067(3) 0.018(3) -0.010(3) 0.034(3)
_geom_special_details
;
 All esds (except the esd in the dihedral angle between two l.s. planes)
 are estimated using the full covariance matrix.  The cell esds are taken
 into account individually in the estimation of esds in distances, angles
 and torsion angles; correlations between esds in cell parameters are only
 used when they are defined by crystal symmetry.  An approximate (isotropic)
 treatment of cell esds is used for estimating esds involving l.s. planes.
;
loop_
    _geom_bond_atom_site_label_1
    _geom_bond_atom_site_label_2
    _geom_bond_site_symmetry_2
    _geom_bond_distance
    _geom_bond_publ_flag
    N1 C7 . 1.284(4) ?
    N1 N2 . 1.377(4) ?
    N2 C9 . 1.340(4) ?
    N2 H2N . 0.87(4) ?
    S1 C9 . 1.669(3) ?
    S2 C9 . 1.750(3) ?
    S2 C10 . 1810(3) ?
    C1 C6 . 1.342(10) ?
    C1 C2A . 1.399(9) ?
    C1 C6A . 1.407(10) ?
    C1 C2 . 1.438(9) ?
    C1 C7 . 1.484(5) ?
    C2A C3A . 1.387(12) ?
    C2A H2A . 0.9500 ?
    C3A C4 . 1.323(11) ?
    C3A H3A . 0.9500 ?
    C2 C3 . 1.390(12) ?
    C2 H2 . 0.9500 ?
    C3 C4 . 1.382(10) ?
    C3 H3 . 0.9500 ?
    C4 C5 . 1.377(11) ?
    C4 C5A . 1.413(11) ?
    C4 H4 . 0.9500 ?
    C5A C6A . 1.390(13) ?
    C5A H5A . 0.9500 ?
    C6A H6A . 0.9500 ?
    C5 C6 . 1.380(13) ?
    C5 H5 . 0.9500 ?
    C6 H6 . 0.9500 ?
    C7 C8A . 1.50(2) ?
    C7 C8 . 1.53(2) ?
    C8A H8A . 0.9800 ?
    C8A H8B . 0.9800 ?
    C8A H8C . 0.9800 ?
    C8 H8D . 0.9800 ?
    C8 H8E . 0.9800 ?
    C8 H8F . 0.9800 ?
    C10 C11 . 1.526(5) ?
    C10 H10A . 0.9900 ?
    C10 H10B . 0.9900 ?
    C11 C12 . 1.521(5) ?
    C11 H11A . 0.9900 ?
    C11 H11B . 0.9900 ?
    C12 C13 . 1.523(5) ?
    C12 H12A . 0.9900 ?
    C12 H12B . 0.9900 ?
    C13 C14 . 1.521(5) ?
    C13 H13A . 0.9900 ?
    C13 H13B . 0.9900 ?
    C14 C15 . 1.519(5) ?
    C14 H14A . 0.9900 ?
    C14 H14B . 0.9900 ?
    C15 C16 . 1.513(6) ?
    C15 H15A . 0.9900 ?
    C15 H15B . 0.9900 ?
    C16 C17 . 1.530(6) ?
    C16 H16A . 0.9900 ?
    C16 H16B . 0.9900 ?
    C17 H17A . 0.9800 ?
    C17 H17B . 0.9800 ?
    C17 H17C . 0.9800 ?
loop_
    _geom_angle_atom_site_label_1
    _geom_angle_atom_site_label_2
    _geom_angle_atom_site_label_3
    _geom_angle_site_symmetry_1
    _geom_angle_site_symmetry_3
    _geom_angle
    _geom_angle_publ_flag
    C7 N1 N2 . . 118.4(3) ?
    C9 N2 N1 . . 118.4(3) ?
    C9 N2 H2N . . 117(2) ?
    N1 N2 H2N . . 124(2) ?
    C9 S2 C10 . . 102.08(16) ?
    C2A C1 C6A . . 117.8(6) ?
    C6 C1 C2 . . 119.0(6) ?
    C6 C1 C7 . . 120.9(5) ?
    C2A C1 C7 . . 121.9(4) ?
    C6A C1 C7 . . 120.1(5) ?
    C2 C1 C7 . . 119.9(4) ?
    C3A C2A C1 . . 120.5(8) ?
    C3A C2A H2A . . 119.8 ?
    C1 C2A H2A . . 119.8 ?
    C4 C3A C2A . . 121.0(8) ?
    C4 C3A H3A . . 119.5 ?
    C2A C3A H3A . . 119.5 ?
    C3 C2 C1 . . 119.1(7) ?
    C3 C2 H2 . . 120.4 ?
    C1 C2 H2 . . 120.4 ?
    C4 C3 C2 . . 119.9(8) ?
    C4 C3 H3 . . 120.1 ?
    C2 C3 H3 . . 120.1 ?
    C5 C4 C3 . . 119.4(6) ?
    C3A C4 C5A . . 121.0(6) ?
    C5 C4 H4 . . 120.3 ?
    C3 C4 H4 . . 120.3 ?
    C6A C5A C4 . . 118.9(8) ?
    C6A C5A H5A . . 120.6 ?
    C4 C5A H5A . . 120.6 ?
    C5A C6A C1 . . 120.2(9) ?
    C5A C6A H6A . . 119.9 ?
    C1 C6A H6A . . 119.9 ?
    C4 C5 C6 . . 121.0(8) ?
    C4 C5 H5 . . 119.5 ?
    C6 C5 H5 . . 119.5 ?
    C1 C6 C5 . . 120.8(8) ?
    C1 C6 H6 . . 119.6 ?
    C5 C6 H6 . . 119.6 ?
    N1 C7 C1 . . 116.1(3) ?
    N1 C7 C8A . . 122.2(10) ?
    C1 C7 C8A . . 120.2(10) ?
    N1 C7 C8 . . 121.7(9) ?
    C1 C7 C8 . . 120.9(9) ?
    C7 C8A H8A . . 109.5 ?
    C7 C8A H8B . . 109.5 ?
    H8A C8A H8B . . 109.5 ?
    C7 C8A H8C . . 109.5 ?
    H8A C8A H8C . . 109.5 ?
    H8B C8A H8C . . 109.5 ?
    C7 C8 H8D . . 109.5 ?
    C7 C8 H8E . . 109.5 ?
    H8D C8 H8E . . 109.5 ?
    C7 C8 H8F . . 109.5 ?
    H8D C8 H8F . . 109.5 ?
    H8E C8 H8F . . 109.5 ?
    N2 C9 S1 . . 120.8(3) ?
    N2 C9 S2 . . 113.6(2) ?
    S1 C9 S2 . . 125.6(2) ?
    C11 C10 S2 . . 108.4(2) ?
    C11 C10 H10A . . 110.0 ?
    S2 C10 H10A . . 110.0 ?
    C11 C10 H10B . . 110.0 ?
    S2 C10 H10B . . 110.0 ?
    H10A C10 H10B . . 108.4 ?
    C12 C11 C10 . . 111.2(3) ?
    C12 C11 H11A . . 109.4 ?
    C10 C11 H11A . . 109.4 ?
    C12 C11 H11B . . 109.4 ?
    C10 C11 H11B . . 109.4 ?
    H11A C11 H11B . . 108.0 ?
    C11 C12 C13 . . 114.1(3) ?
    C11 C12 H12A . . 108.7 ?
    C13 C12 H12A . . 108.7 ?
    C11 C12 H12B . . 108.7 ?
    C13 C12 H12B . . 108.7 ?
    H12A C12 H12B . . 107.6 ?
    C14 C13 C12 . . 113.2(3) ?
    C14 C13 H13A . . 108.9 ?
    C12 C13 H13A . . 108.9 ?
    C14 C13 H13B . . 108.9 ?
    C12 C13 H13B . . 108.9 ?
    H13A C13 H13B . . 107.8 ?
    C15 C14 C13 . . 114.3(3) ?
    C15 C14 H14A . . 108.7 ?
    C13 C14 H14A . . 108.7 ?
    C15 C14 H14B . . 108.7 ?
    C13 C14 H14B . . 108.7 ?
    H14A C14 H14B . . 107.6 ?
    C16 C15 C14 . . 113.7(4) ?
    C16 C15 H15A . . 108.8 ?
    C14 C15 H15A . . 108.8 ?
    C16 C15 H15B . . 108.8 ?
    C14 C15 H15B . . 108.8 ?
    H15A C15 H15B . . 107.7 ?
    C15 C16 C17 . . 112.6(4) ?
    C15 C16 H16A . . 109.1 ?
    C17 C16 H16A . . 109.1 ?
    C15 C16 H16B . . 109.1 ?
    C17 C16 H16B . . 109.1 ?
    H16A C16 H16B . . 107.8 ?
    C16 C17 H17A . . 109.5 ?
    C16 C17 H17B . . 109.5 ?
    H17A C17 H17B . . 109.5 ?
    C16 C17 H17C . . 109.5 ?
    H17A C17 H17C . . 109.5 ?
    H17B C17 H17C . . 109.5 ?
loop_
    _geom_torsion_atom_site_label_1
    _geom_torsion_atom_site_label_2
    _geom_torsion_atom_site_label_3
    _geom_torsion_atom_site_label_4
    _geom_torsion_site_symmetry_1
    _geom_torsion_site_symmetry_2
    _geom_torsion_site_symmetry_3
    _geom_torsion_site_symmetry_4
    _geom_torsion
    _geom_torsion_publ_flag
    C7 N1 N2 C9 . . . . 178.7(3) ?
    C6A C1 C2A C3A . . . . 9.7(13) ?
    C7 C1 C2A C3A . . . . -175.8(8) ?
    C1 C2A C3A C4 . . . . -7.6(16) ?
    C6 C1 C2 C3 . . . . -7.5(12) ?
    C7 C1 C2 C3 . . . . 177.2(7) ?
    C1 C2 C3 C4 . . . . 6.1(13) ?
    C2A C3A C4 C5A . . . . 4.2(15) ?
    C2 C3 C4 C5 . . . . -5.9(13) ?
    C3A C4 C5A C6A . . . . -3.3(15) ?
    C4 C5A C6A C1 . . . . 5.7(16) ?
    C2A C1 C6A C5A . . . . -8.9(13) ?
    C7 C1 C6A C5A . . . . 176.6(8) ?
    C3 C4 C5 C6 . . . . 7.0(14) ?
    C2 C1 C6 C5 . . . . 8.6(13) ?
    C7 C1 C6 C5 . . . . -176.0(8) ?
    C4 C5 C6 C1 . . . . -8.6(16) ?
    N2 N1 C7 C1 . . . . 179.8(3) ?
    N2 N1 C7 C8A . . . . 14.0(10) ?
    N2 N1 C7 C8 . . . . -13.4(10) ?
    C6 C1 C7 N1 . . . . -21.6(7) ?
    C2A C1 C7 N1 . . . . -159.1(6) ?
    C6A C1 C7 N1 . . . . 15.2(7) ?
    C2 C1 C7 N1 . . . . 153.7(5) ?
    C2A C1 C7 C8A . . . . 7.0(11) ?
    C6A C1 C7 C8A . . . . -178.7(10) ?
    C6 C1 C7 C8 . . . . 171.6(10) ?
    C2 C1 C7 C8 . . . . -13.2(11) ?
    N1 N2 C9 S1 . . . . -177.0(2) ?
    N1 N2 C9 S2 . . . . 3.0(4) ?
    C10 S2 C9 N2 . . . . 177.4(3) ?
    C10 S2 C9 S1 . . . . -2.6(3) ?
    C9 S2 C10 C11 . . . . -176.7(2) ?
    S2 C10 C11 C12 . . . . -179.2(3) ?
    C10 C11 C12 C13 . . . . -176.8(3) ?
    C11 C12 C13 C14 . . . . -179.5(3) ?
    C12 C13 C14 C15 . . . . -178.6(3) ?
    C13 C14 C15 C16 . . . . 179.6(4) ?
    C14 C15 C16 C17 . . . . 179.8(4) ?
_shelx_space_group_comment
;
The symmetry employed for this shelxl refinement is uniquely defined
by the following loop, which should always be used as a source of
symmetry information in preference to the above space-group names.
They are only intended as comments.
;
_shelx_estimated_absorpt_T_min     0.948
_shelx_estimated_absorpt_T_max     0.980
_shelx_hkl_file
;
   0   0   2   10.76    0.22
   0   0   2   10.88    0.23
   0   0  -2   11.03    0.21
   0   0  -2   10.95    0.32
   0   0   3  733.25   12.84
   0   0   3  748.70   13.26
   0   0  -3  747.68   13.27
   0   0  -3  760.73   13.45
   0   0   4  218.64    3.22
   0   0   4  222.48    3.65
   0   0  -4  220.98    3.30
   0   0  -4  221.80    3.41
   0   0   5   43.54    0.86
   0   0   5   45.02    0.84
   0   0  -5   45.45    0.79
   0   0  -5   44.63    0.97
   0   0   6  157.50    2.42
   0   0   6  166.40    2.68
   0   0  -6  164.47    2.70
   0   0  -6  164.17    2.64
   0   0   7  159.28    2.56
   0   0  -7  156.16    2.56
   0   0  -7  164.92    2.93
   0   0  -8   10.09    0.46
   0   0  -8   11.13    0.52
   0   0  -9  342.13    6.56
   0   0  -9  356.57    6.59
   0   0 -10   35.19    0.94
   0   0 -10   37.43    1.19
   0   0 -11    6.70    0.67
   0   0 -11    7.86    0.57
   0   0 -12    4.93    0.52
   0   0 -12    5.13    0.55
   0   0 -13    1.05    0.43
   0   0 -13    1.72    0.60
   0   0 -14   12.78    0.96
   0   0 -14   13.79    0.80
   0   0 -15    3.32    0.58
   0   0 -15    3.72    0.80
   0   0 -16    3.07    0.61
   0   0 -16    2.39    0.62
   0   0 -17    9.02    0.87
   0   0 -17    9.13    0.87
   0   0 -18    6.68    0.81
   0   0 -18    6.22    0.84
   0   0 -19    0.24    0.81
   0   0 -19    0.99    0.59
   0   1 -19    0.66    0.77
   0   1 -19    0.14    0.58
   0   1 -18    3.33    0.78
   0   1 -18    3.90    0.99
   0   1 -17    4.78    0.94
   0   1 -17    4.41    0.75
   0   1 -16    4.43    0.67
   0   1 -16    4.31    0.71
   0   1 -15    0.17    0.58
   0   1 -15    0.19    0.44
   0   1 -14    0.79    0.44
   0   1 -14    0.56    0.47
   0   1 -13    1.23    0.42
   0   1 -13    0.64    0.46
   0   1 -12    6.17    0.55
   0   1 -12    6.02    0.76
   0   1 -11   62.44    1.41
   0   1 -11   62.31    1.49
   0   1 -10   71.55    1.50
   0   1 -10   73.57    1.58
   0  -1  10   70.32    1.57
   0   1  -9  105.30    1.97
   0   1  -9  109.71    2.07
   0  -1   9  107.43    2.31
   0   1  -8   74.69    1.38
   0   1  -8   75.42    1.65
   0  -1   8   73.64    1.46
   0   1  -7  113.76    2.07
   0   1  -7  119.05    2.23
   0  -1   7  115.63    2.02
   0   1  -6  117.63    1.86
   0   1  -6  124.54    2.19
   0  -1   6  121.10    2.17
   0   1  -5   97.44    1.49
   0   1  -5  104.49    1.81
   0  -1   5  100.90    1.61
   0   1  -4    6.12    0.36
   0   1  -4    6.52    0.44
   0  -1   4    6.64    0.43
   0   1  -3  213.15    3.11
   0  -1   3  205.57    3.02
   0   1  -2   83.15    1.08
   0  -1   2   82.38    1.06
   0   1   1   60.23    0.65
   0  -1  -1   58.21    0.62
   0   1   2  190.07    2.53
   0  -1  -2  201.68    2.60
   0   1   3    7.35    0.40
   0  -1  -3    7.11    0.29
   0   1   4   -0.44    0.20
   0  -1  -4   -0.43    0.20
   0   1   5   18.30    0.54
   0  -1  -5   18.21    0.55
   0  -1  -5   18.85    0.63
   0   1   6   54.49    0.93
   0  -1  -6   55.02    1.07
   0  -1  -6   57.53    1.20
   0   1   7   71.42    1.21
   0  -1  -7   72.06    1.37
   0  -1  -7   72.91    1.31
   0   1   8   11.05    0.43
   0  -1  -8   10.69    0.54
   0  -1  -8   11.54    0.49
   0   1   9    2.87    0.32
   0  -1  -9    3.10    0.45
   0  -1  -9    2.86    0.50
   0   1  10   13.05    0.53
   0  -1 -10   12.92    0.54
   0  -1 -10   13.73    0.62
   0  -1 -11   35.39    1.00
   0  -1 -11   38.51    1.32
   0  -1 -12    4.91    0.68
   0  -1 -12    5.49    0.54
   0  -1 -13   17.29    1.00
   0  -1 -13   16.90    1.05
   0  -1 -14   12.01    0.77
   0  -1 -14   12.33    0.79
   0  -1 -15    0.97    0.41
   0  -1 -15   -1.32    0.57
   0  -1 -16    3.25    0.80
   0  -1 -16    3.19    0.62
   0  -1 -17    3.62    0.66
   0  -1 -17    3.29    0.56
   0  -1 -17    4.12    0.88
   0  -1 -18    0.49    0.46
   0  -1 -18    0.24    0.54
   0  -1 -19    0.06    0.60
   0  -1 -19    0.44    0.72
   0   2 -19   -0.36    0.78
   0   2 -19   -0.23    0.79
   0   2 -18    7.32    0.90
   0   2 -18    6.82    0.90
   0   2 -17   13.12    1.24
   0   2 -17   11.87    0.99
   0   2 -16    2.01    0.59
   0   2 -16    0.16    0.76
   0   2 -15    0.16    0.61
   0   2 -15    0.40    0.47
   0   2 -14    3.26    0.60
   0   2 -14    4.69    0.64
   0   2 -13    6.34    0.62
   0   2 -13    5.95    0.67
   0  -2  13    5.81    0.73
   0   2 -12    0.07    0.33
   0   2 -12   -0.58    0.47
   0  -2  12    0.46    0.50
   0   2 -11   32.43    1.00
   0   2 -11   34.77    1.29
   0  -2  11   34.92    1.10
   0   2 -10   84.78    1.71
   0   2 -10   86.90    1.85
   0  -2  10   86.12    1.86
   0   2  -9    2.72    0.37
   0   2  -9    2.83    0.40
   0  -2   9    2.58    0.42
   0   2  -8    4.04    0.38
   0   2  -8    5.00    0.43
   0  -2   8    4.07    0.42
   0   2  -7   54.01    1.21
   0   2  -7   58.51    1.18
   0  -2   7   55.42    1.15
   0   2  -6    0.60    0.28
   0  -2   6   -0.23    0.29
   0   2  -5    6.37    0.39
   0  -2   5    6.55    0.40
   0   2  -4  187.27    2.92
   0  -2   4  182.08    2.88
   0   2  -3  866.02   16.14
   0  -2   3  876.37   16.40
   0   2  -2  103.75    1.48
   0  -2   2  101.36    1.44
   0   2  -1  259.36    3.60
   0  -2   1  250.95    3.50
   0   2   0  112.67    1.45
   0  -2   0  116.74    1.50
   0   2   1  581.23    9.32
   0  -2  -1  573.59    9.21
   0   2   2 2348.47   55.54
   0  -2  -2 2343.76   56.18
   0   2   3  235.25    3.43
   0  -2  -3  238.89    3.48
   0   2   4  203.12    3.05
   0  -2  -4  213.68    3.12
   0   2   5    8.01    0.44
   0  -2  -5    9.55    0.32
   0   2   6  102.18    1.64
   0  -2  -6  110.25    1.67
   0  -2  -7   75.70    1.32
   0  -2  -7   79.99    1.31
   0  -2  -7   77.86    1.42
   0   2   8    1.04    0.27
   0  -2  -8    0.95    0.26
   0  -2  -8    1.37    0.31
   0   2   9    2.61    0.31
   0  -2  -9    2.44    0.33
   0  -2  -9    2.42    0.38
   0   2  10    4.66    0.52
   0  -2 -10    4.91    0.42
   0  -2 -10    5.68    0.60
   0   2  11  138.20    2.80
   0  -2 -11  147.34    2.94
   0  -2 -11  144.67    3.04
   0   2  12    9.51    0.56
   0  -2 -12    8.90    0.59
   0  -2 -12    9.62    0.54
   0  -2 -12   10.19    0.65
   0  -2 -13   25.69    0.93
   0  -2 -13   23.45    0.88
   0  -2 -13   25.88    1.28
   0  -2 -14   28.52    1.00
   0  -2 -14   29.75    1.15
   0  -2 -15    3.23    0.62
   0  -2 -15    3.35    0.77
   0  -2 -16    0.35    0.40
   0  -2 -16    0.79    0.49
   0  -2 -17    0.45    0.37
   0  -2 -17   -0.45    0.45
   0  -2 -18   -0.11    0.54
   0  -2 -18    0.33    0.64
   0   3 -19    0.88    0.89
   0   3 -19    0.61    0.64
   0   3 -18    1.87    0.67
   0   3 -18    0.59    0.68
   0   3 -17    5.79    1.08
   0   3 -17    5.51    1.08
   0   3 -16   10.68    0.90
   0   3 -16    8.51    0.91
   0   3 -15    5.87    0.76
   0   3 -15    5.63    0.77
   0  -3  15    6.43    0.87
   0   3 -14   15.08    0.89
   0   3 -14   14.16    0.97
   0  -3  14   14.31    1.28
   0   3 -13   38.23    1.30
   0   3 -13   41.15    1.37
   0  -3  13   39.38    1.43
   0   3 -12    1.66    0.46
   0   3 -12    2.27    0.50
   0  -3  12    1.01    0.54
   0   3 -11   37.15    1.07
   0   3 -11   39.77    1.41
   0  -3  11   37.57    1.19
   0   3 -10   27.57    0.84
   0   3 -10   28.27    1.15
   0  -3  10   27.76    0.93
   0   3  -9   -0.04    0.40
   0   3  -9    0.41    0.33
   0  -3   9    0.35    0.34
   0   3  -8    2.93    0.38
   0   3  -8    3.26    0.42
   0  -3   8    3.16    0.44
   0   3  -7   36.84    0.97
   0  -3   7   36.63    1.12
   0   3  -6  115.76    2.17
   0  -3   6  109.99    1.95
   0   3  -5   -0.75    0.28
   0  -3   5   -0.23    0.30
   0   3  -4  289.65    4.61
   0  -3   4  283.46    4.56
   0   3  -3  123.16    1.94
   0  -3   3  122.51    1.97
   0   3  -2    7.13    0.44
   0  -3   2    6.76    0.44
   0   3  -1   15.42    0.51
   0  -3   1   14.86    0.50
   0   3   0   55.72    1.09
   0  -3   0   55.74    0.96
   0   3   1   79.72    1.21
   0  -3  -1   82.28    1.25
   0   3   2    7.30    0.30
   0  -3  -2    7.46    0.31
   0   3   3  328.29    5.21
   0  -3  -3  325.45    5.15
   0   3   4  318.32    5.08
   0  -3  -4  323.36    5.25
   0   3   5   34.04    0.82
   0  -3  -5   34.77    0.78
   0   3   6   10.52    0.39
   0  -3  -6   10.74    0.37
   0   3   7   18.07    0.53
   0  -3  -7   17.90    0.48
   0   3   8    1.43    0.36
   0  -3  -8    1.50    0.24
   0   3   9    0.10    0.34
   0  -3  -9    0.43    0.30
   0  -3  -9   -0.01    0.39
   0   3  10   12.00    0.54
   0  -3 -10   10.67    0.64
   0  -3 -10   11.74    0.62
   0   3  11   40.66    1.13
   0  -3 -11   41.58    1.27
   0  -3 -11   45.30    1.24
   0   3  12    2.74    0.42
   0  -3 -12    2.36    0.53
   0  -3 -12    2.22    0.50
   0   3  13   47.88    1.59
   0  -3 -13   48.10    1.56
   0  -3 -13   50.04    1.76
   0   3  14    4.67    0.55
   0  -3 -14    4.80    0.67
   0  -3 -14    4.89    0.62
   0  -3 -15    0.21    0.33
   0  -3 -15   -0.21    0.42
   0  -3 -16   -0.46    0.39
   0  -3 -16   -0.11    0.62
   0  -3 -17    1.60    0.67
   0  -3 -17    2.18    0.61
   0  -3 -18    1.23    0.68
   0  -3 -18    1.73    0.82
   0   4 -19    0.01    0.70
   0   4 -19    1.29    0.68
   0   4 -18    1.15    0.69
   0   4 -18    0.91    0.91
   0   4 -17    0.45    0.74
   0   4 -17    0.04    0.54
   0  -4  17   -0.04    0.65
   0   4 -16    9.66    0.94
   0   4 -16    9.46    0.95
   0  -4  16    9.90    1.06
   0   4 -15   -0.14    0.62
   0   4 -15    0.08    0.48
   0  -4  15    0.03    0.53
   0   4 -14   38.81    1.44
   0   4 -14   36.82    1.55
   0  -4  14   39.82    1.97
   0   4 -13   16.40    0.91
   0   4 -13   15.53    0.96
   0  -4  13   15.27    1.00
   0   4 -12   -0.38    0.55
   0   4 -12   -0.55    0.45
   0  -4  12    0.13    0.47
   0   4 -11    0.85    0.38
   0   4 -11   -0.33    0.42
   0  -4  11    0.46    0.58
   0   4 -10   -0.31    0.31
   0   4 -10    0.39    0.35
   0  -4  10    0.19    0.37
   0   4  -9    0.34    0.35
   0  -4   9    0.21    0.37
   0   4  -8   26.15    0.83
   0  -4   8   26.27    0.87
   0   4  -7  164.12    3.14
   0  -4   7  160.36    2.97
   0   4  -6  165.71    3.02
   0  -4   6  168.84    3.01
   0   4  -5   54.99    1.14
   0  -4   5   53.78    1.17
   0   4  -4    0.56    0.30
   0  -4   4    0.23    0.31
   0   4  -3   -0.06    0.26
   0  -4   3    0.46    0.27
   0   4  -2   11.29    0.45
   0  -4   2   10.56    0.46
   0   4  -1    1.88    0.30
   0  -4   1    1.97    0.30
   0   4   0  110.28    1.70
   0  -4   0  111.47    1.73
   0   4   1   75.07    1.21
   0  -4  -1   75.43    1.20
   0   4   2   75.99    1.20
   0  -4  -2   74.21    1.33
   0   4   3   63.48    1.05
   0  -4  -3   65.16    1.09
   0   4   4  129.53    2.01
   0  -4  -4  126.04    1.97
   0   4   5   16.34    0.48
   0  -4  -5   17.44    0.58
   0   4   6    6.55    0.36
   0  -4  -6    6.65    0.33
   0   4   7   23.04    0.73
   0  -4  -7   23.20    0.59
   0   4   8   29.12    0.77
   0  -4  -8   30.76    0.75
   0   4   9    7.21    0.45
   0  -4  -9    8.01    0.53
   0  -4 -10   71.42    1.61
   0  -4 -10   78.60    1.78
   0   4  11   41.25    1.17
   0  -4 -11   39.59    1.12
   0   4  12   33.76    1.07
   0  -4 -12   30.37    1.03
   0  -4 -12   33.94    1.20
   0   4  13   38.22    1.41
   0  -4 -13   35.35    1.18
   0  -4 -13   38.01    1.59
   0   4  14    0.19    0.36
   0  -4 -14    0.04    0.35
   0  -4 -14    0.61    0.55
   0   4  15    1.27    0.44
   0  -4 -15    0.57    0.42
   0  -4 -15    1.31    0.52
   0  -4 -16    6.60    0.79
   0  -4 -16    5.64    0.76
   0  -4 -17    7.26    0.91
   0  -4 -17    8.52    1.10
   0   5 -19    0.29    0.70
   0   5 -19    0.55    0.68
   0   5 -18    3.64    0.90
   0   5 -18    4.60    0.88
   0  -5  18    3.83    1.03
   0   5 -17   13.17    1.11
   0   5 -17   10.78    1.10
   0  -5  17   11.70    1.58
   0   5 -16    9.90    0.98
   0   5 -16    8.72    1.01
   0  -5  16   10.19    1.10
   0   5 -15    4.06    1.05
   0   5 -15    5.32    0.84
   0  -5  15    4.23    0.91
   0   5 -14  144.85    3.50
   0   5 -14  125.94    3.68
   0  -5  14  129.02    3.73
   0   5 -13   33.66    1.33
   0   5 -13   28.71    1.65
   0  -5  13   31.03    1.39
   0   5 -12   16.13    0.87
   0   5 -12   16.78    0.97
   0  -5  12   16.21    0.98
   0   5 -11    0.24    0.43
   0   5 -11    1.22    0.48
   0  -5  11    0.56    0.67
   0   5 -10    0.33    0.44
   0  -5  10    1.14    0.45
   0   5  -9    0.71    0.42
   0  -5   9    1.29    0.44
   0   5  -8   71.86    1.54
   0  -5   8   68.17    1.59
   0   5  -7  333.02    6.11
   0  -5   7  321.63    6.01
   0   5  -6  288.22    5.09
   0  -5   6  288.39    5.25
   0   5  -5  265.97    4.68
   0  -5   5  254.61    4.58
   0   5  -4  103.10    1.85
   0  -5   4  100.15    1.83
   0   5  -3  106.52    1.83
   0  -5   3  101.46    1.79
   0   5  -2    1.50    0.33
   0  -5   2    1.36    0.34
   0   5  -1   83.84    1.43
   0  -5   1   81.71    1.40
   0   5   0  344.18    5.60
   0  -5   0  343.74    5.68
   0   5   1  248.07    3.99
   0  -5  -1  246.59    4.03
   0   5   2   79.49    1.35
   0  -5  -2   76.20    1.32
   0   5   3    3.29    0.39
   0  -5  -3    2.79    0.40
   0   5   4  134.60    2.17
   0  -5  -4  138.83    2.27
   0   5   5   86.60    1.56
   0  -5  -5   93.13    1.73
   0   5   6   69.87    1.38
   0   5   6   72.58    1.33
   0  -5  -6   73.39    1.47
   0   5   7   55.44    1.32
   0  -5  -7   56.22    1.15
   0   5   8    2.72    0.36
   0  -5  -8    3.13    0.43
   0   5   9   30.87    0.92
   0  -5  -9   27.47    0.87
   0   5  10   98.03    2.04
   0  -5 -10   81.61    1.95
   0   5  11   62.79    1.64
   0  -5 -11   62.13    1.79
   0  -5 -11   66.94    1.78
   0   5  12    9.71    0.64
   0  -5 -12    8.72    0.77
   0  -5 -12   10.12    0.74
   0   5  13   15.76    0.93
   0  -5 -13   12.95    0.90
   0  -5 -13   16.60    0.89
   0   5  14    6.17    0.73
   0  -5 -14    5.02    0.69
   0  -5 -14    5.57    0.87
   0   5  15   -0.09    0.44
   0  -5 -15    0.29    0.43
   0  -5 -15   -0.30    0.53
   0   5  16    6.44    0.66
   0  -5 -16    4.31    0.80
   0  -5 -16    5.52    0.76
   0  -5 -17    4.36    0.64
   0  -5 -17    5.83    0.81
   0   6 -18    7.96    1.07
   0   6 -18    7.08    1.09
   0  -6  18    6.93    1.20
   0   6 -17   12.22    1.11
   0   6 -17   10.08    1.11
   0  -6  17    9.90    1.23
   0   6 -16    2.27    0.73
   0   6 -16    1.59    1.02
   0  -6  16    2.42    0.86
   0   6 -15    5.51    0.83
   0   6 -15    4.79    1.09
   0  -6  15    5.09    1.22
   0   6 -14   53.66    1.85
   0   6 -14   46.63    1.89
   0  -6  14   48.54    1.98
   0   6 -13   10.55    1.14
   0   6 -13    9.16    0.99
   0  -6  13    9.81    0.99
   0   6 -12    3.18    0.62
   0   6 -12    2.22    0.87
   0  -6  12    2.70    0.70
   0   6 -11    0.26    0.45
   0  -6  11    0.03    0.48
   0   6 -10    9.36    0.74
   0  -6  10    9.60    0.77
   0   6  -9    0.19    0.41
   0  -6   9    0.58    0.45
   0   6  -8   16.89    0.79
   0  -6   8   17.10    0.83
   0   6  -7   23.64    0.86
   0  -6   7   24.15    0.88
   0   6  -6   -0.02    0.37
   0  -6   6    1.03    0.39
   0   6  -5   13.87    0.66
   0  -6   5   13.43    0.70
   0   6  -4   27.54    0.86
   0  -6   4   26.86    0.89
   0   6  -3  261.42    4.49
   0  -6   3  257.38    4.52
   0   6  -2    1.87    0.44
   0  -6   2    4.16    0.49
   0   6  -1  175.66    2.89
   0  -6   1  169.01    2.96
   0   6   0  246.67    4.04
   0  -6   0  240.13    4.11
   0   6   1   38.68    0.91
   0  -6  -1   37.60    0.96
   0   6   2   80.97    1.59
   0  -6  -2   79.58    1.62
   0   6   3  131.41    2.22
   0  -6  -3  137.17    2.49
   0   6   4    9.69    0.55
   0  -6  -4    9.87    0.56
   0   6   5   -0.08    0.21
   0  -6  -5    0.17    0.22
   0   6   6   44.22    1.13
   0  -6  -6   41.37    1.02
   0   6   7   44.00    1.26
   0  -6  -7   45.04    1.21
   0   6   8    0.29    0.30
   0  -6  -8    0.19    0.28
   0   6   9   34.24    1.01
   0  -6  -9   35.46    1.24
   0   6  10   24.24    0.87
   0  -6 -10   21.99    0.84
   0   6  11    0.34    0.32
   0  -6 -11   -0.40    0.30
   0   6  12    3.66    0.50
   0  -6 -12    3.37    0.48
   0  -6 -12    4.59    0.60
   0   6  13    0.19    0.38
   0  -6 -13    0.71    0.36
   0  -6 -13    0.10    0.46
   0   6  14    1.10    0.43
   0  -6 -14    0.64    0.42
   0  -6 -14    0.61    0.51
   0   6  15    4.84    0.79
   0  -6 -15    4.66    0.58
   0  -6 -15    5.83    0.94
   0   6  16    2.49    0.70
   0  -6 -16    1.41    0.51
   0  -6 -16    1.76    0.82
   0   7 -18    2.45    0.89
   0   7 -18    2.90    0.90
   0  -7  18    2.85    1.03
   0   7 -17    4.43    0.91
   0   7 -17    2.65    0.92
   0  -7  17    3.92    1.04
   0   7 -16   -0.44    0.62
   0   7 -16    1.34    0.62
   0  -7  16   -0.34    0.71
   0   7 -15    1.35    0.71
   0   7 -15    1.61    0.73
   0  -7  15    1.86    0.81
   0   7 -14    1.15    0.76
   0   7 -14    0.07    0.60
   0  -7  14    0.03    0.64
   0   7 -13    7.79    0.85
   0   7 -13    6.28    0.89
   0  -7  13    6.59    1.27
   0   7 -12   40.90    1.64
   0  -7  12   43.65    1.66
   0   7 -11   14.92    1.34
   0  -7  11   15.55    1.07
   0   7 -10   40.55    1.40
   0  -7  10   39.48    1.43
   0   7  -9   19.09    0.97
   0  -7   9   20.73    0.98
   0   7  -8   10.48    0.73
   0  -7   8   10.33    0.74
   0   7  -7   48.22    1.31
   0  -7   7   48.77    1.36
   0   7  -6   13.92    0.70
   0  -7   6   13.78    0.75
   0   7  -5    0.66    0.38
   0  -7   5    0.48    0.41
   0   7  -4   16.12    0.77
   0  -7   4   16.08    0.78
   0   7  -3  553.99   10.37
   0  -7   3  532.58   10.15
   0   7  -2    0.07    0.36
   0  -7   2    0.33    0.40
   0   7  -1   38.28    0.95
   0  -7   1   37.52    0.99
   0   7   0  116.65    2.05
   0  -7   0  117.96    2.16
   0   7   1    5.82    0.44
   0  -7  -1    5.83    0.45
   0   7   2    2.76    0.44
   0  -7  -2    2.60    0.36
   0   7   3    0.58    0.28
   0  -7  -3    0.24    0.29
   0   7   4    4.94    0.41
   0  -7  -4    5.08    0.52
   0   7   5    0.91    0.37
   0  -7  -5    0.19    0.28
   0   7   6   35.20    0.93
   0  -7  -6   29.26    0.93
   0   7   7   30.52    0.90
   0  -7  -7   29.00    1.10
   0   7   8    3.48    0.47
   0  -7  -8    2.70    0.43
   0   7   9    1.04    0.38
   0  -7  -9    1.39    0.36
   0   7  10    1.22    0.52
   0  -7 -10    1.16    0.49
   0   7  11   -0.58    0.47
   0  -7 -11    0.02    0.34
   0   7  12    0.26    0.51
   0  -7 -12    0.43    0.36
   0   7  13    6.93    0.79
   0  -7 -13    5.01    0.58
   0  -7 -13    6.93    0.91
   0   7  14    5.82    0.61
   0  -7 -14    4.33    0.59
   0  -7 -14    5.53    0.74
   0   7  15    5.14    0.63
   0  -7 -15    3.75    0.61
   0  -7 -15    5.71    0.74
   0   7  16    1.11    0.49
   0  -7 -16    0.51    0.48
   0  -7 -16    0.92    0.59
   0   8 -18    3.12    0.94
   0   8 -18    1.71    0.94
   0  -8  18    3.17    1.09
   0   8 -17    5.50    0.97
   0   8 -17    4.34    1.03
   0  -8  17    2.90    1.43
   0   8 -16    1.43    0.78
   0   8 -16    2.32    0.80
   0  -8  16    0.49    0.88
   0   8 -15    0.65    0.66
   0   8 -15    0.46    0.73
   0  -8  15    0.88    0.76
   0   8 -14    1.85    0.71
   0   8 -14    0.85    0.71
   0  -8  14    1.12    0.79
   0   8 -13    0.24    0.55
   0  -8  13   -0.46    0.61
   0   8 -12    5.27    0.84
   0  -8  12    5.44    0.91
   0   8 -11   14.50    1.06
   0  -8  11   15.29    1.10
   0   8 -10   38.16    1.48
   0  -8  10   39.95    1.56
   0   8  -9    6.04    0.72
   0  -8   9    6.98    0.80
   0   8  -8    1.20    0.54
   0  -8   8    1.01    0.57
   0   8  -7   -0.05    0.40
   0  -8   7    0.30    0.44
   0   8  -6   -0.10    0.43
   0  -8   6   -0.63    0.46
   0   8  -5   -0.15    0.42
   0  -8   5   -0.74    0.44
   0   8  -4   13.21    0.75
   0  -8   4   12.03    0.75
   0   8  -3  103.78    2.03
   0  -8   3  104.13    2.18
   0   8  -2   90.73    1.87
   0  -8   2   90.15    1.93
   0   8  -1   41.35    1.07
   0  -8   1   39.59    1.10
   0   8   0   20.32    0.74
   0  -8   0   20.35    0.79
   0   8   1    4.16    0.44
   0  -8  -1    3.72    0.46
   0   8   2    5.99    0.47
   0  -8  -2    5.66    0.50
   0   8   3   45.49    1.11
   0  -8  -3   44.85    1.17
   0   8   4   69.38    1.56
   0  -8  -4   75.50    1.80
   0   8   5    6.78    0.50
   0  -8  -5    7.14    0.53
   0   8   6   22.39    0.95
   0  -8  -6   19.60    0.79
   0   8   7   48.05    1.55
   0  -8  -7   50.37    1.36
   0   8   8    1.56    0.53
   0  -8  -8    0.13    0.49
   0   8   9   -0.37    0.49
   0  -8  -9   -0.18    0.35
   0   8  10    2.44    0.46
   0  -8 -10    2.39    0.60
   0   8  11    5.23    0.57
   0  -8 -11    4.31    0.71
   0   8  12    0.05    0.43
   0  -8 -12    1.26    0.56
   0   8  13    8.78    0.72
   0  -8 -13    8.16    0.71
   0  -8 -13   10.56    0.86
   0   8  14    7.18    0.93
   0  -8 -14    5.26    0.68
   0  -8 -14    6.57    0.81
   0   8  15    2.04    0.64
   0  -8 -15    0.17    0.47
   0  -8 -15   -0.40    0.79
   0   9 -17    0.91    0.78
   0   9 -17    0.35    0.79
   0  -9  17    0.14    0.87
   0   9 -16    1.15    0.78
   0   9 -16    1.15    0.81
   0  -9  16    0.35    0.90
   0   9 -15   -0.21    0.68
   0   9 -15   -1.14    0.70
   0  -9  15    0.52    0.78
   0   9 -14    9.42    1.10
   0  -9  14    9.08    1.21
   0   9 -13   13.12    1.13
   0  -9  13   14.82    1.26
   0   9 -12    0.86    0.66
   0  -9  12    0.67    0.71
   0   9 -11    0.30    0.64
   0  -9  11    1.15    0.71
   0   9 -10   51.52    1.79
   0  -9  10   52.50    1.86
   0   9  -9   -1.03    0.61
   0  -9   9   -1.38    0.66
   0   9  -8    0.64    0.55
   0  -9   8    0.46    0.60
   0   9  -7   24.30    1.33
   0  -9   7   22.06    1.14
   0   9  -6   52.99    1.51
   0  -9   6   50.46    1.54
   0   9  -5   -0.53    0.44
   0  -9   5    0.20    0.47
   0   9  -4   63.05    1.54
   0  -9   4   62.44    1.68
   0   9  -3   48.58    1.37
   0  -9   3   48.58    1.44
   0   9  -2   52.21    1.38
   0  -9   2   49.91    1.43
   0   9  -1  125.28    2.46
   0  -9   1  124.40    2.55
   0   9   0    4.14    0.54
   0  -9   0    5.69    0.61
   0   9   1   18.59    0.75
   0  -9  -1   17.37    0.79
   0   9   2   -0.56    0.40
   0  -9  -2   -1.44    0.55
   0   9   3   74.63    1.70
   0  -9  -3   73.51    1.76
   0   9   4   71.15    1.69
   0  -9  -4   68.73    1.69
   0   9   5    1.29    0.42
   0  -9  -5    1.51    0.45
   0   9   6   14.34    0.71
   0  -9  -6   13.65    0.74
   0   9   7   28.89    1.03
   0  -9  -7   30.12    1.02
   0   9   8    2.78    0.52
   0  -9  -8    2.83    0.64
   0   9   9    2.60    0.51
   0  -9  -9    1.61    0.48
   0   9  10   16.65    1.07
   0  -9 -10   14.39    0.81
   0   9  11   11.50    0.97
   0  -9 -11    9.24    0.91
   0   9  12   -0.16    0.63
   0  -9 -12    1.16    0.60
   0   9  13    8.01    1.00
   0  -9 -13    8.85    0.92
   0   9  14    4.89    0.67
   0  -9 -14    3.95    0.62
   0  -9 -14    5.15    1.03
   0  10 -16    1.95    0.83
   0  10 -16    1.32    0.88
   0 -10  16   -1.13    0.99
   0  10 -15    0.73    0.78
   0  10 -15    0.60    0.80
   0 -10  15    0.17    0.91
   0  10 -14   10.92    1.26
   0 -10  14   12.46    1.35
   0  10 -13    9.28    1.14
   0 -10  13    8.63    1.24
   0  10 -12    2.76    0.77
   0 -10  12    0.63    0.86
   0  10 -11    1.57    0.76
   0 -10  11    2.16    0.80
   0  10 -10    1.15    0.70
   0 -10  10    1.57    0.77
   0  10  -9   -0.05    0.56
   0 -10   9    0.44    0.80
   0  10  -8   18.58    1.13
   0 -10   8   16.90    1.19
   0  10  -7   69.97    2.00
   0 -10   7   70.21    2.17
   0  10  -6   48.87    1.62
   0 -10   6   51.07    1.74
   0  10  -5    0.27    0.52
   0 -10   5    0.47    0.58
   0  10  -4   18.66    1.05
   0 -10   4   18.00    1.13
   0  10  -3  109.89    2.54
   0 -10   3  109.30    2.69
   0  10  -2  175.87    3.56
   0 -10   2  169.44    3.70
   0  10  -1   59.76    1.67
   0 -10   1   57.27    1.75
   0  10   0    4.40    0.60
   0 -10   0    3.23    0.64
   0  10   1   -0.49    0.46
   0 -10  -1   -1.45    0.49
   0  10   2   44.13    1.33
   0 -10  -2   39.57    1.42
   0  10   3   66.32    1.72
   0 -10  -3   59.00    2.05
   0  10   4   22.36    0.91
   0 -10  -4   21.61    0.96
   0  10   5    0.16    0.32
   0 -10  -5   -0.33    0.48
   0  10   6    8.18    0.63
   0 -10  -6    8.07    0.67
   0  10   7    5.05    0.58
   0 -10  -7    5.83    0.77
   0  10   8    0.23    0.42
   0  10   8    0.18    0.40
   0 -10  -8    0.57    0.42
   0  10   9    0.91    0.47
   0 -10  -9    0.32    0.45
   0  10  10   26.00    1.14
   0 -10 -10   21.34    1.05
   0  10  11    4.17    0.62
   0 -10 -11    2.15    0.82
   0  10  12    0.31    0.47
   0 -10 -12    0.35    0.63
   0  10  13    0.64    0.54
   0 -10 -13    2.16    0.72
   0  11 -16    4.27    1.13
   0 -11  16    5.31    1.30
   0  11 -15    2.04    1.01
   0 -11  15    2.09    1.15
   0  11 -14   18.16    1.57
   0 -11  14   20.75    1.71
   0  11 -13   16.38    1.43
   0 -11  13   17.55    1.56
   0  11 -12    0.88    0.81
   0 -11  12    0.77    0.87
   0  11 -11    0.05    0.69
   0 -11  11    0.99    0.78
   0  11 -10    1.44    0.72
   0 -11  10    0.68    0.81
   0  11  -9    1.43    0.72
   0 -11   9    1.10    0.81
   0  11  -8   20.51    1.60
   0 -11   8   20.31    1.31
   0  11  -7   60.69    1.97
   0 -11   7   59.33    2.06
   0  11  -6    4.57    0.82
   0 -11   6    5.98    0.95
   0  11  -5   40.90    1.64
   0 -11   5   42.36    1.73
   0  11  -4  103.41    2.95
   0 -11   4  102.24    2.73
   0  11  -3   12.57    0.98
   0 -11   3   11.04    1.36
   0  11  -2   20.91    1.01
   0 -11   2   21.16    1.12
   0  11  -1    6.50    0.69
   0 -11   1    5.47    0.75
   0  11   0    0.19    0.48
   0 -11   0    0.80    0.54
   0  11   1   43.94    1.37
   0 -11  -1   40.88    1.48
   0  11   2    3.10    0.63
   0 -11  -2    4.36    0.71
   0  11   3   19.71    0.94
   0 -11  -3   19.15    1.01
   0  11   4    3.10    0.56
   0 -11  -4    3.74    0.80
   0  11   5    2.24    0.52
   0 -11  -5    2.95    0.56
   0  11   6    0.48    0.43
   0 -11  -6    0.63    0.48
   0  11   7   10.50    0.75
   0 -11  -7   10.54    1.04
   0  11   8    7.32    0.70
   0  11   8    5.07    0.67
   0 -11  -8    5.82    0.73
   0  11   9    2.74    0.62
   0 -11  -9    2.07    0.60
   0  11  10   34.25    1.45
   0 -11 -10   29.81    1.59
   0  11  11    7.05    0.77
   0 -11 -11    6.14    0.99
   0  11  12    0.25    0.52
   0 -11 -12    0.81    0.68
   0 -12  15    2.42    1.17
   0  12 -14    6.92    1.27
   0 -12  14    6.80    1.40
   0  12 -13    0.86    0.87
   0 -12  13    0.59    0.93
   0  12 -12    0.63    0.83
   0 -12  12    1.19    0.94
   0  12 -11   -0.76    0.77
   0 -12  11   -0.18    0.87
   0  12 -10    6.67    1.06
   0 -12  10    6.31    1.13
   0  12  -9    0.61    0.76
   0 -12   9    1.99    0.88
   0  12  -8    8.14    1.01
   0 -12   8    8.47    1.12
   0  12  -7   17.04    1.19
   0 -12   7   16.96    1.30
   0  12  -6    3.20    0.79
   0 -12   6    3.58    0.88
   0  12  -5    0.45    0.68
   0 -12   5   -0.29    0.57
   0  12  -4    3.80    0.74
   0 -12   4    3.95    0.87
   0  12  -3   12.04    0.91
   0 -12   3   13.64    1.04
   0  12  -2    1.21    0.60
   0 -12   2    1.32    0.68
   0  12  -1    9.37    0.83
   0 -12   1    8.89    0.92
   0  12   0    5.42    0.74
   0 -12   0    6.01    0.81
   0  12   1    7.33    0.76
   0 -12  -1    7.15    0.83
   0  12   2    0.94    0.46
   0 -12  -2   -0.84    0.51
   0  12   3    1.62    0.52
   0 -12  -3    0.66    0.58
   0  12   4    0.78    0.41
   0 -12  -4   -0.86    0.44
   0  12   5   -0.13    0.44
   0 -12  -5    0.67    0.50
   0  12   6    6.37    0.70
   0 -12  -6    6.11    1.01
   0  12   7   10.38    0.83
   0 -12  -7   10.37    0.90
   0  12   8    2.72    0.62
   0 -12  -8    2.68    0.68
   0  12   9    0.28    0.74
   0 -12  -9   -1.26    0.77
   0  12  10    3.73    0.96
   0 -12 -10    3.70    0.95
   0  13 -13    0.43    0.82
   0 -13  13   -0.32    1.23
   0  13 -12    0.31    0.82
   0 -13  12    0.18    0.89
   0  13 -11    4.93    1.09
   0 -13  11    3.20    1.23
   0  13 -10   18.13    1.44
   0 -13  10   18.50    1.63
   0  13  -9    8.55    1.16
   0 -13   9    8.07    1.32
   0  13  -8    3.01    0.83
   0 -13   8    0.58    0.97
   0  13  -7   17.15    1.30
   0 -13   7   16.66    1.44
   0  13  -6   -0.36    0.61
   0 -13   6    0.22    0.70
   0  13  -5    0.69    0.60
   0 -13   5   -0.31    0.72
   0  13  -4    8.03    0.95
   0 -13   4    7.75    1.09
   0  13  -3   29.99    1.44
   0 -13   3   29.29    1.56
   0  13  -2   10.75    1.03
   0 -13   2   10.88    1.12
   0  13  -1   14.75    1.40
   0 -13   1   13.89    1.17
   0  13   0   35.55    1.54
   0 -13   0   37.62    2.01
   0  13   1    7.05    0.86
   0 -13  -1    5.77    0.94
   0  13   2    3.15    0.68
   0 -13  -2    3.18    0.77
   0  13   3    0.02    0.61
   0 -13  -3   -0.10    0.53
   0  13   4    8.97    0.85
   0 -13  -4    8.85    0.93
   0  13   5    0.51    0.52
   0 -13  -5    0.30    0.80
   0  13   6   10.96    0.91
   0 -13  -6   10.15    1.00
   0  13   7   16.55    1.07
   0 -13  -7   17.38    1.15
   0  13   8    2.44    0.65
   0 -13  -8    2.26    0.95
   0  13   9    1.45    0.84
   0 -13  -9    0.99    0.85
   0  14 -12    0.28    0.87
   0  14 -11    7.58    1.29
   0 -14  11    6.55    1.42
   0  14 -10   15.52    1.47
   0 -14  10   17.13    1.70
   0  14  -9    2.37    1.02
   0 -14   9    2.84    1.18
   0  14  -8    1.07    0.90
   0 -14   8    1.85    0.97
   0  14  -7    4.59    1.03
   0 -14   7    4.98    1.17
   0  14  -6    6.01    1.02
   0 -14   6    5.76    1.14
   0  14  -5    1.88    0.81
   0 -14   5    1.53    0.94
   0  14  -4    7.15    1.06
   0 -14   4    6.39    1.12
   0  14  -3   23.27    1.39
   0 -14   3   19.84    1.50
   0  14  -2    3.22    0.86
   0 -14   2    4.36    0.98
   0  14  -1    5.43    0.92
   0 -14   1    6.57    0.99
   0  14   0    6.33    0.87
   0 -14   0    5.60    0.99
   0  14   1    0.26    0.60
   0 -14  -1    0.50    0.87
   0  14   2    0.56    0.60
   0 -14  -2    0.95    0.70
   0  14   3    2.82    0.70
   0 -14  -3    2.53    0.80
   0  14   4    4.66    0.83
   0 -14  -4    6.00    0.91
   0  14   5    0.50    0.64
   0 -14  -5   -0.37    0.56
   0  14   6    5.63    0.82
   0 -14  -6    4.99    0.92
   0  15  -9    3.03    1.04
   0 -15   9    2.40    1.21
   0  15  -8    1.64    0.87
   0 -15   8   -0.63    0.98
   0  15  -7    1.45    0.85
   0 -15   7    0.32    1.03
   0  15  -6    0.75    0.81
   0 -15   6    0.25    0.91
   0  15  -5   -0.36    0.77
   0 -15   5    0.00    0.90
   0  15  -4   29.49    1.70
   0 -15   4   26.82    1.87
   0  15  -3   20.74    1.43
   0 -15   3   16.51    2.09
   0  15  -2    1.79    0.86
   0 -15   2    2.94    1.03
   0  15  -1    1.04    0.73
   0 -15   1    0.62    0.86
   0  15   0    1.68    0.77
   0 -15   0    1.61    0.89
   0  15   1    3.89    0.86
   0 -15  -1    3.16    0.97
   0  15   2   -0.99    0.73
   0 -15  -2   -1.06    1.13
   0  15   3   22.78    1.44
   0 -15  -3   21.47    1.60
   0  15   4   19.88    1.37
   0 -15  -4   19.89    1.52
   0  16  -5    4.87    1.20
   0  16  -4   13.77    1.46
   0 -16   4   16.44    1.70
   0  16  -3   14.80    1.41
   0 -16   3   14.19    1.60
   0  16  -2    4.38    1.05
   0 -16   2    3.94    1.18
   0  16  -1    0.22    0.71
   1 -15  -3    0.23    0.66
  -1  15   3    0.50    0.55
   1 -15  -2    0.97    1.06
  -1  15   2    1.48    0.89
   1 -15  -1    3.44    0.93
  -1  15   1    2.48    0.79
   1 -15   0   14.05    1.37
  -1  15   0   15.53    1.18
   1 -15   1   14.76    1.74
  -1  15  -1   14.10    1.22
   1 -15   2    1.54    0.97
  -1  15  -2    3.61    1.09
   1 -15   3    1.08    0.86
  -1  15  -3    0.87    0.74
   1 -15   4    0.47    0.77
  -1  15  -4    0.01    0.65
   1 -15   5    1.16    0.97
  -1  15  -5    1.36    0.84
   1 -15   6    4.24    1.59
  -1  15  -6    4.68    1.37
   1 -15   7    7.69    1.36
  -1  15  -7    7.02    1.16
   1 -15   8    2.99    1.19
  -1  15  -8    3.41    1.04
   1 -14  -6    0.88    0.62
  -1  14   6    1.09    0.70
   1 -14  -5    0.57    0.58
  -1  14   5    0.21    0.50
   1 -14  -4    0.75    0.82
  -1  14   4    0.41    0.51
   1 -14  -3    2.97    0.79
  -1  14   3    3.81    0.68
   1 -14  -2    0.01    0.64
  -1  14   2    0.73    0.55
   1 -14  -1    6.38    1.24
  -1  14   1    6.66    0.82
   1 -14   0   17.39    1.27
  -1  14   0   17.13    1.13
   1 -14   1    3.46    0.92
  -1  14  -1    4.69    0.82
   1 -14   2    1.98    0.87
  -1  14  -2    3.31    0.77
   1 -14   3    5.44    1.00
  -1  14  -3    4.59    0.87
   1 -14   4    7.01    1.44
  -1  14  -4    6.13    0.99
   1 -14   5   -0.17    0.79
  -1  14  -5   -0.74    0.73
   1 -14   6    8.13    1.21
  -1  14  -6    5.99    1.09
   1 -14   7   28.91    1.79
  -1  14  -7   24.05    1.58
   1 -14   8    8.25    1.34
  -1  14  -8    7.38    1.19
   1 -14   9    1.16    0.89
  -1  14  -9   -0.44    0.81
   1 -14  10    2.39    1.20
  -1  14 -10    3.28    1.07
   1 -14  11   -0.21    0.97
  -1  14 -11    0.64    0.88
   1 -13  -8    0.97    0.56
  -1  13   8    1.69    0.72
  -1  13   8    0.54    0.63
   1 -13  -7    3.60    0.69
  -1  13   7    3.39    0.77
   1 -13  -6    0.63    0.71
  -1  13   6    0.81    0.61
   1 -13  -5    1.19    0.62
  -1  13   5    2.35    0.70
   1 -13  -4    4.03    0.74
  -1  13   4    3.84    0.83
   1 -13  -3   17.46    1.41
  -1  13   3   16.93    1.24
   1 -13  -2    3.62    0.80
  -1  13   2    4.14    0.89
   1 -13  -1    9.63    0.97
  -1  13   1    9.06    0.84
   1 -13   0   22.42    1.58
  -1  13   0   21.82    1.15
   1 -13   1    4.14    0.82
  -1  13  -1    3.47    0.74
   1 -13   2    2.55    1.04
  -1  13  -2    2.81    0.69
   1 -13   3    0.59    0.75
  -1  13  -3    1.79    0.66
   1 -13   4   13.21    1.15
  -1  13  -4   13.01    1.06
   1 -13   5    0.14    0.67
  -1  13  -5   -0.19    0.59
   1 -13   6   19.51    1.46
  -1  13  -6   17.36    1.28
   1 -13   7   16.27    1.41
  -1  13  -7   15.10    1.29
   1 -13   8    0.06    0.91
  -1  13  -8    1.96    0.81
   1 -13   9   -0.18    0.93
  -1  13  -9    1.77    0.83
   1 -13  10    0.57    0.93
  -1  13 -10    0.56    0.84
   1 -13  11    0.90    1.03
  -1  13 -11    1.15    1.21
   1 -13  12   -1.01    0.91
  -1  13 -12    0.96    0.83
   1 -13  13   13.91    1.79
  -1  13 -13   13.09    1.66
   1 -12 -10    3.34    0.64
  -1  12  10    8.84    1.21
   1 -12  -9    1.33    0.55
  -1  12   9    3.07    0.77
   1 -12  -8    0.51    0.56
  -1  12   8   -0.64    0.58
  -1  12   8    0.41    0.49
   1 -12  -7    0.49    0.57
  -1  12   7   -0.01    0.50
   1 -12  -6    0.98    0.49
  -1  12   6    0.79    0.56
   1 -12  -5    2.57    0.58
  -1  12   5    2.23    0.52
   1 -12  -4   10.58    1.03
  -1  12   4    9.42    0.71
   1 -12  -3    3.35    0.62
  -1  12   3    3.03    0.56
   1 -12  -2    2.36    0.82
  -1  12   2    2.20    0.54
   1 -12  -1    2.53    0.64
  -1  12   1    2.35    0.56
   1 -12   0   11.20    0.94
  -1  12   0   12.38    0.84
   1 -12   1    4.42    0.74
  -1  12  -1    3.86    0.85
   1 -12   2    0.95    0.64
  -1  12  -2    1.04    0.56
   1 -12   3    9.56    0.97
  -1  12  -3    8.61    0.85
   1 -12   4   17.69    1.20
  -1  12  -4   17.42    1.36
   1 -12   5    3.44    0.83
  -1  12  -5    2.89    0.79
   1 -12   6    8.72    1.09
  -1  12  -6    8.81    0.98
   1 -12   7   11.96    1.17
  -1  12  -7   11.17    1.09
   1 -12   8    0.42    0.78
  -1  12  -8    0.79    0.71
   1 -12   9    1.45    0.85
  -1  12  -9    0.57    0.79
   1 -12  10    0.22    1.12
  -1  12 -10    0.79    0.79
   1 -12  11    6.29    1.22
  -1  12 -11    4.93    1.11
   1 -12  12   -0.02    0.87
  -1  12 -12   -0.26    0.79
   1 -12  13    2.91    1.29
  -1  12 -13    3.54    1.14
   1 -12  14   18.02    1.87
  -1  12 -14   16.14    1.68
  -1  11  12    3.27    0.85
   1 -11 -11    2.20    0.49
  -1  11  11    1.09    0.97
   1 -11 -10    2.25    0.51
  -1  11  10    4.78    1.02
   1 -11  -9   -0.34    0.50
  -1  11   9   -0.14    0.57
   1 -11  -8    0.40    0.56
  -1  11   8    0.65    0.60
  -1  11   8    0.46    0.49
   1 -11  -7    1.92    0.48
  -1  11   7    1.33    0.56
   1 -11  -6    6.17    0.82
  -1  11   6    6.15    0.56
   1 -11  -5    0.11    0.40
  -1  11   5    0.24    0.36
   1 -11  -4   23.12    1.01
  -1  11   4   21.34    0.92
   1 -11  -3    1.66    0.70
  -1  11   3    1.63    0.46
   1 -11  -2    2.07    0.56
  -1  11   2    2.27    0.48
   1 -11  -1   14.42    1.15
  -1  11   1   13.31    0.79
   1 -11   0    9.53    0.86
  -1  11   0    9.92    0.76
   1 -11   1   81.62    2.21
  -1  11  -1   82.58    2.09
   1 -11   2   27.75    1.30
  -1  11  -2   31.49    1.23
   1 -11   3   11.58    0.97
  -1  11  -3   11.90    0.89
   1 -11   4   58.23    1.90
  -1  11  -4   57.28    1.77
   1 -11   5   14.73    1.10
  -1  11  -5   15.28    1.04
   1 -11   6   -2.78    0.96
  -1  11  -6   -0.69    0.67
   1 -11   7   -0.81    0.70
  -1  11  -7   -0.46    0.63
   1 -11   8    2.95    0.82
  -1  11  -8    1.15    0.75
   1 -11   9    6.46    1.05
  -1  11  -9    5.04    1.27
   1 -11  10   45.15    2.03
  -1  11 -10   44.57    1.96
   1 -11  11   34.31    1.97
  -1  11 -11   35.08    1.83
   1 -11  12    1.13    0.91
  -1  11 -12    0.32    0.86
   1 -11  13   13.63    1.57
  -1  11 -13   12.55    1.41
   1 -11  14   13.74    1.66
  -1  11 -14   13.47    1.51
   1 -11  15    1.29    1.07
  -1  11 -15    0.49    0.98
  -1  10  13    8.88    1.02
   1 -10 -12    1.72    0.43
  -1  10  12    1.33    0.93
   1 -10 -11    0.64    0.37
  -1  10  11    0.41    0.78
   1 -10 -10    1.37    0.54
  -1  10  10    1.74    0.65
   1 -10  -9    1.79    0.57
  -1  10   9    2.94    0.69
   1 -10  -8   -0.11    0.34
  -1  10   8   -0.66    0.54
  -1  10   8   -0.08    0.32
   1 -10  -7   12.10    0.89
  -1  10   7   13.27    0.81
   1 -10  -6   28.10    1.25
  -1  10   6   28.22    0.96
   1 -10  -5   10.09    0.70
  -1  10   5   10.48    0.61
   1 -10  -4    1.43    0.47
  -1  10   4    2.61    0.55
   1 -10  -3    1.55    0.47
  -1  10   3    1.65    0.55
   1 -10  -2   29.52    1.19
  -1  10   2   32.38    1.09
   1 -10  -1  135.09    3.35
  -1  10   1  135.15    2.91
   1 -10   0   72.99    1.97
  -1  10   0   74.82    1.84
   1 -10   1    7.81    0.72
  -1  10  -1    7.88    0.67
   1 -10   2    7.23    0.78
  -1  10  -2    9.03    0.71
   1 -10   3   69.12    1.92
  -1  10  -3   73.17    1.90
   1 -10   4   69.58    2.10
  -1  10  -4   69.72    2.02
   1 -10   5   11.92    1.01
  -1  10  -5   11.12    0.92
   1 -10   6   -0.09    0.60
  -1  10  -6   -0.92    0.56
   1 -10   7   -0.15    0.60
  -1  10  -7   -0.80    0.56
   1 -10   8    5.10    0.89
  -1  10  -8    4.94    0.81
   1 -10   9    5.53    0.96
  -1  10  -9    5.77    0.91
   1 -10  10   17.75    1.33
  -1  10 -10   17.96    1.27
   1 -10  11   13.14    1.72
  -1  10 -11   13.84    1.18
   1 -10  12    1.15    0.89
  -1  10 -12    0.27    0.79
   1 -10  13    5.21    1.13
  -1  10 -13    4.11    1.05
   1 -10  14    1.91    0.95
  -1  10 -14    0.30    0.87
   1 -10  15    0.63    0.97
  -1  10 -15    0.52    0.87
   1 -10  16    1.81    1.06
  -1  10 -16    0.24    0.95
  -1   9  14    4.34    1.12
   1  -9 -13    3.70    0.60
   1  -9 -13    4.61    0.74
  -1   9  13    5.21    1.08
   1  -9 -12   -0.10    0.30
  -1   9  12    0.85    0.53
   1  -9 -11    0.43    0.42
  -1   9  11    0.13    0.54
   1  -9 -10   20.86    0.99
  -1   9  10   27.25    1.25
   1  -9  -9    1.30    0.49
  -1   9   9    1.39    0.61
   1  -9  -8    8.37    0.56
  -1   9   8   10.26    0.89
  -1   9   8    8.63    0.52
   1  -9  -7   48.46    1.47
  -1   9   7   43.44    1.41
   1  -9  -6   26.57    0.93
  -1   9   6   25.90    1.01
   1  -9  -5    1.89    0.50
  -1   9   5    0.51    0.33
   1  -9  -4   12.84    0.66
  -1   9   4   13.21    0.77
   1  -9  -3    1.24    0.40
  -1   9   3    1.34    0.36
   1  -9  -2   50.28    1.52
  -1   9   2   45.55    1.21
   1  -9  -1   87.51    1.96
  -1   9   1   84.00    1.81
   1  -9   0   38.08    1.13
  -1   9   0   39.95    1.31
   1  -9   1   37.78    1.38
  -1   9  -1   38.08    1.30
   1  -9   2    6.23    0.65
  -1   9  -2    7.62    0.62
   1  -9   3   75.10    1.80
  -1   9  -3   66.56    1.79
   1  -9   4   23.20    1.00
  -1   9  -4   23.57    0.99
   1  -9   5    1.65    0.61
  -1   9  -5    2.13    0.74
   1  -9   6    2.41    0.66
  -1   9  -6    2.68    0.63
   1  -9   7   57.36    1.75
  -1   9  -7   56.21    2.01
   1  -9   8   -0.94    0.67
  -1   9  -8   -1.27    0.63
   1  -9   9   -0.53    0.60
  -1   9  -9    0.01    0.56
   1  -9  10   28.76    1.49
  -1   9 -10   30.33    1.40
   1  -9  11    8.70    1.07
  -1   9 -11    8.84    1.01
   1  -9  12    0.59    0.77
  -1   9 -12    0.18    0.68
   1  -9  13   -0.24    0.81
  -1   9 -13   -0.81    0.76
   1  -9  14    0.81    0.73
  -1   9 -14   -0.71    0.66
   1  -9  15    1.87    0.97
  -1   9 -15    0.86    0.91
   1  -9  16    0.47    0.95
  -1   9 -16   -0.85    0.71
  -1   9 -16   -0.45    0.85
   1  -9  17    8.13    1.51
  -1   9 -17    8.79    1.08
  -1   9 -17    8.34    1.37
  -1   8  15    2.34    0.97
   1  -8 -14    2.42    0.56
   1  -8 -14    3.66    0.66
  -1   8  14    5.17    0.75
   1  -8 -13    1.45    0.46
   1  -8 -13    1.73    0.45
  -1   8  13    2.44    0.64
   1  -8 -12   -0.27    0.29
  -1   8  12   -0.37    0.50
   1  -8 -11    0.79    0.32
  -1   8  11    1.44    0.62
   1  -8 -10   21.78    0.91
  -1   8  10   34.26    1.56
   1  -8  -9    6.21    0.57
  -1   8   9    9.67    1.05
   1  -8  -8    3.29    0.48
  -1   8   8    2.97    0.84
   1  -8  -7   27.76    0.82
  -1   8   7   26.37    0.77
   1  -8  -6   17.51    0.76
  -1   8   6   16.57    0.70
   1  -8  -5    0.14    0.31
  -1   8   5    0.30    0.26
   1  -8  -4    2.85    0.39
  -1   8   4    3.29    0.45
   1  -8  -3   16.53    0.79
  -1   8   3   17.16    0.58
   1  -8  -2   22.89    0.79
  -1   8   2   24.59    0.90
   1  -8  -1  103.01    2.10
  -1   8   1   98.47    1.94
   1  -8   0   78.72    1.63
  -1   8   0   79.69    1.64
   1  -8   1    2.85    0.44
  -1   8  -1    3.30    0.44
   1  -8   2    1.54    0.58
  -1   8  -2    2.04    0.42
   1  -8   3    0.96    0.48
  -1   8  -3    2.07    0.43
   1  -8   4    0.38    0.46
  -1   8  -4    1.47    0.43
   1  -8   5   -0.72    0.47
  -1   8  -5   -0.37    0.43
   1  -8   6   13.51    0.83
  -1   8  -6   13.96    0.81
   1  -8   7   43.19    1.45
  -1   8  -7   43.05    1.36
   1  -8   8    7.78    0.86
  -1   8  -8    7.85    0.83
   1  -8   9   21.52    1.23
  -1   8  -9   26.62    1.24
   1  -8  10    4.88    0.83
  -1   8 -10    3.30    0.77
   1  -8  11    7.43    1.00
  -1   8 -11    5.78    0.92
   1  -8  12    1.89    0.85
  -1   8 -12    2.85    0.80
   1  -8  13    0.54    0.76
  -1   8 -13    0.65    0.72
   1  -8  14    9.76    1.21
  -1   8 -14    8.56    1.14
   1  -8  15    3.99    1.15
  -1   8 -15    5.29    0.86
  -1   8 -15    5.41    1.05
   1  -8  16    0.69    1.02
  -1   8 -16    1.29    0.71
  -1   8 -16    1.38    0.90
   1  -8  17    8.51    1.49
  -1   8 -17   10.52    1.06
  -1   8 -17    8.32    1.75
  -1   7  16    1.68    0.68
  -1   7  15    0.48    0.57
   1  -7 -14    0.08    0.35
   1  -7 -14   -0.30    0.44
  -1   7  14    0.68    0.51
   1  -7 -13    0.72    0.38
   1  -7 -13    1.05    0.48
  -1   7  13   -0.01    0.73
   1  -7 -12    0.48    0.39
   1  -7 -12    0.14    0.47
  -1   7  12    3.67    0.76
   1  -7 -11    9.45    0.48
  -1   7  11   12.58    0.85
   1  -7 -10   21.17    0.82
  -1   7  10   28.19    1.14
   1  -7  -9    5.50    0.49
  -1   7   9    6.95    0.70
   1  -7  -8    8.15    0.53
  -1   7   8    9.99    0.74
   1  -7  -7   11.07    0.44
  -1   7   7   12.04    0.76
  -1   7   7    9.74    0.51
   1  -7  -6    0.49    0.31
  -1   7   6    0.56    0.21
   1  -7  -5   -0.12    0.27
  -1   7   5    0.00    0.25
   1  -7  -4   10.43    0.66
  -1   7   4   15.63    0.58
   1  -7  -3   53.85    1.16
  -1   7   3   58.09    1.22
   1  -7  -2    3.42    0.35
  -1   7   2    3.13    0.32
   1  -7  -1   27.03    0.83
  -1   7   1   26.45    0.94
   1  -7   0  405.59    7.44
  -1   7   0  412.38    7.42
   1  -7   1   41.09    1.02
  -1   7  -1   41.36    1.02
   1  -7   2    6.32    0.53
  -1   7  -2    6.58    0.49
   1  -7   3   25.15    1.03
  -1   7  -3   24.66    0.80
   1  -7   4   62.04    1.43
  -1   7  -4   62.58    1.37
   1  -7   5    3.03    0.55
  -1   7  -5    2.97    0.52
   1  -7   6   58.12    1.49
  -1   7  -6   58.66    1.47
   1  -7   7   62.56    1.64
  -1   7  -7   63.52    1.58
   1  -7   8    8.23    0.79
  -1   7  -8    7.61    0.72
   1  -7   9   90.36    2.34
  -1   7  -9   93.14    2.34
   1  -7  10   30.81    1.42
  -1   7 -10   32.43    1.38
   1  -7  11   -0.12    0.59
  -1   7 -11   -0.05    0.54
   1  -7  12    0.52    0.60
  -1   7 -12   -0.69    0.57
   1  -7  13    8.81    1.11
  -1   7 -13    9.81    1.02
   1  -7  14   11.45    1.26
  -1   7 -14   12.83    1.14
   1  -7  15    1.02    0.88
  -1   7 -15    0.70    0.60
  -1   7 -15    1.28    0.81
   1  -7  16    0.36    0.90
  -1   7 -16    0.67    0.59
  -1   7 -16    0.76    0.81
   1  -7  17    0.72    0.97
  -1   7 -17    0.84    0.65
  -1   7 -17    0.89    0.88
   1  -7  18    0.41    1.05
  -1   7 -18    1.07    0.72
  -1   7 -18    1.67    0.96
  -1   6  16    0.35    0.54
   1  -6 -15    0.71    0.38
   1  -6 -15    0.26    0.48
  -1   6  15   -0.65    0.73
   1  -6 -14    0.01    0.34
   1  -6 -14    0.09    0.39
  -1   6  14   -0.31    0.49
   1  -6 -13    9.10    0.71
  -1   6  13   10.64    0.86
   1  -6 -12   10.63    0.72
  -1   6  12   11.94    0.87
   1  -6 -11    0.16    0.28
   1  -6 -11   -0.13    0.33
   1  -6 -10   14.69    0.64
  -1   6  10   19.41    1.17
   1  -6  -9   15.25    0.60
  -1   6   9   20.37    1.12
   1  -6  -8    2.43    0.34
  -1   6   8    2.99    0.53
   1  -6  -7    3.51    0.36
  -1   6   7    4.28    0.54
   1  -6  -6   28.74    0.72
  -1   6   6   31.21    0.96
  -1   6   6   28.21    0.68
   1  -6  -5    5.53    0.42
  -1   6   5    5.46    0.39
   1  -6  -4   39.63    0.79
  -1   6   4   39.64    0.85
   1  -6  -3  152.78    2.48
  -1   6   3  152.83    2.58
   1  -6  -2   71.56    1.33
  -1   6   2   72.66    1.34
   1  -6  -1   17.71    0.60
  -1   6   1   14.75    0.51
   1  -6   0  217.03    3.69
  -1   6   0  223.81    3.67
   1  -6   1   43.36    1.06
  -1   6  -1   46.81    1.03
   1  -6   2    4.23    0.49
  -1   6  -2    4.33    0.44
   1  -6   3   -0.44    0.34
  -1   6  -3    0.86    0.32
   1  -6   4    8.25    0.58
  -1   6  -4    8.37    0.55
   1  -6   5    1.15    0.40
  -1   6  -5    0.21    0.39
   1  -6   6    1.05    0.46
  -1   6  -6    1.45    0.43
   1  -6   7   11.87    0.76
  -1   6  -7   12.83    0.70
   1  -6   8    0.01    0.45
  -1   6  -8    0.48    0.44
   1  -6   9    2.88    0.67
  -1   6  -9    2.62    0.61
   1  -6  10   25.63    1.30
  -1   6 -10   25.66    1.25
   1  -6  11   87.67    2.51
  -1   6 -11   92.82    2.52
   1  -6  12    7.91    0.99
  -1   6 -12    9.81    0.96
   1  -6  13    1.93    0.88
  -1   6 -13    3.94    0.80
   1  -6  14   18.92    1.41
  -1   6 -14   18.32    1.01
  -1   6 -14   21.46    1.33
   1  -6  15   18.21    1.45
  -1   6 -15   16.16    1.02
  -1   6 -15   19.02    1.35
   1  -6  16    3.70    1.02
  -1   6 -16    1.92    0.70
  -1   6 -16    4.69    0.95
   1  -6  17    1.48    0.88
  -1   6 -17   -0.27    0.58
  -1   6 -17    0.62    0.80
   1  -6  18    0.11    0.88
  -1   6 -18    0.01    0.60
  -1   6 -18   -0.67    0.78
  -1   5  17    1.61    0.64
   1  -5 -16    1.96    0.48
   1  -5 -16    2.07    0.57
  -1   5  16    2.19    0.87
   1  -5 -15    3.81    0.55
   1  -5 -15    4.23    0.65
  -1   5  15    7.40    0.78
   1  -5 -14   14.24    0.81
   1  -5 -14   18.99    0.96
   1  -5 -13   20.80    0.88
   1  -5 -13   25.26    1.01
   1  -5 -12    3.09    0.42
   1  -5 -12    3.85    0.51
  -1   5  12    4.82    0.64
   1  -5 -11    9.64    0.53
   1  -5 -11   11.42    0.64
  -1   5  11   12.86    0.79
   1  -5 -10   29.33    0.91
  -1   5  10   33.27    1.14
   1  -5  -9   10.38    0.48
  -1   5   9   14.14    0.74
   1  -5  -8   18.35    0.55
  -1   5   8   18.08    0.80
   1  -5  -7   63.45    1.14
  -1   5   7   71.52    1.61
   1  -5  -6   -0.07    0.19
  -1   5   6   -0.29    0.32
  -1   5   6   -0.03    0.18
   1  -5  -5   29.88    0.64
  -1   5   5   29.17    0.61
   1  -5  -4  120.52    2.08
  -1   5   4  124.97    1.93
   1  -5  -3  142.46    2.40
  -1   5   3  145.06    2.26
   1  -5  -2   11.06    0.51
  -1   5   2   11.42    0.35
   1  -5  -1   -0.23    0.32
  -1   5   1    0.93    0.23
   1  -5   0   90.73    1.54
  -1   5   0   91.87    1.52
   1  -5   1   96.64    1.69
  -1   5  -1  103.03    1.90
   1  -5   2  227.64    3.89
  -1   5  -2  231.48    3.89
   1  -5   3  756.41   14.79
  -1   5  -3  770.96   14.91
   1  -5   4  378.67    6.77
  -1   5  -4  383.80    6.81
   1  -5   5   44.10    1.11
  -1   5  -5   46.36    1.11
   1  -5   6   16.25    0.76
  -1   5  -6   16.62    0.70
   1  -5   7    6.36    0.58
  -1   5  -7    5.86    0.57
   1  -5   8    1.02    0.49
  -1   5  -8    1.01    0.47
   1  -5   9   49.34    1.46
  -1   5  -9   51.82    1.44
   1  -5  10   87.40    2.21
  -1   5 -10   90.59    2.21
   1  -5  11  234.49    5.29
  -1   5 -11  241.75    5.25
   1  -5  12   65.56    2.17
  -1   5 -12   69.09    2.16
   1  -5  13   48.75    1.87
  -1   5 -13   46.04    1.41
  -1   5 -13   49.45    1.84
   1  -5  14   32.85    1.66
  -1   5 -14   29.55    1.18
  -1   5 -14   34.50    1.57
   1  -5  15    3.59    1.24
  -1   5 -15    3.16    0.62
  -1   5 -15    2.65    0.85
   1  -5  16    1.68    0.85
  -1   5 -16    1.20    0.73
  -1   5 -16    0.49    0.77
  -1   5 -17    1.28    0.62
  -1   5 -17    0.60    0.83
  -1   5 -18   -0.74    0.55
  -1   5 -18    1.44    0.75
  -1   4  17    0.44    0.58
   1  -4 -16    5.37    0.60
   1  -4 -16    6.17    0.55
   1  -4 -15   17.63    0.88
   1  -4 -15   18.27    0.99
   1  -4 -14   15.15    0.89
  -1   4  14   20.31    1.08
   1  -4 -13   18.57    0.90
  -1   4  13   23.45    1.08
   1  -4 -12   -0.07    0.27
   1  -4 -12    0.28    0.25
  -1   4  12    1.51    0.60
   1  -4 -11   14.33    0.64
  -1   4  11   14.84    0.82
   1  -4 -10    7.23    0.40
   1  -4 -10    8.17    0.48
  -1   4  10    8.66    0.65
   1  -4  -9    0.08    0.19
   1  -4  -9    0.23    0.26
  -1   4   9   -0.03    0.34
   1  -4  -8   -0.09    0.18
  -1   4   8   -0.07    0.33
   1  -4  -7  117.41    1.83
  -1   4   7  117.70    2.27
   1  -4  -6    1.58    0.25
  -1   4   6    1.77    0.38
   1  -4  -5    5.77    0.26
  -1   4   5    5.72    0.46
  -1   4   5    5.26    0.25
   1  -4  -4   77.11    1.19
  -1   4   4   77.21    1.13
   1  -4  -3   80.39    1.21
  -1   4   3   77.70    1.14
   1  -4  -2    7.96    0.36
  -1   4   2    8.23    0.33
   1  -4  -1    9.68    0.35
  -1   4   1   10.13    0.41
   1  -4   0    0.21    0.22
  -1   4   0    0.86    0.28
   1  -4   1    0.48    0.25
  -1   4  -1    0.28    0.23
   1  -4   2   36.26    0.83
  -1   4  -2   37.25    0.95
   1  -4   3  397.33    6.88
  -1   4  -3  397.89    6.75
   1  -4   4  161.20    2.77
  -1   4  -4  167.59    2.82
   1  -4   5   28.92    0.88
  -1   4  -5   31.50    0.88
   1  -4   6    8.19    0.60
  -1   4  -6    7.58    0.57
   1  -4   7    0.79    0.43
  -1   4  -7    1.43    0.42
   1  -4   8    0.00    0.36
  -1   4  -8   -0.04    0.36
   1  -4   9    0.40    0.44
  -1   4  -9   -0.01    0.43
   1  -4  10   42.00    1.38
  -1   4 -10   43.79    1.37
   1  -4  11   58.07    1.82
  -1   4 -11   59.31    1.79
   1  -4  12    5.07    0.85
  -1   4 -12    4.40    0.53
  -1   4 -12    4.87    0.85
   1  -4  13   16.98    1.23
  -1   4 -13   16.58    0.81
  -1   4 -13   18.57    1.18
   1  -4  14   -0.33    0.69
  -1   4 -14    0.95    0.43
  -1   4 -14    0.42    0.64
   1  -4  15   -1.14    0.66
  -1   4 -15    0.28    0.40
  -1   4 -15    0.57    0.59
  -1   4 -16    1.38    0.71
  -1   4 -16    0.83    1.01
  -1   4 -17    3.93    0.69
  -1   4 -17    4.40    0.99
  -1   4 -18    2.11    0.66
  -1   4 -18    1.57    0.91
   1  -3 -17    0.40    0.45
   1  -3 -17    0.87    0.52
   1  -3 -16    9.00    0.69
   1  -3 -16    7.70    0.64
   1  -3 -15    3.12    0.37
   1  -3 -15    2.68    0.58
  -1   3  15    3.39    0.70
   1  -3 -14   14.34    0.86
  -1   3  14   19.77    1.30
   1  -3 -13    2.87    0.38
   1  -3 -13    2.27    0.36
  -1   3  13    3.49    0.60
   1  -3 -12    0.05    0.25
   1  -3 -12    0.27    0.32
  -1   3  12    0.54    0.42
   1  -3 -11    0.47    0.25
   1  -3 -11    0.63    0.33
  -1   3  11    0.51    0.43
   1  -3 -10    6.29    0.35
   1  -3 -10    6.37    0.42
  -1   3  10    6.59    0.58
   1  -3  -9    4.62    0.28
   1  -3  -9    5.27    0.36
  -1   3   9    4.42    0.51
   1  -3  -8   18.41    0.50
   1  -3  -8   18.49    0.51
  -1   3   8   18.33    0.74
   1  -3  -7  149.11    2.23
   1  -3  -7  145.11    2.23
  -1   3   7  146.21    2.67
   1  -3  -6   60.19    0.86
  -1   3   6   58.29    1.24
   1  -3  -5   29.33    0.47
  -1   3   5   30.78    0.82
   1  -3  -4   18.10    0.33
  -1   3   4   18.10    0.63
  -1   3   4   17.93    0.32
   1  -3  -3    8.21    0.23
  -1   3   3    8.04    0.22
   1  -3  -2    8.24    0.28
  -1   3   2    8.50    0.26
   1  -3  -1   12.49    0.40
  -1   3   1   13.05    0.31
   1  -3   0  117.25    1.84
  -1   3   0  117.09    1.65
   1  -3   1  166.00    2.51
  -1   3  -1  168.17    2.49
   1  -3   2   42.16    0.85
  -1   3  -2   43.28    0.84
   1  -3   3  243.77    3.97
  -1   3  -3  251.56    4.05
   1  -3   4  122.60    2.13
  -1   3  -4  126.09    2.13
   1  -3   5    2.98    0.45
  -1   3  -5    3.40    0.44
   1  -3   6    4.38    0.51
  -1   3  -6    4.99    0.50
   1  -3   7   14.12    0.70
  -1   3  -7   13.90    0.66
   1  -3   8   37.57    1.09
  -1   3  -8   38.37    1.08
   1  -3   9   13.81    0.80
  -1   3  -9   14.03    0.77
   1  -3  10   85.24    2.06
  -1   3 -10   83.43    1.63
  -1   3 -10   87.61    2.01
   1  -3  11   24.44    1.16
  -1   3 -11   22.03    0.93
  -1   3 -11   27.57    1.11
   1  -3  12    5.08    0.75
  -1   3 -12    3.45    0.60
  -1   3 -12    4.48    0.74
   1  -3  13   28.22    1.38
  -1   3 -13   24.08    0.91
  -1   3 -13   27.51    1.30
  -1   3 -14   18.73    0.90
  -1   3 -14   22.00    1.25
  -1   3 -15    1.16    0.49
  -1   3 -15    1.90    0.72
  -1   3 -16    3.18    0.81
  -1   3 -16    4.27    0.90
  -1   3 -17    9.21    0.81
  -1   3 -17    9.29    1.17
  -1   3 -18    2.86    0.64
  -1   3 -18    2.03    0.89
   1  -2 -18    1.45    0.52
   1  -2 -18    1.38    0.62
   1  -2 -17    7.66    0.71
   1  -2 -17    7.99    0.81
   1  -2 -16    4.13    0.56
   1  -2 -16    4.98    0.68
   1  -2 -15    0.13    0.32
   1  -2 -15    0.10    0.38
  -1   2  15   -0.24    0.45
   1  -2 -14   51.17    1.30
   1  -2 -14   47.95    1.62
   1  -2 -13    3.76    0.63
   1  -2 -13    4.01    0.41
   1  -2 -13    3.29    0.50
  -1   2  13    4.13    0.61
   1  -2 -12   -0.09    0.40
   1  -2 -12    0.25    0.25
   1  -2 -12    0.20    0.31
  -1   2  12   -0.03    0.39
   1  -2 -11    2.35    0.30
   1  -2 -11    2.30    0.37
  -1   2  11    2.54    0.50
   1  -2 -10   34.40    1.08
   1  -2 -10   35.47    0.74
   1  -2 -10   33.42    0.84
  -1   2  10   36.91    1.07
   1  -2  -9   21.53    0.79
   1  -2  -9   22.58    0.52
   1  -2  -9   22.51    0.60
  -1   2   9   23.59    0.81
   1  -2  -8   19.92    0.73
   1  -2  -8   19.90    0.45
   1  -2  -8   19.44    0.50
  -1   2   8   20.71    0.90
   1  -2  -7  124.63    2.27
   1  -2  -7  130.37    1.80
   1  -2  -7  127.75    1.87
  -1   2   7  128.03    2.31
   1  -2  -6   73.39    1.43
   1  -2  -6   76.74    1.00
   1  -2  -6   77.73    1.15
  -1   2   6   76.90    1.47
   1  -2  -5  433.54    6.54
   1  -2  -5  425.72    6.59
  -1   2   5  418.85    7.45
   1  -2  -4  219.13    2.78
  -1   2   4  216.97    3.59
  -1   2   3   27.03    0.69
  -1   2   3   25.16    0.31
   1  -2  -2   75.32    0.89
  -1   2   2   81.40    0.97
   1  -2  -1  185.48    2.56
  -1   2   1  192.87    2.58
   1  -2   0  831.77   15.41
  -1   2   0  867.34   15.90
   1  -2   1  133.78    2.21
  -1   2  -1  131.59    1.96
   1  -2   2   10.44    0.47
  -1   2  -2   10.79    0.45
   1  -2   3   28.81    0.73
  -1   2  -3   30.44    0.74
   1  -2   4  143.16    2.40
  -1   2  -4  145.41    2.41
   1  -2   5    1.83    0.40
  -1   2  -5    1.94    0.41
   1  -2   6   21.94    0.79
  -1   2  -6   22.73    0.79
   1  -2   7  169.42    3.10
  -1   2  -7  174.54    3.13
   1  -2   8   10.05    0.64
  -1   2  -8    9.86    0.64
   1  -2   9   18.09    0.83
  -1   2  -9   16.43    0.51
  -1   2  -9   18.11    0.82
   1  -2  10   25.42    1.04
  -1   2 -10   23.27    0.66
  -1   2 -10   25.91    0.97
  -1   2 -11    8.51    0.48
  -1   2 -11    9.39    0.74
  -1   2 -12    0.23    0.30
  -1   2 -12    0.25    0.50
  -1   2 -13    0.08    0.42
  -1   2 -13   -0.39    0.52
  -1   2 -14   26.08    1.21
  -1   2 -14   31.96    1.40
  -1   2 -15    6.71    0.65
  -1   2 -15    9.23    0.96
  -1   2 -16    3.19    0.71
  -1   2 -16    1.99    0.82
  -1   2 -17    9.35    0.99
  -1   2 -17   11.04    1.12
  -1   2 -18    2.15    0.59
  -1   2 -18    2.07    1.13
   1  -1 -19   -0.31    0.34
   1  -1 -19    0.67    0.40
   1  -1 -18    0.02    0.66
   1  -1 -18    0.59    0.48
   1  -1 -18    0.97    0.56
   1  -1 -17    6.24    0.89
   1  -1 -17    4.20    0.62
   1  -1 -17    3.96    0.55
   1  -1 -16    5.29    0.81
   1  -1 -16    3.42    0.65
   1  -1 -15    0.24    0.55
   1  -1 -15    0.57    0.44
   1  -1 -14   13.99    0.96
   1  -1 -14   12.60    0.81
  -1   1  14   15.31    0.97
   1  -1 -13   10.28    0.80
   1  -1 -13    8.39    0.63
  -1   1  13    9.79    0.74
   1  -1 -12    0.74    0.50
   1  -1 -12    1.06    0.28
  -1   1  12    0.72    0.45
   1  -1 -11    5.48    0.85
   1  -1 -11    6.69    0.48
  -1   1  11    7.34    0.61
   1  -1 -10   30.45    1.02
   1  -1 -10   30.49    0.79
  -1   1  10   31.44    0.97
   1  -1  -9   11.28    0.62
   1  -1  -9   10.04    0.44
  -1   1   9   14.25    0.81
   1  -1  -8    0.22    0.32
   1  -1  -8    0.12    0.20
  -1   1   8    0.28    0.31
   1  -1  -7    3.09    0.40
   1  -1  -7    2.59    0.24
  -1   1   7    2.62    0.39
   1  -1  -6   13.76    0.58
   1  -1  -6   13.26    0.33
  -1   1   6   14.30    0.76
   1  -1  -5   80.36    1.45
   1  -1  -5   78.73    1.01
  -1   1   5   78.01    1.41
   1  -1  -4    2.91    0.37
   1  -1  -4    2.67    0.11
  -1   1   4    3.12    0.38
   1  -1  -3  240.06    3.85
  -1   1   3  232.44    3.78
  -1   1   2    2.64    0.36
  -1   1   2    2.84    0.08
  -1   1   1   21.98    0.39
   1  -1   0  136.76    1.98
  -1   1   0  135.37    1.76
   1  -1   1   13.92    0.58
  -1   1  -1   14.27    0.43
   1  -1   2  112.47    1.80
  -1   1  -2  113.03    1.81
   1  -1   3   88.49    1.73
  -1   1  -3   86.42    1.50
   1  -1   4  108.63    1.87
  -1   1  -4  106.82    1.83
   1  -1   5   88.91    1.68
  -1   1  -5   88.99    1.63
   1  -1   6  312.62    5.58
  -1   1  -6  313.55    5.51
   1  -1   7   48.32    1.20
  -1   1  -7   47.29    0.79
  -1   1  -7   49.30    1.17
  -1   1  -8  121.26    2.07
  -1   1  -8  130.61    2.51
  -1   1  -9   24.45    0.70
  -1   1  -9   26.45    0.95
  -1   1 -10    0.89    0.26
  -1   1 -10    0.44    0.47
  -1   1 -11    0.48    0.27
  -1   1 -11    0.68    0.48
  -1   1 -12    0.88    0.42
  -1   1 -12    0.57    0.54
  -1   1 -13   11.47    0.62
  -1   1 -13   13.85    0.95
  -1   1 -14    7.63    0.59
  -1   1 -14    9.33    0.92
  -1   1 -15    4.35    0.72
  -1   1 -15    6.51    0.87
  -1   1 -16    2.33    0.50
  -1   1 -16    3.48    0.77
  -1   1 -17    0.95    0.63
  -1   1 -17    1.57    0.96
  -1   1 -18    0.26    0.44
  -1   1 -18   -0.05    0.66
   1   0 -19   -0.60    0.68
   1   0 -19   -0.17    0.58
   1   0 -18    3.54    0.79
   1   0 -18    1.81    0.53
   1   0 -17    5.31    0.85
   1   0 -17    3.17    0.71
   1   0 -16    0.53    0.62
   1   0 -16   -0.22    0.40
   1   0 -15    0.42    0.58
   1   0 -15    0.58    0.35
   1   0 -14    2.85    0.65
   1   0 -14    2.66    0.42
   1   0 -13   11.80    0.81
   1   0 -13    9.89    0.70
   1   0 -12   53.97    1.53
   1   0 -12   51.15    1.35
  -1   0  12   55.66    1.53
   1   0 -11   25.64    0.98
   1   0 -11   24.48    0.83
  -1   0  11   26.52    0.96
   1   0 -10   59.97    1.47
   1   0 -10   59.09    1.26
  -1   0  10   61.96    1.41
   1   0  -9   43.42    1.11
   1   0  -9   43.25    0.93
  -1   0   9   45.50    1.12
   1   0  -8   16.62    0.83
   1   0  -8   16.12    0.50
  -1   0   8   15.28    0.62
  -1   0   8   15.74    0.52
   1   0  -7   76.52    1.50
   1   0  -7   80.00    1.32
  -1   0   7   79.04    1.50
  -1   0   7   79.14    1.31
   1   0  -6  167.88    2.87
   1   0  -6  178.23    2.56
  -1   0   6  169.30    2.85
  -1   0   6  173.24    2.54
   1   0  -5    0.09    0.31
   1   0  -5    0.42    0.15
  -1   0   5    0.57    0.31
  -1   0   5    0.57    0.17
   1   0  -4  621.35   11.51
   1   0  -4  637.51   10.41
  -1   0   4  611.28   11.03
  -1   0   4  609.49   10.07
   1   0  -3 8952.29  333.02
   1   0  -3 9999.00  362.25
  -1   0   3 9078.91  337.06
  -1   0   3 9453.07  342.96
   1   0  -2   20.17    0.54
  -1   0   2   20.68    0.71
   1   0  -1   34.74    0.63
  -1   0   1   33.59    0.59
  -1   0   1   36.29    0.49
  -1   0   0  833.76   14.95
  -1   0  -3  254.07    4.23
  -1   0  -4  174.72    2.93
  -1   0  -5    9.56    0.29
  -1   0  -5   10.55    0.57
  -1   0  -6 1409.66   30.40
  -1   0  -6 1480.10   33.91
  -1   0  -7   21.80    0.52
  -1   0  -7   21.96    0.80
  -1   0  -8    5.84    0.28
  -1   0  -8    6.06    0.56
  -1   0  -9   22.13    0.63
  -1   0  -9   24.12    0.89
  -1   0 -10    1.88    0.36
  -1   0 -10    2.61    0.51
  -1   0 -11   16.80    0.56
  -1   0 -11   21.03    0.96
  -1   0 -12    0.81    0.37
  -1   0 -12    0.13    0.52
  -1   0 -13   13.25    0.60
  -1   0 -13   16.87    0.99
  -1   0 -14   22.76    1.04
  -1   0 -14   30.73    1.66
  -1   0 -15   14.25    0.73
  -1   0 -15   17.79    1.14
  -1   0 -16   -0.14    0.44
  -1   0 -16    0.23    0.52
  -1   0 -17    0.01    0.35
  -1   0 -17   -0.07    0.56
  -1   0 -18    0.89    0.61
  -1   0 -18    0.51    0.72
   1   1 -19    0.95    0.77
   1   1 -19    0.87    0.50
   1   1 -18    0.16    0.61
   1   1 -18    0.06    0.53
   1   1 -17   -0.99    0.63
   1   1 -17   -0.15    0.55
   1   1 -16    0.02    0.66
   1   1 -16    0.02    0.33
   1   1 -15    2.16    0.64
   1   1 -15    1.48    0.44
   1   1 -14   22.41    1.13
   1   1 -14   17.58    0.84
   1   1 -13   35.57    1.61
   1   1 -13   30.54    1.18
   1   1 -12   34.34    1.23
   1   1 -12   30.01    1.06
  -1  -1  12   34.47    1.00
   1   1 -11   37.49    1.21
   1   1 -11   37.55    1.06
  -1  -1  11   38.18    1.12
   1   1 -10   79.71    2.05
   1   1 -10   79.84    1.60
  -1  -1  10   77.60    1.68
   1   1  -9   73.57    1.61
   1   1  -9   72.33    1.28
  -1  -1   9   76.49    1.58
  -1  -1   9   72.06    1.44
   1   1  -8   39.18    0.99
   1   1  -8   40.50    0.91
  -1  -1   8   40.69    0.98
  -1  -1   8   38.15    0.88
   1   1  -7    5.05    0.48
   1   1  -7    7.19    0.48
  -1  -1   7    5.62    0.46
  -1  -1   7    5.55    0.40
   1   1  -6   24.54    0.73
   1   1  -6   24.77    0.59
  -1  -1   6   24.48    0.71
  -1  -1   6   24.32    0.61
   1   1  -5   89.08    1.54
   1   1  -5   89.89    1.32
  -1  -1   5   86.43    1.48
  -1  -1   5   89.77    1.37
   1   1  -4  196.05    3.14
   1   1  -4  215.18    3.06
  -1  -1   4  196.81    3.12
  -1  -1   4  206.42    2.97
   1   1  -3  317.38    5.15
   1   1  -3  350.66    5.27
  -1  -1   3  319.59    5.12
  -1  -1   3  342.91    5.16
   1   1  -2   64.45    1.06
   1   1  -2   69.87    1.03
  -1  -1   2   62.52    1.01
  -1  -1   2   70.35    0.98
   1   1  -1  180.99    2.54
   1   1  -1  185.42    2.54
  -1  -1   1  181.33    2.60
  -1  -1   1  196.25    2.70
   1   1   0    2.85    0.23
   1   1   0    3.78    0.33
  -1  -1   0    2.97    0.17
  -1  -1   0    3.91    0.31
   1   1   1    2.60    0.09
  -1  -1  -1    3.11    0.26
  -1  -1  -2   89.43    1.37
  -1  -1  -4  141.52    1.76
  -1  -1  -5   13.13    0.30
  -1  -1  -6    6.72    0.30
  -1  -1  -6    8.09    0.55
  -1  -1  -7   12.50    0.36
  -1  -1  -7   13.42    0.66
  -1  -1  -8   83.09    1.36
  -1  -1  -8   89.16    1.87
  -1  -1  -9   21.08    0.58
  -1  -1  -9   23.64    0.90
  -1  -1 -10   29.14    0.76
  -1  -1 -10   32.66    1.37
  -1  -1 -11   13.48    0.62
  -1  -1 -11   17.13    0.87
  -1  -1 -12    0.16    0.32
  -1  -1 -12   -0.02    0.46
  -1  -1 -13   12.92    0.58
  -1  -1 -13   16.26    1.00
  -1  -1 -14    8.20    0.68
  -1  -1 -14   10.00    0.95
  -1  -1 -15    0.35    0.43
  -1  -1 -15    0.25    0.57
  -1  -1 -16    0.11    0.32
  -1  -1 -16   -0.09    0.56
  -1  -1 -17    2.75    0.69
  -1  -1 -17    3.42    0.84
  -1  -1 -18    0.46    0.58
  -1  -1 -18    0.99    0.95
   1   2 -19    1.08    0.74
   1   2 -19    0.17    0.67
   1   2 -18    0.23    0.63
   1   2 -18    0.04    0.57
   1   2 -17    1.44    0.72
   1   2 -17    0.81    0.48
   1   2 -16   -0.30    0.83
   1   2 -16    0.80    0.43
   1   2 -15    2.87    0.74
   1   2 -15    2.76    0.51
   1   2 -14   23.72    1.18
   1   2 -14   18.68    1.07
  -1  -2  14   20.13    0.96
   1   2 -13   16.47    0.98
   1   2 -13   14.23    0.90
  -1  -2  13   16.12    0.79
   1   2 -12    1.72    0.57
   1   2 -12    2.34    0.50
  -1  -2  12    1.40    0.56
   1   2 -11    8.18    0.87
   1   2 -11    7.82    0.60
  -1  -2  11    8.49    0.65
   1   2 -10    3.55    0.52
   1   2 -10    2.99    0.36
  -1  -2  10    3.02    0.49
   1   2  -9    6.17    0.54
   1   2  -9    4.97    0.37
  -1  -2   9    6.08    0.51
   1   2  -8    0.81    0.39
  -1  -2   8    1.25    0.27
   1   2  -7   85.06    1.61
   1   2  -7   84.75    1.65
  -1  -2   7   86.01    1.47
   1   2  -6  156.78    2.64
   1   2  -6  157.90    2.54
  -1  -2   6  158.85    2.51
   1   2  -5    0.51    0.26
   1   2  -5    0.11    0.22
  -1  -2   5   -0.14    0.18
   1   2  -4  134.98    2.15
   1   2  -4  145.12    2.23
  -1  -2   4  142.72    2.10
   1   2  -3   62.63    1.06
   1   2  -3   67.04    1.13
  -1  -2   3   63.31    0.99
   1   2  -2  119.92    1.76
   1   2  -2  130.08    1.87
  -1  -2   2  131.73    1.87
   1   2  -1 1822.67   40.79
   1   2  -1 1916.89   42.94
  -1  -2   1 1957.21   44.05
   1   2   0  496.66    8.19
  -1  -2   0  502.32    8.31
   1   2   1   85.94    1.34
  -1  -2  -1   86.41    1.34
   1   2   2    7.27    0.37
  -1  -2  -2    7.14    0.36
   1   2   3  243.51    3.12
  -1  -2  -3  253.19    3.92
   1   2   4  111.79    1.36
  -1  -2  -4  113.55    1.82
   1   2   5    0.84    0.12
  -1  -2  -5    0.43    0.28
   1   2   6   10.05    0.26
  -1  -2  -6   10.75    0.47
  -1  -2  -7    9.42    0.48
  -1  -2  -8  244.76    4.35
  -1  -2  -8  238.53    4.62
  -1  -2  -9   86.23    1.73
  -1  -2  -9   85.43    1.97
  -1  -2 -10   63.82    1.48
  -1  -2 -10   65.07    2.03
  -1  -2 -11   40.99    1.19
  -1  -2 -11   41.83    1.39
  -1  -2 -12    0.72    0.40
  -1  -2 -12    0.26    0.53
  -1  -2 -13    1.61    0.50
  -1  -2 -13    1.99    0.61
  -1  -2 -14   -0.61    0.40
  -1  -2 -14    0.78    0.50
  -1  -2 -15    0.51    0.56
  -1  -2 -15   -0.35    0.53
  -1  -2 -16    0.55    0.56
  -1  -2 -16    1.22    0.70
  -1  -2 -17   13.70    1.01
  -1  -2 -17   14.21    1.58
  -1  -2 -18    2.94    0.72
  -1  -2 -18    2.59    0.87
   1   3 -19    2.99    0.90
   1   3 -19    1.40    0.62
   1   3 -18    3.54    1.21
   1   3 -18    2.79    0.65
   1   3 -17    5.60    0.96
   1   3 -17    4.11    0.66
   1   3 -16    9.18    1.00
   1   3 -16    7.41    0.93
  -1  -3  16    8.94    0.83
   1   3 -15    0.26    0.54
   1   3 -15    0.04    0.49
  -1  -3  15    0.03    0.44
   1   3 -14   21.44    1.17
   1   3 -14   16.87    1.11
  -1  -3  14   20.36    1.23
   1   3 -13   22.28    1.10
   1   3 -13   18.09    1.03
  -1  -3  13   19.79    1.10
   1   3 -12    3.83    0.62
   1   3 -12    2.36    0.57
  -1  -3  12    2.77    0.47
   1   3 -11    1.50    0.48
   1   3 -11    1.20    0.35
  -1  -3  11    0.87    0.38
   1   3 -10    3.15    0.51
   1   3 -10    2.80    0.40
  -1  -3  10    2.52    0.39
   1   3  -9    7.97    0.58
   1   3  -9    6.51    0.56
  -1  -3   9    7.47    0.46
   1   3  -8   14.11    0.62
   1   3  -8   11.91    0.51
  -1  -3   8   13.24    0.65
   1   3  -7  127.27    2.24
   1   3  -7  124.82    2.26
  -1  -3   7  126.93    2.18
   1   3  -6   56.07    1.15
   1   3  -6   58.09    1.24
  -1  -3   6   56.84    1.27
   1   3  -5    0.20    0.28
   1   3  -5   -0.71    0.29
  -1  -3   5   -0.16    0.23
   1   3  -4    6.90    0.36
  -1  -3   4    8.19    0.39
   1   3  -3   63.92    1.22
  -1  -3   3   64.43    1.09
   1   3  -2   36.19    0.72
  -1  -3   2   37.57    0.72
   1   3  -1    7.40    0.40
  -1  -3   1   11.12    0.42
   1   3   0  451.04    7.54
  -1  -3   0  462.30    7.64
   1   3   1  292.08    4.57
  -1  -3  -1  290.35    4.57
   1   3   2   29.79    0.66
  -1  -3  -2   29.57    0.66
   1   3   3   12.65    0.47
  -1  -3  -3   12.88    0.46
  -1  -3  -4   25.44    0.64
   1   3   5   -0.05    0.11
  -1  -3  -5    0.04    0.23
   1   3   6    2.33    0.23
  -1  -3  -6    2.52    0.34
   1   3   7   19.89    0.44
  -1  -3  -7   21.81    0.85
   1   3   8   65.95    1.08
  -1  -3  -8   68.46    1.45
   1   3   9    0.03    0.20
  -1  -3  -9   -0.34    0.32
  -1  -3  -9   -0.19    0.43
  -1  -3 -10  126.87    2.67
  -1  -3 -10  131.29    3.30
  -1  -3 -11   13.57    0.75
  -1  -3 -11   16.30    0.95
  -1  -3 -12   -0.28    0.40
  -1  -3 -12    1.50    0.53
  -1  -3 -13    0.17    0.43
  -1  -3 -13    0.94    0.72
  -1  -3 -14    1.87    0.73
  -1  -3 -14    1.63    0.66
  -1  -3 -15    1.37    0.73
  -1  -3 -15    0.95    0.66
  -1  -3 -16    1.65    0.60
  -1  -3 -16    1.73    0.76
  -1  -3 -17    6.38    0.85
  -1  -3 -17    6.86    1.05
   1   4 -19    4.00    1.03
   1   4 -19    2.89    0.72
   1   4 -18   -0.36    0.66
   1   4 -18    0.68    0.63
  -1  -4  18   -0.29    0.56
   1   4 -17   23.59    1.51
   1   4 -17   16.99    1.39
  -1  -4  17   18.14    1.58
   1   4 -16    2.76    0.84
   1   4 -16    2.39    0.79
  -1  -4  16    2.80    0.69
   1   4 -15    0.67    0.62
   1   4 -15    0.54    0.45
  -1  -4  15    0.42    0.53
   1   4 -14    0.74    0.64
   1   4 -14    1.12    0.46
  -1  -4  14    0.89    0.51
   1   4 -13    1.02    0.56
   1   4 -13    0.58    0.41
  -1  -4  13    0.31    0.60
   1   4 -12    0.14    0.44
   1   4 -12   -0.93    0.46
  -1  -4  12    0.62    0.52
   1   4 -11   15.25    0.86
   1   4 -11   13.02    0.87
  -1  -4  11   13.81    0.92
   1   4 -10   85.04    1.89
   1   4 -10   79.56    1.73
  -1  -4  10   74.49    1.75
   1   4  -9   38.08    1.07
   1   4  -9   37.27    0.92
  -1  -4   9   33.95    1.15
   1   4  -8   24.60    0.81
   1   4  -8   23.36    0.71
  -1  -4   8   22.82    0.74
   1   4  -7   26.22    0.79
   1   4  -7   27.51    0.90
  -1  -4   7   24.08    0.75
   1   4  -6    6.62    0.47
   1   4  -6    4.50    0.43
   1   4  -5    2.62    0.34
  -1  -4   5    0.04    0.34
   1   4  -4   14.54    0.66
  -1  -4   4   15.49    0.71
   1   4  -3   87.65    1.49
  -1  -4   3   97.67    1.63
   1   4  -2   15.11    0.52
  -1  -4   2   15.41    0.53
   1   4  -1  141.91    2.21
  -1  -4   1  139.31    2.21
   1   4   0   72.79    1.24
  -1  -4   0   71.69    1.24
   1   4   1  105.26    1.70
  -1  -4  -1  106.40    1.72
   1   4   2   78.40    1.36
  -1  -4  -2   80.48    1.38
   1   4   3   15.71    0.68
  -1  -4  -3   16.17    0.56
   1   4   4   36.04    0.82
  -1  -4  -4   33.21    0.78
   1   4   5   28.90    0.53
  -1  -4  -5   31.00    0.76
   1   4   6   34.98    0.63
  -1  -4  -6   38.75    1.08
   1   4   7  133.95    2.06
  -1  -4  -7  143.29    2.59
   1   4   8   53.57    0.98
  -1  -4  -8   57.11    1.31
   1   4   9   16.33    0.53
  -1  -4  -9   17.66    0.78
   1   4  10   68.88    1.36
  -1  -4 -10   73.53    2.02
   1   4  11   10.66    0.53
  -1  -4 -11   12.17    0.93
  -1  -4 -12    1.29    0.61
  -1  -4 -12    0.17    0.57
  -1  -4 -13   19.76    1.21
  -1  -4 -13   20.01    1.17
  -1  -4 -14   27.67    1.50
  -1  -4 -14   29.91    1.45
  -1  -4 -15    1.90    0.60
  -1  -4 -15    1.76    0.73
  -1  -4 -16    5.95    0.80
  -1  -4 -16    6.76    0.97
  -1  -4 -17   13.12    1.05
  -1  -4 -17   14.89    1.27
   1   5 -19    3.26    1.18
   1   5 -19    0.76    0.63
  -1  -5  19    0.16    0.76
   1   5 -18   -0.41    0.76
   1   5 -18    0.46    0.55
  -1  -5  18    0.47    0.64
   1   5 -17   58.45    2.90
  -1  -5  17   52.48    2.59
   1   5 -16    5.15    0.96
   1   5 -16    4.30    0.71
  -1  -5  16    3.63    0.79
   1   5 -15    3.07    0.82
   1   5 -15    2.33    0.60
  -1  -5  15    2.70    0.68
   1   5 -14    1.38    0.65
   1   5 -14    0.44    0.49
  -1  -5  14    0.79    0.54
   1   5 -13   -0.20    0.55
   1   5 -13    0.52    0.46
  -1  -5  13    1.16    0.65
   1   5 -12    2.50    0.63
   1   5 -12    1.79    0.55
  -1  -5  12    2.70    0.73
   1   5 -11   42.86    1.66
   1   5 -11   33.36    1.43
  -1  -5  11   38.33    1.26
   1   5 -10  103.02    2.23
   1   5 -10   93.01    2.07
  -1  -5  10   88.02    2.14
   1   5  -9   31.35    0.99
   1   5  -9   27.45    0.93
  -1  -5   9   26.42    0.95
   1   5  -8   73.99    1.58
   1   5  -8   68.39    1.45
  -1  -5   8   69.11    1.70
   1   5  -7   61.28    1.28
  -1  -5   7   61.17    1.35
   1   5  -6   27.18    0.82
  -1  -5   6   26.98    0.85
   1   5  -5    3.78    0.41
  -1  -5   5    3.84    0.44
   1   5  -4   72.37    1.43
  -1  -5   4   75.30    1.54
   1   5  -3  247.45    4.14
  -1  -5   3  251.79    4.30
   1   5  -2  125.42    2.16
  -1  -5   2  128.84    2.25
   1   5  -1   34.28    0.86
  -1  -5   1   33.28    0.84
   1   5   0   10.86    0.51
  -1  -5   0    6.64    0.55
   1   5   1  156.46    2.58
  -1  -5  -1  161.86    2.68
   1   5   2  163.18    2.69
  -1  -5  -2  163.26    2.71
   1   5   3  137.15    2.35
  -1  -5  -3  140.22    2.39
   1   5   4   40.84    0.94
  -1  -5  -4   40.95    0.96
   1   5   5    7.03    0.46
  -1  -5  -5    7.46    0.62
   1   5   6  116.41    1.86
  -1  -5  -6  120.11    2.25
   1   5   7  194.68    3.20
  -1  -5  -7  215.78    4.19
   1   5   8  121.38    2.09
  -1  -5  -8  131.03    2.58
   1   5   9    4.99    0.39
  -1  -5  -9    3.78    0.55
   1   5  10   53.33    1.14
  -1  -5 -10   57.70    1.52
   1   5  11   25.84    0.78
  -1  -5 -11   31.59    1.09
   1   5  12    2.74    0.40
  -1  -5 -12    2.15    0.56
  -1  -5 -12    3.26    0.70
  -1  -5 -13   17.90    0.99
  -1  -5 -13   16.87    1.16
  -1  -5 -14   10.24    0.86
  -1  -5 -14    9.57    1.03
  -1  -5 -15   -0.01    0.50
  -1  -5 -15    0.96    0.83
  -1  -5 -16    3.56    0.73
  -1  -5 -16    4.94    0.89
   1   6 -18    3.43    0.99
   1   6 -18    1.50    0.74
  -1  -6  18    2.94    1.12
   1   6 -17   25.22    1.64
   1   6 -17   17.15    1.27
  -1  -6  17   20.20    1.43
   1   6 -16    4.78    0.92
   1   6 -16    2.55    0.72
  -1  -6  16    3.06    0.80
   1   6 -15    3.58    0.80
   1   6 -15    2.19    0.63
  -1  -6  15    1.41    0.70
   1   6 -14   -0.65    0.62
   1   6 -14   -0.40    0.49
  -1  -6  14    0.23    0.75
   1   6 -13    4.98    0.73
   1   6 -13    2.76    0.62
  -1  -6  13    3.49    0.69
   1   6 -12    0.68    0.57
   1   6 -12    0.89    0.47
  -1  -6  12    0.56    0.51
   1   6 -11   21.04    1.02
   1   6 -11   16.55    0.96
  -1  -6  11   18.45    0.98
   1   6 -10   26.39    1.03
   1   6 -10   23.37    1.19
  -1  -6  10   22.34    0.99
   1   6  -9    0.39    0.44
   1   6  -9    0.64    0.38
  -1  -6   9    0.17    0.41
   1   6  -8   11.52    0.79
  -1  -6   8    9.13    0.62
   1   6  -7    0.75    0.37
  -1  -6   7    0.27    0.38
   1   6  -6   95.14    1.85
  -1  -6   6   94.48    1.88
   1   6  -5   14.85    0.81
  -1  -6   5   14.27    0.66
   1   6  -4  176.53    3.03
  -1  -6   4  179.30    3.18
   1   6  -3  165.46    2.86
  -1  -6   3  168.81    2.96
   1   6  -2    8.47    0.54
  -1  -6   2    8.93    0.56
   1   6  -1  122.62    2.15
  -1  -6   1  122.55    2.18
   1   6   0  147.23    2.74
  -1  -6   0  145.77    2.82
   1   6   1    4.97    0.42
  -1  -6  -1    3.64    0.44
   1   6   2   -0.02    0.26
  -1  -6  -2   -0.02    0.28
   1   6   3   74.55    1.46
  -1  -6  -3   78.18    1.56
   1   6   4   53.04    1.16
  -1  -6  -4   52.39    1.19
   1   6   5    0.11    0.29
  -1  -6  -5   -0.03    0.30
   1   6   6   76.74    1.60
  -1  -6  -6   79.37    1.70
   1   6   7   42.78    0.93
  -1  -6  -7   41.49    1.16
   1   6   8    2.34    0.35
  -1  -6  -8    3.16    0.64
   1   6   9   15.47    0.58
  -1  -6  -9   18.40    0.85
   1   6  10    0.15    0.28
  -1  -6 -10    0.01    0.38
   1   6  11    0.09    0.27
  -1  -6 -11   -0.20    0.37
   1   6  12    8.40    0.57
  -1  -6 -12    9.88    0.75
  -1  -6 -13   13.15    0.90
  -1  -6 -13   19.15    1.50
  -1  -6 -14    3.97    0.68
  -1  -6 -14    4.66    0.88
  -1  -6 -15   -1.08    0.54
  -1  -6 -15    0.38    0.68
  -1  -6 -16    0.79    0.61
  -1  -6 -16    2.27    1.02
   1   7 -18    0.53    0.89
   1   7 -18    0.91    0.68
  -1  -7  18    1.30    0.79
   1   7 -17    0.49    0.79
   1   7 -17    0.43    0.61
  -1  -7  17    0.57    0.71
   1   7 -16    1.40    0.84
   1   7 -16    0.52    0.63
  -1  -7  16    1.78    0.73
   1   7 -15   17.52    1.25
   1   7 -15   13.29    1.06
  -1  -7  15   15.70    1.52
   1   7 -14   15.95    1.18
   1   7 -14   13.06    0.99
  -1  -7  14   14.73    1.10
   1   7 -13   13.96    1.05
   1   7 -13   11.07    1.16
  -1  -7  13   12.27    0.96
   1   7 -12    2.70    0.67
   1   7 -12    2.78    0.61
  -1  -7  12    2.38    0.66
   1   7 -11   10.05    0.83
   1   7 -11    6.96    0.72
  -1  -7  11    8.10    0.78
   1   7 -10   18.68    0.97
   1   7 -10   15.23    0.87
  -1  -7  10   15.63    0.97
   1   7  -9    0.66    0.51
  -1  -7   9    1.91    0.71
   1   7  -8    0.44    0.41
  -1  -7   8    0.68    0.57
   1   7  -7    2.15    0.52
  -1  -7   7    2.21    0.53
   1   7  -6  215.04    4.03
  -1  -7   6  220.02    4.19
   1   7  -5    4.96    0.56
  -1  -7   5    5.91    0.77
   1   7  -4   47.93    1.17
  -1  -7   4   47.25    1.22
   1   7  -3   82.80    1.63
  -1  -7   3   84.28    1.68
   1   7  -2    0.92    0.36
  -1  -7   2    0.72    0.38
   1   7  -1   11.31    0.58
  -1  -7   1   10.14    0.63
   1   7   1    0.42    0.31
  -1  -7  -1   -0.64    0.32
   1   7   2    6.11    0.50
  -1  -7  -2    5.77    0.51
   1   7   3   87.71    1.77
  -1  -7  -3   86.92    1.78
   1   7   4   19.89    0.74
  -1  -7  -4   19.78    0.76
   1   7   5    0.46    0.37
  -1  -7  -5    0.79    0.37
   1   7   6   10.36    0.62
  -1  -7  -6   10.18    0.66
   1   7   7    0.84    0.33
  -1  -7  -7    0.79    0.41
   1   7   8    0.44    0.24
  -1  -7  -8    0.78    0.41
   1   7   9    2.31    0.38
  -1  -7  -9    1.95    0.51
   1   7  10    9.79    0.58
  -1  -7 -10    9.63    0.74
   1   7  11    6.94    0.55
  -1  -7 -11    7.14    0.71
   1   7  12    5.25    0.54
  -1  -7 -12    6.67    0.72
   1   7  13    2.55    0.47
  -1  -7 -13    2.05    0.63
  -1  -7 -13    4.33    0.81
  -1  -7 -14    5.03    0.75
  -1  -7 -14    7.04    0.94
  -1  -7 -15   -0.05    0.53
  -1  -7 -15    1.66    0.89
   1   8 -18    0.84    0.83
   1   8 -18   -0.46    0.66
  -1  -8  18    0.79    0.76
   1   8 -17   -1.05    0.75
   1   8 -17    0.00    0.59
  -1  -8  17    1.42    0.87
   1   8 -16    0.78    0.79
   1   8 -16    0.56    0.62
  -1  -8  16    0.40    0.73
   1   8 -15    1.48    0.78
   1   8 -15    0.28    0.63
  -1  -8  15    0.89    0.72
   1   8 -14   14.03    1.16
   1   8 -14    9.27    1.00
  -1  -8  14   10.80    1.11
   1   8 -13   18.30    1.20
   1   8 -13   14.90    1.04
  -1  -8  13   16.44    1.47
   1   8 -12    1.33    0.66
   1   8 -12    0.66    0.58
  -1  -8  12    1.30    0.64
   1   8 -11    1.86    0.70
   1   8 -11    2.64    0.60
  -1  -8  11    2.00    0.65
   1   8 -10   -0.88    0.53
  -1  -8  10   -0.94    0.56
   1   8  -9   -0.19    0.43
  -1  -8   9    0.17    0.47
   1   8  -8    0.98    0.48
  -1  -8   8    0.01    0.52
   1   8  -7   25.60    1.01
  -1  -8   7   26.72    1.09
   1   8  -6   77.94    1.83
  -1  -8   6   78.07    1.88
   1   8  -5   16.89    1.07
  -1  -8   5   17.26    0.87
   1   8  -4   71.84    1.62
  -1  -8   4   72.31    1.69
   1   8  -3   14.60    0.74
  -1  -8   3   14.07    0.79
   1   8  -2    3.70    0.50
  -1  -8   2    3.52    0.54
   1   8  -1   11.21    0.65
  -1  -8   1   11.95    0.69
   1   8   0   47.83    1.30
  -1  -8   0   47.05    1.39
   1   8   1   75.91    1.66
  -1  -8  -1   71.03    1.69
   1   8   2    3.25    0.49
  -1  -8  -2    3.19    0.52
   1   8   3   55.46    1.36
  -1  -8  -3   52.20    1.36
   1   8   4   86.59    2.12
  -1  -8  -4   89.69    1.93
   1   8   5    0.89    0.54
  -1  -8  -5    0.32    0.42
   1   8   6    0.54    0.51
  -1  -8  -6    0.16    0.39
   1   8   7    0.75    0.46
  -1  -8  -7    1.21    0.47
   1   8   8    1.72    0.42
  -1  -8  -8    1.44    0.53
   1   8   9    3.43    0.48
  -1  -8  -9    4.27    0.84
   1   8  10   21.57    0.72
  -1  -8 -10   22.50    1.10
   1   8  11   10.13    0.67
  -1  -8 -11   10.51    0.86
   1   8  12    0.63    0.42
  -1  -8 -12    0.86    0.54
   1   8  13    0.10    0.41
  -1  -8 -13    1.25    0.54
  -1  -8 -14    1.11    0.58
  -1  -8 -14    1.09    0.75
   1   9 -17    4.89    1.15
   1   9 -17    3.34    1.21
  -1  -9  17    4.64    1.07
   1   9 -16    3.54    1.02
   1   9 -16    3.81    1.13
  -1  -9  16    3.40    1.01
   1   9 -15    0.24    0.75
   1   9 -15    1.05    0.84
  -1  -9  15    0.05    0.97
   1   9 -14    1.56    0.75
   1   9 -14    0.42    0.66
  -1  -9  14    0.12    0.72
   1   9 -13   25.34    1.40
   1   9 -13   21.68    1.25
  -1  -9  13   21.66    1.40
   1   9 -12    0.95    0.70
   1   9 -12    0.95    0.62
  -1  -9  12    1.32    0.70
   1   9 -11    0.46    0.53
  -1  -9  11   -0.50    0.78
   1   9 -10    9.50    0.93
  -1  -9  10    9.85    0.97
   1   9  -9   16.11    0.98
  -1  -9   9   14.49    1.00
   1   9  -8    1.61    0.61
  -1  -9   8    3.00    0.72
   1   9  -7   50.75    1.56
  -1  -9   7   52.36    1.64
   1   9  -6   34.04    1.22
  -1  -9   6   33.24    1.30
   1   9  -5   18.08    0.97
  -1  -9   5   18.99    1.00
   1   9  -4  127.08    2.66
  -1  -9   4  126.66    2.75
   1   9  -3   15.48    0.93
  -1  -9   3   16.46    0.97
   1   9  -2    9.43    0.70
  -1  -9   2    8.80    0.74
   1   9  -1    3.92    0.62
  -1  -9   1    5.11    0.67
   1   9   0   91.53    2.07
  -1  -9   0   90.36    2.11
   1   9   1   52.79    1.46
  -1  -9  -1   50.72    1.59
   1   9   2   -0.42    0.58
  -1  -9  -2   -0.40    0.46
   1   9   3   41.33    1.22
  -1  -9  -3   40.07    1.23
   1   9   4   27.13    0.99
  -1  -9  -4   25.35    1.05
   1   9   5    7.19    0.66
  -1  -9  -5    7.99    0.67
   1   9   6    7.23    0.69
  -1  -9  -6    6.85    0.71
   1   9   7   33.94    1.23
  -1  -9  -7   33.48    1.26
   1   9   8   15.51    0.80
  -1  -9  -8   15.84    0.96
   1   9   9    2.42    0.38
  -1  -9  -9    1.66    0.85
   1   9  10   18.62    0.89
  -1  -9 -10   20.80    1.11
   1   9  11    6.54    0.63
  -1  -9 -11    6.86    0.77
   1   9  12    0.30    0.31
  -1  -9 -12    0.30    0.51
  -1  -9 -13    0.26    0.53
   1  10 -16    3.01    1.06
   1  10 -16    3.11    0.91
  -1 -10  16    2.97    1.02
   1  10 -15   -0.05    0.72
   1  10 -15    0.33    0.64
  -1 -10  15    0.14    0.73
   1  10 -14   -1.15    0.81
   1  10 -14   -0.58    0.71
  -1 -10  14   -1.08    0.81
   1  10 -13    2.54    0.90
   1  10 -13    1.79    0.80
  -1 -10  13    2.96    0.87
   1  10 -12   -0.41    0.57
  -1 -10  12    0.61    0.64
   1  10 -11   12.98    1.13
  -1 -10  11   12.58    1.22
   1  10 -10   36.20    1.56
  -1 -10  10   39.18    1.69
   1  10  -9   16.48    1.40
  -1 -10   9   17.35    1.21
   1  10  -8    3.15    0.75
  -1 -10   8    4.44    0.84
   1  10  -7   29.91    1.28
  -1 -10   7   30.64    1.42
   1  10  -6   72.77    2.05
  -1 -10   6   75.06    2.15
   1  10  -5   91.41    2.33
  -1 -10   5   96.66    2.51
  -1 -10   4   21.45    1.26
   1  10  -3    5.72    0.74
  -1 -10   3    5.44    0.81
   1  10  -2    2.25    0.60
  -1 -10   2    1.59    0.63
   1  10  -1   75.11    1.97
  -1 -10   1   75.72    2.07
   1  10   0   77.60    2.08
  -1 -10   0   75.53    2.15
   1  10   1   13.45    0.95
  -1 -10  -1   12.72    1.01
   1  10   2    1.03    0.49
  -1 -10  -2    0.12    0.53
   1  10   3   20.52    0.96
  -1 -10  -3   20.41    0.98
   1  10   4   11.49    0.79
  -1 -10  -4   11.20    0.85
   1  10   5    0.74    0.44
  -1 -10  -5   -0.30    0.46
   1  10   6    0.43    0.54
  -1 -10  -6    1.35    0.55
   1  10   7   38.13    1.35
  -1 -10  -7   33.21    1.35
   1  10   8    2.13    0.54
  -1 -10  -8    1.62    0.63
   1  10   9    1.72    0.52
  -1 -10  -9    0.20    0.83
   1  10  10    3.09    0.45
  -1 -10 -10    3.73    0.70
   1  10  11    0.52    0.46
  -1 -10 -11    0.42    0.56
  -1 -10 -12    1.07    0.63
   1  11 -15   -1.28    0.78
   1  11 -15    0.14    0.69
  -1 -11  15    1.10    0.74
   1  11 -14    2.09    0.86
   1  11 -14   -0.63    0.80
  -1 -11  14    1.70    0.90
   1  11 -13    0.57    0.69
   1  11 -13    0.39    0.62
  -1 -11  13   -2.23    0.92
   1  11 -12    3.42    0.89
  -1 -11  12    3.40    0.98
   1  11 -11   16.55    1.29
  -1 -11  11   17.31    1.47
   1  11 -10   38.77    1.73
  -1 -11  10   40.89    1.90
   1  11  -9    0.73    0.73
  -1 -11   9    1.70    0.79
   1  11  -8   33.84    1.52
  -1 -11   8   34.64    1.70
   1  11  -7   58.26    1.93
  -1 -11   7   60.32    2.05
   1  11  -6    3.76    0.79
  -1 -11   6    3.74    0.87
   1  11  -5    9.04    0.88
  -1 -11   5    9.35    0.97
   1  11  -4    5.11    0.79
  -1 -11   4    6.20    0.88
   1  11  -3    3.34    0.71
  -1 -11   3    1.59    0.74
   1  11  -2   37.08    1.42
  -1 -11   2   34.22    1.52
   1  11  -1   19.43    1.17
  -1 -11   1   18.88    1.23
   1  11   0   26.89    1.19
  -1 -11   0   26.20    1.27
   1  11   1    0.70    0.56
  -1 -11  -1    1.56    0.60
   1  11   2    3.60    0.62
  -1 -11  -2    3.14    0.70
   1  11   3    1.05    0.70
  -1 -11  -3    0.58    0.58
   1  11   4   21.36    1.05
  -1 -11  -4   22.42    1.13
   1  11   5    7.95    0.81
  -1 -11  -5    8.07    0.85
   1  11   6    0.19    0.49
  -1 -11  -6   -0.07    0.52
   1  11   7   60.36    1.98
  -1 -11  -7   61.44    1.99
   1  11   8    3.24    0.53
  -1 -11  -8    3.75    1.01
   1  11   9    1.84    0.61
  -1 -11  -9    1.93    0.68
   1  11  10    3.01    0.64
  -1 -11 -10    3.80    0.76
  -1 -11 -11    0.49    0.60
   1  12 -14   -0.99    0.84
   1  12 -14    0.18    0.72
  -1 -12  14    1.41    0.84
   1  12 -13    1.73    1.13
  -1 -12  13    1.07    0.97
   1  12 -12   -0.23    0.68
  -1 -12  12    0.65    0.78
   1  12 -11    5.66    1.02
  -1 -12  11    5.45    1.13
   1  12 -10    6.96    1.04
  -1 -12  10    8.44    1.16
   1  12  -9   -1.07    0.69
  -1 -12   9    0.28    0.77
   1  12  -8    1.77    0.75
  -1 -12   8    1.83    0.85
   1  12  -7    2.56    0.74
  -1 -12   7    1.36    0.86
   1  12  -6    9.53    0.96
  -1 -12   6    8.98    1.05
   1  12  -5    0.25    0.52
  -1 -12   5   -0.30    0.57
   1  12  -4   12.00    1.00
  -1 -12   4   11.27    1.10
   1  12  -3    5.68    0.81
  -1 -12   3    4.01    0.88
   1  12  -2    4.65    0.78
  -1 -12   2    4.53    0.84
   1  12  -1   -0.03    0.62
  -1 -12   1    1.76    0.66
   1  12   0    2.58    0.68
  -1 -12   0    2.40    0.75
   1  12   1   -0.17    0.47
  -1 -12  -1    0.28    0.52
   1  12   2    0.46    0.49
  -1 -12  -2   -0.42    0.54
   1  12   3   10.26    0.93
  -1 -12  -3   10.54    0.98
   1  12   4   12.42    0.96
  -1 -12  -4   11.83    1.34
   1  12   5    2.57    0.68
  -1 -12  -5    1.49    0.74
   1  12   6    0.91    0.65
  -1 -12  -6    1.61    0.68
   1  12   7   13.61    1.06
  -1 -12  -7   13.83    1.40
   1  12   8    7.33    0.66
  -1 -12  -8    7.74    0.96
   1  12   9    1.15    0.48
  -1 -12  -9    0.54    0.67
   1  12  10    2.19    0.68
  -1 -12 -10    3.30    0.79
   1  13 -13    9.98    1.32
  -1 -13  13    9.83    1.51
   1  13 -12   -0.40    0.85
  -1 -13  12    1.71    0.94
   1  13 -11    5.94    1.12
  -1 -13  11    7.96    1.29
   1  13 -10   10.55    1.18
  -1 -13  10    9.99    1.36
   1  13  -9   -0.36    0.64
  -1 -13   9    0.37    0.74
   1  13  -8    0.88    0.74
  -1 -13   8    0.22    0.83
   1  13  -7    8.68    1.07
  -1 -13   7    8.66    1.22
   1  13  -6   18.18    1.32
  -1 -13   6   16.47    1.47
   1  13  -5   -0.45    0.72
  -1 -13   5   -0.40    0.79
   1  13  -4   27.20    1.50
  -1 -13   4   26.13    1.56
   1  13  -3   33.55    1.58
  -1 -13   3   35.19    1.67
   1  13  -2    6.12    0.92
  -1 -13   2    3.96    0.99
   1  13  -1    2.36    0.79
  -1 -13   1    4.21    0.87
   1  13   0   -0.54    0.64
  -1 -13   0   -0.40    0.70
   1  13   1    9.44    0.96
  -1 -13  -1    9.41    1.05
   1  13   2   -0.37    0.63
  -1 -13  -2   -0.72    0.70
   1  13   3   21.70    1.30
  -1 -13  -3   21.80    1.72
   1  13   4   22.38    1.29
  -1 -13  -4   22.42    1.38
   1  13   5    0.99    0.65
  -1 -13  -5    0.59    0.70
   1  13   6    2.39    0.76
  -1 -13  -6    2.82    1.08
   1  13   7    1.54    0.70
  -1 -13  -7    1.61    0.77
   1  13   8    4.48    0.64
  -1 -13  -8    4.91    0.96
   1  14 -11    0.85    0.89
  -1 -14  11    0.75    1.03
   1  14 -10    3.67    1.01
  -1 -14  10    2.64    1.19
   1  14  -9    3.39    1.01
  -1 -14   9    3.32    1.18
   1  14  -8   -1.17    0.84
  -1 -14   8    0.30    0.95
   1  14  -7   11.35    1.28
  -1 -14   7    9.35    1.35
   1  14  -6   15.43    1.38
  -1 -14   6   17.42    1.51
   1  14  -5    1.48    0.81
  -1 -14   5    0.50    0.93
   1  14  -4   10.53    1.17
  -1 -14   4   11.11    1.31
   1  14  -3    7.13    1.03
  -1 -14   3    6.65    1.14
   1  14  -2    1.20    0.73
  -1 -14   2    0.90    0.84
   1  14  -1    2.48    0.82
  -1 -14   1    3.13    0.92
   1  14   0    2.74    0.83
  -1 -14   0    1.36    0.90
   1  14   1    3.38    1.13
  -1 -14  -1    4.05    0.96
   1  14   2    0.76    0.63
  -1 -14  -2   -1.15    0.93
   1  14   3   11.29    1.10
  -1 -14  -3   10.27    1.21
   1  14   4   10.92    1.09
  -1 -14  -4   11.23    1.18
   1  14   5    1.08    0.74
  -1 -14  -5    1.34    1.06
   1  14   6    0.17    0.61
  -1 -14  -6    0.08    0.66
  -1 -15   9   -0.20    0.97
   1  15  -8   -0.50    0.90
  -1 -15   8   -0.39    1.02
   1  15  -7   24.76    1.78
  -1 -15   7   23.39    1.93
   1  15  -6    9.52    1.34
  -1 -15   6   10.90    1.89
   1  15  -5    0.60    0.85
  -1 -15   5    1.76    1.02
   1  15  -4   -0.65    0.79
  -1 -15   4   -0.16    0.90
   1  15  -3    0.64    1.17
  -1 -15   3    2.88    1.01
   1  15  -2    3.99    0.93
  -1 -15   2    1.41    1.08
   1  15  -1    7.01    1.18
  -1 -15   1    7.49    1.32
   1  15   0   32.95    1.88
  -1 -15   0   35.51    2.08
   1  15   1   17.84    1.49
  -1 -15  -1   21.47    1.66
   1  15   2    0.51    0.83
  -1 -15  -2    0.61    0.90
   1  15   3   16.10    1.35
  -1 -15  -3   16.57    1.54
  -2  15   2    3.69    0.97
   2 -15  -1    3.52    0.90
  -2  15   1    3.40    0.76
   2 -15   0    0.97    1.03
  -2  15   0    1.22    0.65
   2 -15   1   -0.33    0.72
  -2  15  -1    0.93    0.61
   2 -15   2   -0.19    0.69
  -2  15  -2    0.05    0.75
   2 -15   3    4.45    1.00
  -2  15  -3    3.24    0.88
   2 -15   4    3.46    1.06
  -2  15  -4    4.52    0.93
   2 -15   5    1.25    0.90
  -2  15  -5    0.76    0.79
   2 -15   6    2.94    1.09
  -2  15  -6    1.62    1.22
   2 -14  -5   -0.10    0.50
  -2  14   5   -0.34    0.43
   2 -14  -4    5.70    0.83
  -2  14   4    5.97    0.69
   2 -14  -3    8.66    1.18
  -2  14   3    8.01    0.80
   2 -14  -2   -0.03    0.60
  -2  14   2    0.87    0.52
   2 -14  -1    1.92    0.73
  -2  14   1    2.30    0.64
   2 -14   0    1.76    0.75
  -2  14   0    2.05    0.64
   2 -14   1    4.95    1.16
  -2  14  -1    3.25    0.98
   2 -14   2    1.24    0.79
  -2  14  -2    1.48    0.67
   2 -14   3    9.35    1.15
  -2  14  -3    8.36    1.01
   2 -14   4   19.68    1.44
  -2  14  -4   16.30    1.30
   2 -14   5    5.30    1.07
  -2  14  -5    3.48    0.91
   2 -14   6    1.54    0.95
  -2  14  -6    2.06    0.85
   2 -14   7    2.91    1.06
  -2  14  -7    3.15    0.97
   2 -14   8   -0.02    0.89
  -2  14  -8   -0.27    0.76
   2 -14   9   -0.82    0.96
  -2  14  -9    0.07    0.83
  -2  13   8    1.38    0.93
   2 -13  -7    0.45    0.62
  -2  13   7    0.74    0.51
   2 -13  -6    3.23    0.85
  -2  13   6    3.42    0.54
   2 -13  -5    0.47    0.65
  -2  13   5    0.56    0.41
   2 -13  -4    4.59    0.69
  -2  13   4    3.92    0.78
   2 -13  -3   11.07    0.89
  -2  13   3    8.01    0.97
   2 -13  -2    0.71    0.75
  -2  13   2    0.67    0.64
   2 -13  -1    1.03    0.59
  -2  13   1    0.99    0.69
   2 -13   0   -0.01    0.51
  -2  13   0    0.06    0.42
   2 -13   1    9.94    1.24
  -2  13  -1    7.77    0.84
   2 -13   2    1.52    0.74
  -2  13  -2    1.76    0.64
   2 -13   3   18.96    1.34
  -2  13  -3   17.82    1.46
   2 -13   4    9.32    1.10
  -2  13  -4    9.43    1.03
   2 -13   5   -1.64    0.79
  -2  13  -5   -0.26    0.68
   2 -13   6    2.15    0.95
  -2  13  -6    2.56    0.82
   2 -13   7    1.43    0.85
  -2  13  -7    0.52    0.75
   2 -13   8    0.42    0.77
  -2  13  -8   -0.21    0.68
   2 -13   9    0.72    0.97
  -2  13  -9    0.64    0.85
   2 -13  10   22.04    1.96
  -2  13 -10   21.25    1.70
   2 -13  11    6.74    1.91
  -2  13 -11    6.52    1.30
  -2  12   9   -0.09    0.71
   2 -12  -8    1.28    0.64
  -2  12   8    4.74    1.00
  -2  12   8    2.89    0.54
   2 -12  -7    3.10    0.60
   2 -12  -7    5.54    0.61
  -2  12   7    5.38    0.65
   2 -12  -6    0.77    0.60
  -2  12   6    1.05    0.38
   2 -12  -5    0.26    0.59
  -2  12   5    0.83    0.48
   2 -12  -4    5.77    0.67
  -2  12   4    5.38    0.58
   2 -12  -3    7.03    0.70
  -2  12   3    5.75    0.61
   2 -12  -2    0.89    0.66
  -2  12   2    0.60    0.44
   2 -12  -1    0.50    0.50
  -2  12   1    0.44    0.42
   2 -12   0    6.28    0.76
  -2  12   0    5.75    0.65
   2 -12   1    6.50    1.05
  -2  12  -1    6.76    0.74
   2 -12   2    1.00    0.61
  -2  12  -2    0.56    0.70
   2 -12   3   14.82    1.09
  -2  12  -3   14.47    0.98
   2 -12   4    7.58    0.93
  -2  12  -4    6.53    0.84
   2 -12   5    0.15    0.65
  -2  12  -5    0.41    0.57
   2 -12   6    0.55    0.75
  -2  12  -6    1.53    0.68
   2 -12   7    0.76    0.79
  -2  12  -7    1.18    0.73
   2 -12   8    2.19    0.95
  -2  12  -8    2.49    0.89
   2 -12   9    1.62    0.96
  -2  12  -9    1.92    0.88
   2 -12  10    8.48    1.38
  -2  12 -10    8.22    1.23
   2 -12  11   16.36    1.70
  -2  12 -11   15.37    1.58
   2 -12  12    5.08    1.37
  -2  12 -12    5.34    1.65
   2 -12  13    0.85    1.00
  -2  12 -13   -0.08    0.92
  -2  11  11    0.04    0.87
  -2  11  10    0.87    0.84
  -2  11   9    1.53    0.87
   2 -11  -8    0.19    0.43
  -2  11   8    0.68    0.73
  -2  11   8    0.35    0.36
   2 -11  -7    5.15    0.72
  -2  11   7   10.34    1.09
  -2  11   7    5.61    0.60
   2 -11  -6    1.02    0.42
  -2  11   6    1.38    0.46
   2 -11  -5    1.17    0.54
  -2  11   5    0.83    0.46
   2 -11  -4    1.13    0.59
  -2  11   4    1.56    0.38
   2 -11  -3    5.21    0.58
  -2  11   3    5.28    0.66
   2 -11  -2   23.81    1.27
  -2  11   2   23.23    1.14
   2 -11  -1    3.13    0.60
  -2  11   1    3.14    0.50
   2 -11   0   13.36    0.93
  -2  11   0   13.93    0.82
   2 -11   1   34.99    1.63
  -2  11  -1   32.71    1.48
   2 -11   2    5.66    0.74
  -2  11  -2    4.01    0.67
   2 -11   3    1.02    0.75
  -2  11  -3    0.23    0.51
   2 -11   4    0.27    0.54
  -2  11  -4   -0.49    0.48
   2 -11   5    0.47    0.64
  -2  11  -5    0.83    0.59
   2 -11   6   11.30    1.12
  -2  11  -6   12.32    1.02
   2 -11   7   57.17    2.13
  -2  11  -7   57.49    2.02
   2 -11   8   32.31    1.74
  -2  11  -8   35.03    1.66
   2 -11   9   -0.17    0.75
  -2  11  -9   -0.06    0.69
   2 -11  10   23.94    1.70
  -2  11 -10   22.30    1.53
   2 -11  11   12.33    1.47
  -2  11 -11   12.87    1.36
   2 -11  12    4.65    1.27
  -2  11 -12    4.25    1.15
   2 -11  13    0.75    1.03
  -2  11 -13    0.49    0.98
   2 -11  14    2.27    1.12
  -2  11 -14   -0.34    1.05
  -2  10  12    1.05    0.83
  -2  10  11    1.03    0.79
  -2  10  10    7.46    1.15
   2 -10  -9    6.27    0.62
  -2  10   9   13.43    1.17
   2 -10  -8    0.89    0.41
  -2  10   8    1.23    1.01
  -2  10   8    0.77    0.27
   2 -10  -7    1.91    0.51
  -2  10   7    5.00    0.84
  -2  10   7    2.24    0.43
   2 -10  -6    0.08    0.38
  -2  10   6   -0.29    0.33
   2 -10  -5    7.09    0.70
  -2  10   5    6.05    0.47
   2 -10  -4   43.96    1.51
  -2  10   4   39.49    1.38
   2 -10  -3   25.35    0.98
  -2  10   3   23.86    0.89
   2 -10  -2    2.99    0.66
  -2  10   2    2.03    0.43
   2 -10  -1   10.24    0.73
  -2  10   1   10.61    0.84
   2 -10   0   57.92    1.64
  -2  10   0   50.87    1.74
   2 -10   1   41.18    1.36
  -2  10  -1   45.29    1.57
   2 -10   2    1.89    0.58
  -2  10  -2    1.14    0.54
   2 -10   3    0.48    0.56
  -2  10  -3    1.68    0.52
   2 -10   4    0.00    0.54
  -2  10  -4    0.84    0.49
   2 -10   5    7.67    0.84
  -2  10  -5    7.44    0.77
   2 -10   6    9.60    1.00
  -2  10  -6   12.36    0.93
   2 -10   7   22.79    1.69
  -2  10  -7   22.24    1.23
   2 -10   8    7.62    1.09
  -2  10  -8    9.19    1.01
   2 -10   9    3.24    0.99
  -2  10  -9    2.68    0.85
   2 -10  10    9.17    1.20
  -2  10 -10    9.58    1.10
   2 -10  11    0.19    0.81
  -2  10 -11    0.30    0.73
   2 -10  12    0.61    0.84
  -2  10 -12    0.13    0.81
   2 -10  13    0.80    1.11
  -2  10 -13    2.75    1.02
   2 -10  14   22.22    1.99
  -2  10 -14   21.91    1.79
   2 -10  15    5.05    1.43
  -2  10 -15    4.76    1.29
  -2   9  13   13.06    1.31
  -2   9  12    3.42    1.00
  -2   9  11   11.64    1.21
   2  -9 -10   15.33    0.70
  -2   9  10   32.72    1.52
   2  -9  -9    6.31    0.50
  -2   9   9   11.46    1.11
   2  -9  -8    0.83    0.38
  -2   9   8    2.94    0.77
   2  -9  -7    5.17    0.52
  -2   9   7    9.24    0.91
   2  -9  -6    0.50    0.39
  -2   9   6    0.96    0.33
   2  -9  -5    4.21    0.56
  -2   9   5    3.68    0.48
   2  -9  -4   69.48    1.88
  -2   9   4   70.22    1.64
   2  -9  -3    9.73    0.61
  -2   9   3   10.43    0.66
   2  -9  -2    5.95    0.69
  -2   9   2    5.10    0.44
   2  -9  -1   15.80    0.77
  -2   9   1   15.10    0.69
   2  -9   0   56.67    1.70
  -2   9   0   58.09    1.61
   2  -9   1   11.56    0.75
  -2   9  -1   12.55    0.87
   2  -9   2   -0.60    0.64
  -2   9  -2    1.82    0.46
   2  -9   3    4.24    0.63
  -2   9  -3    4.15    0.57
   2  -9   4   41.49    1.69
  -2   9  -4   40.45    1.31
   2  -9   5   -0.26    0.51
  -2   9  -5   -0.23    0.48
   2  -9   6    1.26    0.67
  -2   9  -6    1.89    0.61
   2  -9   7   38.67    1.50
  -2   9  -7   36.17    1.44
   2  -9   8    2.98    0.83
  -2   9  -8    2.24    0.75
   2  -9   9    0.39    0.74
  -2   9  -9    1.23    0.70
   2  -9  10    1.66    0.79
  -2   9 -10    0.38    0.71
   2  -9  11   -0.42    0.79
  -2   9 -11   -0.46    0.71
   2  -9  12    1.70    0.97
  -2   9 -12    1.32    0.84
   2  -9  13    1.57    1.05
  -2   9 -13    2.72    0.96
   2  -9  14   18.98    1.70
  -2   9 -14   16.13    1.58
   2  -9  15    4.21    1.69
  -2   9 -15    3.02    1.15
   2  -9  16    0.36    1.08
  -2   9 -16    0.50    0.97
  -2   8  14    7.75    1.15
  -2   8  13   15.58    1.35
  -2   8  12    4.09    0.95
   2  -8 -11    0.75    0.26
   2  -8 -11    1.10    0.28
   2  -8  -9    3.89    0.38
  -2   8   9    6.60    0.89
   2  -8  -8    0.59    0.30
  -2   8   8    1.99    0.66
   2  -8  -7    1.13    0.31
  -2   8   7    0.32    0.60
  -2   8   7    0.55    0.25
   2  -8  -6    7.98    0.49
  -2   8   6    6.45    0.42
   2  -8  -5    6.26    0.52
  -2   8   5    5.71    0.42
   2  -8  -4   55.01    1.44
  -2   8   4   54.45    1.37
   2  -8  -3   38.30    1.13
  -2   8   3   33.38    0.91
   2  -8  -2    0.37    0.31
  -2   8   2    0.76    0.37
   2  -8  -1    3.52    0.60
  -2   8   1    5.12    0.43
   2  -8   0    2.94    0.43
  -2   8   0    3.03    0.50
   2  -8   1    1.51    0.54
  -2   8  -1    1.40    0.49
   2  -8   2    1.69    0.47
  -2   8  -2    2.23    0.43
   2  -8   3   20.02    1.09
  -2   8  -3   18.25    0.81
   2  -8   4   34.18    1.19
  -2   8  -4   34.11    1.11
   2  -8   5    0.91    0.50
  -2   8  -5   -0.14    0.48
   2  -8   6   34.74    1.39
  -2   8  -6   35.21    1.33
   2  -8   7    9.29    0.92
  -2   8  -7   11.01    0.88
   2  -8   8   12.41    1.05
  -2   8  -8   11.94    1.00
   2  -8   9    1.32    0.75
  -2   8  -9    4.25    0.99
   2  -8  10    0.28    0.65
  -2   8 -10    0.09    0.62
   2  -8  11   11.78    1.23
  -2   8 -11   13.62    1.15
   2  -8  12    6.47    1.10
  -2   8 -12    5.16    1.05
   2  -8  13    4.09    1.19
  -2   8 -13    5.48    1.04
   2  -8  14   13.15    1.56
  -2   8 -14   15.77    1.43
   2  -8  15    2.05    1.17
  -2   8 -15    2.74    1.05
   2  -8  16    1.36    0.95
  -2   8 -16   -0.25    0.56
  -2   8 -16   -0.84    0.83
  -2   7  15    0.24    0.71
  -2   7  14    9.89    1.15
  -2   7  13   13.76    1.23
  -2   7  12   -0.81    0.70
   2  -7 -11    7.20    0.40
   2  -7 -11   12.33    0.39
   2  -7 -10    4.05    0.29
   2  -7 -10    6.49    0.33
  -2   7  10    8.85    0.88
   2  -7  -9   -0.01    0.21
  -2   7   9   -0.08    0.50
   2  -7  -8   -0.03    0.18
  -2   7   8   -0.06    0.49
   2  -7  -7    9.43    0.42
  -2   7   7   11.17    0.91
   2  -7  -6   16.51    0.56
  -2   7   6   22.33    1.04
  -2   7   6   17.18    0.47
   2  -7  -5    0.69    0.28
  -2   7   5    0.86    0.23
   2  -7  -4   38.65    0.96
  -2   7   4   38.14    0.87
   2  -7  -3  119.45    2.57
  -2   7   3  135.41    2.40
   2  -7  -2   24.35    0.87
  -2   7   2   27.81    0.78
   2  -7  -1    3.71    0.40
  -2   7   1    4.70    0.37
   2  -7   0    9.35    0.65
  -2   7   0    9.82    0.60
   2  -7   1   27.10    0.83
  -2   7  -1   27.69    0.93
   2  -7   2   -0.41    0.46
  -2   7  -2    0.68    0.41
   2  -7   3   72.56    1.68
  -2   7  -3   74.44    1.61
   2  -7   4   51.42    1.62
  -2   7  -4   51.33    1.32
   2  -7   5   -0.58    0.42
  -2   7  -5    0.40    0.38
   2  -7   6   94.61    2.68
  -2   7  -6   94.37    2.21
   2  -7   7   50.99    1.67
  -2   7  -7   52.42    1.64
   2  -7   8    6.42    0.86
  -2   7  -8    7.13    0.85
   2  -7   9    0.79    0.70
  -2   7  -9    3.09    0.91
   2  -7  10   33.86    1.55
  -2   7 -10   35.28    1.51
   2  -7  11   15.57    1.31
  -2   7 -11   16.43    1.19
   2  -7  12    3.70    0.97
  -2   7 -12    1.88    0.86
   2  -7  13    8.56    1.25
  -2   7 -13    9.46    1.15
   2  -7  14    2.29    1.04
  -2   7 -14    2.29    0.94
   2  -7  15    0.36    1.25
  -2   7 -15    0.81    0.89
   2  -7  16    0.64    1.06
  -2   7 -16    1.88    0.78
  -2   7 -16    0.28    0.97
   2  -7  17    2.17    1.25
  -2   7 -17    1.58    0.68
  -2   7 -17    2.29    1.12
  -2   6  16    1.25    1.06
  -2   6  15    0.66    0.78
  -2   6  14    5.69    1.01
  -2   6  13   10.21    1.43
  -2   6  12   11.01    1.04
  -2   6  11    7.47    0.91
  -2   6  10    3.47    0.72
   2  -6  -9    2.01    0.21
  -2   6   9    4.56    0.69
   2  -6  -8    0.56    0.16
  -2   6   8    0.27    0.54
   2  -6  -7   25.63    0.54
  -2   6   7   35.51    1.30
   2  -6  -6   57.80    0.98
  -2   6   6   75.85    1.88
   2  -6  -5   12.42    0.42
  -2   6   5   11.41    0.37
   2  -6  -4   23.70    0.65
  -2   6   4   21.43    0.60
   2  -6  -3   81.66    1.49
  -2   6   3   83.11    1.42
   2  -6  -2   12.54    0.56
  -2   6   2   13.42    0.52
   2  -6  -1    1.63    0.30
  -2   6   1    2.78    0.36
   2  -6   0    4.57    0.49
  -2   6   0    4.62    0.35
   2  -6   1    6.98    0.45
  -2   6  -1    6.52    0.43
   2  -6   2    3.69    0.56
  -2   6  -2    3.49    0.42
   2  -6   3    8.03    0.58
  -2   6  -3    9.17    0.54
   2  -6   4    8.46    0.61
  -2   6  -4    8.44    0.58
   2  -6   5    3.79    0.61
  -2   6  -5    6.09    0.59
   2  -6   6    4.71    0.66
  -2   6  -6    6.29    0.68
   2  -6   7   47.83    1.61
  -2   6  -7   50.82    1.59
   2  -6   8  109.79    2.85
  -2   6  -8  114.32    2.78
   2  -6   9    7.51    0.94
  -2   6  -9    8.54    0.89
   2  -6  10    0.31    0.60
  -2   6 -10   -0.13    0.60
   2  -6  11   22.57    1.41
  -2   6 -11   23.61    1.35
   2  -6  12   34.42    1.75
  -2   6 -12   34.00    1.62
   2  -6  13    6.68    1.11
  -2   6 -13    6.14    1.05
   2  -6  14   -0.30    0.85
  -2   6 -14    1.01    0.77
   2  -6  15   -1.72    0.92
  -2   6 -15   -0.36    0.47
  -2   6 -15    0.63    0.81
  -2   6 -16    2.52    0.64
  -2   6 -16    3.15    1.11
  -2   6 -17   17.07    1.15
  -2   6 -17   25.02    1.86
  -2   5  16    9.90    1.13
  -2   5  15    0.46    0.68
  -2   5  14   10.71    1.09
  -2   5  13   12.51    1.14
  -2   5  12    4.96    0.85
  -2   5  11    5.71    0.81
  -2   5  10   19.34    1.08
  -2   5   9    5.80    0.74
  -2   5   8   34.88    1.57
  -2   5   7   61.83    1.67
   2  -5  -6   29.88    0.53
  -2   5   6   42.99    1.29
   2  -5  -5    8.27    0.31
  -2   5   5    8.01    0.28
   2  -5  -4   14.09    0.36
  -2   5   4   15.14    0.34
   2  -5  -3   35.23    0.78
  -2   5   3   34.59    0.64
   2  -5  -2   47.26    0.93
  -2   5   2   50.44    0.84
   2  -5  -1   21.71    0.61
  -2   5   1   24.73    0.60
   2  -5   0  412.59    7.78
  -2   5   0  436.07    7.92
   2  -5   1  175.67    3.33
  -2   5  -1  188.28    3.23
   2  -5   2   10.62    0.71
  -2   5  -2   11.07    0.52
   2  -5   3   26.31    0.82
  -2   5  -3   27.38    0.79
   2  -5   4    9.95    0.61
  -2   5  -4   10.58    0.60
   2  -5   5    8.45    0.64
  -2   5  -5    9.01    0.64
   2  -5   6   81.80    1.91
  -2   5  -6   86.76    1.91
   2  -5   7  128.02    2.77
  -2   5  -7  134.25    2.79
   2  -5   8  221.62    4.82
  -2   5  -8  245.74    5.03
   2  -5   9  261.62    5.82
  -2   5  -9  269.58    5.75
   2  -5  10   93.92    2.63
  -2   5 -10   97.22    2.60
   2  -5  11   51.27    1.93
  -2   5 -11   56.20    1.87
   2  -5  12   -0.43    0.75
  -2   5 -12   -0.79    0.75
   2  -5  13    0.56    0.71
  -2   5 -13   -0.84    0.71
   2  -5  14    3.06    1.00
  -2   5 -14    2.15    0.50
  -2   5 -14    1.96    0.94
  -2   5 -15    0.72    0.44
  -2   5 -15   -0.19    0.82
  -2   5 -16    4.57    0.67
  -2   5 -16    6.55    1.17
  -2   5 -17   22.64    1.17
  -2   5 -17   26.34    1.96
  -2   4  17    6.73    1.06
  -2   4  16    6.43    1.29
  -2   4  15    3.12    0.82
  -2   4  14    7.63    0.98
  -2   4  13    1.90    0.71
  -2   4  11   11.11    0.95
  -2   4  10   43.09    1.52
  -2   4   9    4.75    0.66
  -2   4   8    6.16    0.69
  -2   4   7   58.62    1.84
  -2   4   6   36.40    1.13
  -2   4   5   16.23    0.76
   2  -4  -4    9.11    0.22
  -2   4   4   10.01    0.61
  -2   4   4    9.21    0.20
   2  -4  -3   12.35    0.33
  -2   4   3   12.28    0.30
   2  -4  -2    7.74    0.35
  -2   4   2    8.88    0.38
   2  -4  -1    3.46    0.27
  -2   4   1    4.02    0.33
   2  -4   0  318.69    5.66
  -2   4   0  325.58    5.53
   2  -4   1   95.26    1.87
  -2   4  -1  102.14    1.76
   2  -4   2   11.50    0.53
  -2   4  -2   12.11    0.68
   2  -4   3    5.91    0.50
  -2   4  -3    6.49    0.49
   2  -4   4    0.84    0.51
  -2   4  -4    1.10    0.50
   2  -4   5    0.16    0.44
  -2   4  -5    2.01    0.43
   2  -4   6    2.42    0.53
  -2   4  -6    2.00    0.50
   2  -4   7   66.45    1.69
  -2   4  -7   68.82    1.66
   2  -4   8   49.04    1.55
  -2   4  -8   52.33    1.51
   2  -4   9   22.72    1.28
  -2   4  -9   23.01    1.20
   2  -4  10   27.26    1.38
  -2   4 -10   28.79    1.38
   2  -4  11    0.43    0.68
  -2   4 -11    0.54    0.62
   2  -4  12    0.53    0.78
  -2   4 -12    1.46    0.74
  -2   4 -13    2.23    0.58
  -2   4 -13    3.82    0.88
  -2   4 -14    5.46    0.70
  -2   4 -14    5.78    1.09
  -2   4 -15    1.10    0.46
  -2   4 -15    2.00    0.88
  -2   4 -16    1.85    0.52
  -2   4 -16    1.91    0.97
  -2   4 -17    5.56    0.68
  -2   4 -17    6.34    1.30
  -2   3  17    7.52    1.41
  -2   3  16    1.43    0.77
  -2   3  15    1.84    0.76
  -2   3  14    0.68    0.64
  -2   3  13    1.12    0.63
  -2   3  12    0.81    0.58
  -2   3  11   13.88    0.95
  -2   3  10   52.52    1.95
  -2   3   9    5.51    0.67
  -2   3   8   45.13    1.34
  -2   3   7    4.23    0.57
  -2   3   6    4.28    0.54
  -2   3   5    2.96    0.48
  -2   3   4   18.01    0.71
  -2   3   3   71.88    1.48
  -2   3   3   73.45    0.97
   2  -3  -2   25.44    0.58
  -2   3   2   26.91    0.54
   2  -3  -1   57.37    1.04
  -2   3   1   59.49    0.97
   2  -3   0  134.04    2.29
  -2   3   0  137.95    2.23
   2  -3   1   73.05    1.49
  -2   3  -1   75.61    1.32
   2  -3   2   13.05    0.75
  -2   3  -2   17.05    0.60
   2  -3   3    2.15    0.41
  -2   3  -3    1.84    0.38
   2  -3   4   10.89    0.61
  -2   3  -4   11.71    0.60
   2  -3   5   17.93    0.77
  -2   3  -5   18.27    0.75
   2  -3   6   43.58    1.22
  -2   3  -6   45.83    1.24
   2  -3   7  106.53    2.34
  -2   3  -7  113.30    2.38
   2  -3   8   22.84    1.04
  -2   3  -8   22.86    1.05
   2  -3   9    2.28    0.71
  -2   3  -9    2.32    0.66
  -2   3 -10   44.43    1.54
  -2   3 -11   56.87    1.87
  -2   3 -12    0.99    0.43
  -2   3 -12    1.58    0.72
  -2   3 -13    8.01    0.66
  -2   3 -13    9.58    1.08
  -2   3 -14   15.37    0.88
  -2   3 -14   19.84    1.38
  -2   3 -15    1.51    0.56
  -2   3 -15    1.13    0.89
  -2   3 -16    1.77    0.59
  -2   3 -16    0.81    0.95
  -2   3 -17    1.47    0.48
  -2   3 -17    0.62    0.97
  -2   3 -18    0.18    0.42
  -2   3 -18    0.13    0.86
  -2   2  17   23.55    1.56
  -2   2  16    3.07    0.85
   2  -2 -15    1.47    0.23
   2  -2 -15    1.34    0.26
  -2   2  15    1.93    0.69
   2  -2 -14    1.05    0.23
  -2   2  14    3.35    0.70
   2  -2 -13    8.11    0.32
  -2   2  13   10.98    0.93
   2  -2 -12    2.42    0.64
   2  -2 -12    1.88    0.15
   2  -2 -12    1.54    0.20
  -2   2  12    2.81    0.84
   2  -2 -11   15.87    0.95
  -2   2  11   16.60    0.97
   2  -2 -10   55.71    1.61
  -2   2  10   57.17    1.63
   2  -2  -9   24.44    1.01
  -2   2   9   25.33    1.03
  -2   2   8   78.42    1.83
  -2   2   7   77.26    1.69
  -2   2   6   20.16    0.81
  -2   2   5    4.54    0.50
  -2   2   4   89.94    1.73
  -2   2   3  247.84    4.35
  -2   2   3  252.58    3.42
  -2   2   2   35.40    0.88
  -2   2   2   37.76    0.58
  -2   2   1   22.73    0.49
  -2   2   0    1.39    0.28
  -2   2  -1   27.74    0.63
  -2   2  -2   24.01    0.71
  -2   2  -3   63.30    1.32
  -2   2  -4  145.22    2.62
  -2   2  -5    2.81    0.48
  -2   2  -6   72.86    1.66
  -2   2  -7   57.11    1.47
  -2   2  -8   20.07    0.97
  -2   2  -9    0.77    0.57
  -2   2 -10    0.15    0.19
  -2   2 -10   -0.23    0.51
  -2   2 -11   38.03    1.02
  -2   2 -11   46.10    1.67
  -2   2 -12    1.91    0.42
  -2   2 -12    2.78    0.78
  -2   2 -13   14.68    0.77
  -2   2 -13   18.85    1.30
  -2   2 -14   19.16    0.92
  -2   2 -14   26.18    1.48
  -2   2 -15    2.90    0.44
  -2   2 -15    4.66    0.98
  -2   2 -16    0.79    0.37
  -2   2 -16   -0.07    0.85
  -2   2 -17    0.20    0.51
  -2   2 -17    1.33    0.86
  -2   2 -18    1.69    1.02
   2  -1 -17    4.19    1.00
   2  -1 -16    4.99    0.96
  -2   1  16    6.25    0.95
   2  -1 -15    0.00    0.67
   2  -1 -15    0.46    0.24
   2  -1 -15    0.29    0.26
  -2   1  15    0.67    0.62
   2  -1 -14    6.57    0.88
   2  -1 -14    3.87    0.34
  -2   1  14    5.14    0.83
   2  -1 -13   11.45    1.29
   2  -1 -13    8.48    0.38
  -2   1  13   11.84    0.98
   2  -1 -12    2.30    0.65
   2  -1 -12    1.70    0.22
  -2   1  12    0.78    0.61
   2  -1 -11    7.77    0.78
  -2   1  11    7.18    0.76
   2  -1 -10    2.10    0.59
   2  -1 -10    1.93    0.17
  -2   1  10    1.69    0.57
   2  -1  -9   11.35    0.78
  -2   1   9   11.86    0.77
   2  -1  -8   26.12    0.97
  -2   1   8   27.35    0.98
   2  -1  -7   42.32    1.21
  -2   1   7   41.69    1.20
   2  -1  -6  171.10    3.18
  -2   1   6  171.82    3.25
   2  -1  -5    4.87    0.49
  -2   1   5    4.28    0.50
   2  -1  -4    2.18    0.40
  -2   1   4    1.96    0.41
  -2   1   4    2.29    0.10
  -2   1   3    1.47    0.38
  -2   1   3    2.26    0.17
  -2   1   3    2.74    0.21
  -2   1   2   16.76    0.56
  -2   1   2   18.40    0.36
  -2   1   2   16.74    0.42
  -2   1   1   72.27    1.24
  -2   1   1   71.51    1.14
  -2   1   0   96.18    1.46
  -2   1   0   95.50    1.46
  -2   1  -1   92.31    1.55
  -2   1  -2   10.36    0.70
  -2   1  -3  319.54    5.70
  -2   1  -4   36.24    0.98
  -2   1  -5  166.01    3.11
  -2   1  -6   53.34    1.36
  -2   1  -7    4.19    0.58
  -2   1  -8   -0.66    0.50
  -2   1  -9    2.08    0.33
  -2   1  -9    3.09    0.62
  -2   1 -10   23.41    0.63
  -2   1 -10   27.20    1.27
  -2   1 -11   11.64    0.53
  -2   1 -11   16.22    1.12
  -2   1 -12    2.33    0.40
  -2   1 -12    3.65    0.86
  -2   1 -13    8.49    0.56
  -2   1 -13   12.68    1.12
  -2   1 -14    1.91    0.42
  -2   1 -14    3.02    1.11
  -2   1 -15    0.75    0.42
  -2   1 -15    1.65    0.81
  -2   1 -16   -0.17    0.40
  -2   1 -16   -0.81    0.76
  -2   1 -17    7.57    1.25
   2   0 -18    0.59    0.82
   2   0 -17    0.24    0.73
   2   0 -16    3.97    0.88
   2   0 -16    1.44    0.41
   2   0 -15   12.15    1.09
   2   0 -15    6.61    0.52
   2   0 -14   23.33    1.36
   2   0 -14   16.20    0.67
  -2   0  14   25.60    1.31
   2   0 -13   15.62    1.15
   2   0 -13   11.52    0.61
  -2   0  13   15.19    1.05
   2   0 -12   12.10    0.98
   2   0 -12   10.34    0.45
  -2   0  12   12.43    0.90
   2   0 -11    7.06    0.78
   2   0 -11    7.05    0.39
  -2   0  11    6.82    0.75
   2   0 -10   15.74    0.88
   2   0 -10   13.74    0.43
  -2   0  10   16.81    0.86
   2   0  -9   20.78    0.91
   2   0  -9   19.51    0.40
  -2   0   9   21.73    0.90
  -2   0   9   19.72    0.51
   2   0  -8    8.52    0.67
   2   0  -8    8.53    0.27
  -2   0   8    9.18    0.64
  -2   0   8    8.42    0.27
   2   0  -7  204.10    3.84
   2   0  -7  176.53    2.52
  -2   0   7  205.01    3.79
  -2   0   7  189.40    2.76
   2   0  -6 1161.56   25.44
   2   0  -6 1032.87   20.37
  -2   0   6 1211.20   26.28
  -2   0   6 1036.23   20.47
   2   0  -5    2.66    0.45
   2   0  -5    2.81    0.14
  -2   0   5    2.67    0.44
  -2   0   5    2.66    0.18
   2   0  -4  149.55    2.60
   2   0  -4  143.40    1.92
  -2   0   4  140.90    2.70
   2   0  -3  301.42    5.21
  -2   0   3  298.22    5.11
  -2   0   3  320.66    4.74
   2   0  -2  105.42    1.76
  -2   0   2  103.68    1.70
  -2   0   2  108.61    1.52
  -2   0   1   62.27    1.13
  -2   0   1   69.16    0.98
  -2   0   0  171.06    2.51
  -2   0   0  187.72    2.86
  -2   0  -1   69.18    1.08
  -2   0  -2  147.26    2.10
  -2   0  -3 1476.05   33.72
  -2   0  -4    7.17    0.60
  -2   0  -5   80.80    1.83
  -2   0  -6   56.78    1.46
  -2   0  -7    6.03    0.21
  -2   0  -7    6.93    0.65
  -2   0  -8   20.11    0.45
  -2   0  -8   21.30    0.96
  -2   0  -9    2.58    0.22
  -2   0  -9    3.83    0.65
  -2   0 -10   42.24    0.79
  -2   0 -10   46.04    1.54
  -2   0 -11   53.04    1.01
  -2   0 -11   61.51    1.88
  -2   0 -12   13.16    0.53
  -2   0 -12   17.79    1.15
  -2   0 -13    0.59    0.29
  -2   0 -13    2.14    0.73
  -2   0 -14    1.17    0.36
  -2   0 -14    2.15    0.78
  -2   0 -15    0.07    0.31
  -2   0 -15    0.10    0.68
  -2   0 -16    5.20    1.07
  -2   0 -17   14.52    1.50
   2   1 -18    1.13    0.91
   2   1 -17    9.00    1.47
   2   1 -17    3.11    0.60
   2   1 -16   14.02    1.21
   2   1 -16    5.91    0.64
   2   1 -15   10.63    1.05
   2   1 -15    5.17    0.56
   2   1 -14   31.45    1.47
   2   1 -14   16.99    0.82
   2   1 -13   35.56    1.43
   2   1 -13   22.65    0.84
   2   1 -12   27.17    1.23
   2   1 -12   19.82    0.70
  -2  -1  12   27.48    1.21
  -2  -1  12   22.22    0.79
   2   1 -11   12.33    0.87
   2   1 -11    8.52    0.45
  -2  -1  11   12.13    0.83
  -2  -1  11   10.26    0.52
   2   1 -10    5.55    0.64
   2   1 -10    4.45    0.31
  -2  -1  10    5.01    0.62
  -2  -1  10    4.70    0.37
   2   1  -9    1.20    0.49
   2   1  -9    1.12    0.22
  -2  -1   9    1.19    0.46
  -2  -1   9    1.03    0.26
   2   1  -8   51.94    1.58
   2   1  -8   45.40    0.79
  -2  -1   8   51.55    1.30
  -2  -1   8   45.58    0.84
   2   1  -7  199.69    3.73
   2   1  -7  176.73    2.69
  -2  -1   7  196.86    3.65
  -2  -1   7  182.93    2.95
   2   1  -6  185.66    3.38
   2   1  -6  168.90    2.55
  -2  -1   6  186.84    3.42
  -2  -1   6  177.14    2.70
   2   1  -5   28.38    0.83
   2   1  -5   26.88    0.52
  -2  -1   5   28.54    0.83
  -2  -1   5   28.66    0.55
   2   1  -4  135.77    2.41
   2   1  -4  131.36    1.95
  -2  -1   4  136.73    2.58
  -2  -1   4  139.16    2.03
   2   1  -3    7.47    0.44
   2   1  -3    7.87    0.34
  -2  -1   3    7.86    0.43
  -2  -1   3    8.25    0.30
   2   1  -2   10.24    0.55
   2   1  -2   10.38    0.32
  -2  -1   2    9.60    0.40
  -2  -1   2   10.66    0.29
   2   1  -1   80.99    1.28
  -2  -1   1   79.49    1.27
  -2  -1   1   81.17    1.23
   2   1   0  101.62    1.57
  -2  -1   0  100.43    1.47
  -2  -1   0  102.32    1.57
  -2  -1  -1   58.50    0.86
  -2  -1  -1   61.10    1.23
  -2  -1  -2    0.29    0.12
  -2  -1  -2    0.56    0.26
  -2  -1  -3   19.33    0.26
  -2  -1  -3   21.94    0.63
  -2  -1  -4    3.76    0.39
  -2  -1  -6   57.71    1.51
  -2  -1  -7   31.44    1.13
  -2  -1  -8    6.03    0.72
  -2  -1  -9    5.64    0.22
  -2  -1  -9    6.31    0.75
  -2  -1 -10   37.54    0.61
  -2  -1 -10   43.13    1.50
  -2  -1 -11   19.25    1.50
  -2  -1 -12    0.89    0.68
  -2  -1 -13    0.48    0.89
  -2  -1 -14    5.57    0.83
  -2  -1 -14    7.36    1.05
  -2  -1 -15    0.13    0.51
  -2  -1 -15   -0.16    0.67
  -2  -1 -16    2.43    0.79
  -2  -1 -16    3.47    1.02
  -2  -1 -17    6.39    1.01
  -2  -1 -17    6.43    1.24
   2   2 -18    3.82    0.96
   2   2 -18    0.55    0.42
   2   2 -18    0.89    0.42
   2   2 -17   10.00    1.18
   2   2 -17    4.19    0.69
   2   2 -16    3.84    0.86
   2   2 -16    0.70    0.51
   2   2 -15    4.64    0.85
   2   2 -15    2.03    0.49
  -2  -2  15    2.01    0.46
   2   2 -14    4.76    0.86
   2   2 -14    2.51    0.48
  -2  -2  14    2.86    0.57
   2   2 -13    0.58    0.66
   2   2 -13    0.60    0.37
  -2  -2  13    0.97    0.44
   2   2 -12    5.84    0.81
   2   2 -12    4.89    0.47
  -2  -2  12    5.03    0.54
   2   2 -11    2.48    0.65
   2   2 -11    2.03    0.36
  -2  -2  11    2.89    0.43
   2   2 -10   31.89    1.17
   2   2 -10   27.27    0.76
  -2  -2  10   27.84    0.83
   2   2  -9   21.19    0.92
   2   2  -9   17.09    0.56
  -2  -2   9   20.57    0.88
  -2  -2   9   18.45    0.62
   2   2  -8   11.57    0.72
   2   2  -8   10.69    0.44
  -2  -2   8   11.76    0.68
  -2  -2   8   11.51    0.50
   2   2  -7   52.33    1.32
   2   2  -7   48.68    0.95
  -2  -2   7   54.60    1.29
  -2  -2   7   49.24    1.00
   2   2  -6   11.97    0.62
   2   2  -6   10.60    0.41
  -2  -2   6   11.83    0.57
  -2  -2   6   10.42    0.43
   2   2  -5   10.53    0.57
  -2  -2   5    9.66    0.54
   2   2  -4  264.72    4.59
   2   2  -4  270.57    4.34
  -2  -2   4  268.91    4.77
  -2  -2   4  266.41    4.20
   2   2  -3  309.87    5.28
   2   2  -3  312.16    5.01
  -2  -2   3  316.70    5.50
  -2  -2   3  323.35    5.29
   2   2  -2   10.50    0.43
   2   2  -2    9.37    0.39
  -2  -2   2   10.90    0.47
  -2  -2   2   11.07    0.46
   2   2  -1   27.45    0.68
   2   2  -1   27.27    0.78
  -2  -2   1   27.29    0.50
  -2  -2   1   27.13    0.64
   2   2   0  198.79    3.02
   2   2   0  203.08    3.27
  -2  -2   0  201.19    3.43
   2   2   1   67.03    0.94
  -2  -2  -1   71.62    1.29
  -2  -2  -2   21.49    0.63
  -2  -2  -3   25.54    0.70
  -2  -2  -4    0.97    0.34
  -2  -2  -5  243.87    4.31
  -2  -2  -6  236.56    4.28
  -2  -2  -7   83.33    1.76
  -2  -2  -8   38.20    1.13
  -2  -2  -8   40.01    1.40
  -2  -2  -9    7.90    0.64
  -2  -2  -9    6.64    0.82
  -2  -2 -10    5.89    0.65
  -2  -2 -10    5.50    0.82
  -2  -2 -11    0.54    0.44
  -2  -2 -11   -0.43    0.59
  -2  -2 -12    2.00    0.58
  -2  -2 -12    1.68    0.75
  -2  -2 -13    3.78    0.70
  -2  -2 -13    4.10    0.90
  -2  -2 -14   23.86    1.25
  -2  -2 -14   22.08    1.49
  -2  -2 -15    1.58    0.71
  -2  -2 -15    1.53    0.89
  -2  -2 -16    2.50    0.84
  -2  -2 -16    3.96    1.04
  -2  -2 -17    7.10    1.00
  -2  -2 -17    6.17    1.24
   2   3 -18   -0.71    0.83
   2   3 -18   -0.21    0.52
   2   3 -17    7.23    1.11
   2   3 -17    2.45    0.68
   2   3 -16    6.66    1.02
   2   3 -16    2.33    0.64
  -2  -3  16    4.65    0.78
   2   3 -15    2.19    0.80
   2   3 -15    1.22    0.48
  -2  -3  15    1.25    0.60
   2   3 -14    1.02    0.62
   2   3 -14   -0.59    0.39
  -2  -3  14    0.49    0.44
   2   3 -13    0.88    0.60
   2   3 -13    0.09    0.38
  -2  -3  13    0.11    0.43
   2   3 -12    0.31    0.66
   2   3 -12    1.46    0.33
  -2  -3  12    1.40    0.49
   2   3 -11   18.12    1.02
   2   3 -11   13.08    0.71
  -2  -3  11   15.67    0.66
   2   3 -10   35.66    0.95
  -2  -3  10   38.63    1.15
   2   3  -9   17.21    0.84
   2   3  -9   11.98    0.59
  -2  -3   9   13.88    0.66
   2   3  -8    7.00    0.66
   2   3  -8    8.51    0.48
  -2  -3   8    8.86    0.52
   2   3  -7   18.67    0.78
   2   3  -7   13.87    0.48
  -2  -3   7   15.21    0.50
   2   3  -6   17.85    0.70
   2   3  -6   16.31    0.48
   2   3  -5    2.70    0.39
   2   3  -5    1.65    0.34
  -2  -3   5    2.10    0.27
   2   3  -4    2.42    0.36
   2   3  -4    1.46    0.35
  -2  -3   4    1.68    0.28
   2   3  -3  221.87    3.69
   2   3  -3  227.07    3.63
  -2  -3   3  227.41    3.66
   2   3  -2   84.68    1.42
   2   3  -2   86.09    1.52
  -2  -3   2   88.10    1.55
   2   3  -1    9.72    0.45
  -2  -3   1    9.68    0.46
   2   3   0   40.38    0.75
   2   3   0   40.26    0.88
  -2  -3   0   41.14    0.90
   2   3   1   13.70    0.34
   2   3   1   14.32    0.53
  -2  -3  -1   14.48    0.53
   2   3   2    6.49    0.44
  -2  -3  -2    5.94    0.43
  -2  -3  -3    4.21    0.40
  -2  -3  -4   26.00    0.76
  -2  -3  -5   54.70    1.24
  -2  -3  -6   11.40    0.65
  -2  -3  -7  215.29    4.14
  -2  -3  -8   38.91    1.47
  -2  -3  -9    5.26    0.60
  -2  -3  -9    3.76    0.78
  -2  -3 -10    2.03    0.54
  -2  -3 -10    2.41    0.72
  -2  -3 -11   -0.44    0.42
  -2  -3 -11    0.84    0.55
  -2  -3 -12    0.36    0.55
  -2  -3 -12    2.47    0.97
  -2  -3 -13    6.68    1.07
  -2  -3 -13    5.89    1.03
  -2  -3 -14   20.42    1.26
  -2  -3 -14   18.70    1.49
  -2  -3 -15    7.54    0.97
  -2  -3 -15    7.14    1.20
  -2  -3 -16    5.49    0.93
  -2  -3 -16    6.38    1.14
   2   4 -18    1.03    0.91
   2   4 -18    0.46    0.60
  -2  -4  18    0.74    0.55
   2   4 -17    1.39    0.84
   2   4 -17    0.93    0.54
  -2  -4  17   -0.10    0.51
   2   4 -16   -0.66    0.75
   2   4 -16    0.34    0.49
  -2  -4  16    0.67    0.46
   2   4 -15   -0.28    0.67
   2   4 -15   -0.18    0.44
  -2  -4  15    0.56    0.40
   2   4 -14    8.43    1.01
   2   4 -14    4.01    0.54
  -2  -4  14    6.64    0.62
   2   4 -13   36.81    1.56
  -2  -4  13   27.23    1.10
   2   4 -12    6.91    0.85
   2   4 -12    3.83    0.58
  -2  -4  12    5.17    0.52
   2   4 -11   16.42    0.89
  -2  -4  11   18.64    0.80
   2   4 -10   23.89    1.07
   2   4 -10   16.57    0.69
  -2  -4  10   19.12    0.92
   2   4  -9    4.83    0.67
   2   4  -9    4.46    0.39
  -2  -4   9    4.74    0.45
   2   4  -8    2.03    0.52
   2   4  -8    2.82    0.43
  -2  -4   8    2.86    0.36
   2   4  -7    6.90    0.52
   2   4  -7    4.44    0.37
  -2  -4   7    5.09    0.39
   2   4  -6   26.61    0.82
  -2  -4   6   24.70    0.67
   2   4  -5    0.31    0.31
   2   4  -5    0.12    0.24
  -2  -4   5    0.34    0.25
   2   4  -4   68.47    1.31
   2   4  -4   65.65    1.26
   2   4  -3   23.49    0.76
   2   4  -3   22.05    0.65
  -2  -4   3   22.86    0.68
   2   4  -2  114.41    1.89
   2   4  -2  110.58    1.99
  -2  -4   2  111.49    2.26
   2   4  -1  140.69    2.19
   2   4  -1  144.17    2.62
  -2  -4   1  148.06    2.70
   2   4   0    3.04    0.28
   2   4   0    3.03    0.38
  -2  -4   0    2.84    0.38
   2   4   1   28.41    0.52
   2   4   1   28.15    0.75
  -2  -4  -1   28.84    0.79
   2   4   2   13.15    0.28
   2   4   2   14.09    0.59
  -2  -4  -2   14.58    0.59
   2   4   3   59.15    0.74
   2   4   3   63.93    1.31
  -2  -4  -3   63.20    1.31
  -2  -4  -4  146.08    2.66
  -2  -4  -5   36.76    1.11
  -2  -4  -6    5.44    0.60
  -2  -4  -7   73.68    1.76
  -2  -4  -8   64.26    1.67
  -2  -4  -9   44.67    1.38
  -2  -4 -10   53.68    1.87
  -2  -4 -10   45.09    1.80
  -2  -4 -11   64.41    1.85
  -2  -4 -11   64.48    2.27
  -2  -4 -12    0.80    0.79
  -2  -4 -12    1.34    0.78
  -2  -4 -13   24.98    1.68
  -2  -4 -13   29.39    1.66
  -2  -4 -14   30.29    1.51
  -2  -4 -14   31.42    1.81
  -2  -4 -15    7.97    1.01
  -2  -4 -15    9.58    1.27
  -2  -4 -16    6.34    0.92
  -2  -4 -16    4.48    1.14
   2   5 -18    1.16    0.90
   2   5 -18    0.20    0.48
  -2  -5  18    0.31    0.78
   2   5 -17    0.34    1.08
   2   5 -17    0.26    0.43
  -2  -5  17    0.30    0.52
   2   5 -16   -0.02    0.78
   2   5 -16    0.41    0.42
  -2  -5  16    0.72    0.49
   2   5 -15    0.98    0.89
   2   5 -15    1.85    0.49
  -2  -5  15    1.99    0.56
   2   5 -14   19.28    1.32
   2   5 -14   11.57    0.80
  -2  -5  14   14.05    0.91
   2   5 -13   26.63    1.39
   2   5 -13   16.13    1.09
  -2  -5  13   21.42    1.00
   2   5 -12    1.10    0.71
   2   5 -12    1.98    0.43
  -2  -5  12    1.05    0.49
   2   5 -11   35.49    1.42
   2   5 -11   22.31    0.96
  -2  -5  11   26.06    1.06
   2   5 -10   16.14    1.03
   2   5 -10    9.69    0.87
  -2  -5  10    9.06    0.81
   2   5  -9    4.13    0.66
  -2  -5   9   -0.40    0.66
   2   5  -8    1.83    0.59
  -2  -5   8    4.48    0.45
   2   5  -7    9.89    0.60
  -2  -5   7   11.56    0.62
   2   5  -6   61.45    1.37
   2   5  -6   55.94    1.23
  -2  -5   6   57.18    1.42
   2   5  -5   16.80    0.63
   2   5  -5   15.88    0.60
  -2  -5   5   15.88    0.63
   2   5  -4    0.12    0.41
  -2  -5   4   -0.26    0.32
   2   5  -3   18.53    0.57
   2   5  -3   17.92    0.64
  -2  -5   3   17.12    0.82
   2   5  -2  147.04    2.44
   2   5  -2  133.94    2.59
  -2  -5   2  137.00    2.65
   2   5  -1   55.50    1.24
  -2  -5   1   42.02    1.27
   2   5   0   80.20    1.59
  -2  -5   0   84.06    1.65
   2   5   1   17.10    0.68
  -2  -5  -1   17.70    0.71
   2   5   2   33.01    0.92
  -2  -5  -2   33.30    1.15
   2   5   3  193.26    3.50
  -2  -5  -3  202.09    3.65
   2   5   4  257.55    4.78
  -2  -5  -4  271.02    5.03
  -2  -5  -5  126.84    2.54
  -2  -5  -6   17.77    0.85
  -2  -5  -7  118.81    2.58
  -2  -5  -8   77.24    1.95
  -2  -5  -9   20.52    1.01
  -2  -5 -10   32.23    1.31
  -2  -5 -12    7.64    1.07
  -2  -5 -12    1.14    0.97
  -2  -5 -13   12.14    1.39
  -2  -5 -13   14.48    1.38
  -2  -5 -14   10.51    1.05
  -2  -5 -14   11.43    1.72
  -2  -5 -15    1.01    0.68
  -2  -5 -15    0.48    0.87
   2   6 -18    1.52    0.99
   2   6 -18    0.56    0.72
  -2  -6  18    0.55    0.66
   2   6 -17    0.51    0.85
   2   6 -17    0.25    0.63
  -2  -6  17    0.46    0.57
   2   6 -16   -0.42    0.77
   2   6 -16    0.26    0.56
  -2  -6  16    0.46    0.50
   2   6 -15   -0.18    0.81
   2   6 -15    1.80    0.61
  -2  -6  15    0.23    0.57
   2   6 -14   13.54    1.23
   2   6 -14    8.09    0.76
  -2  -6  14   10.57    0.87
   2   6 -13   14.18    1.14
   2   6 -13    9.00    0.75
  -2  -6  13   10.96    0.85
   2   6 -12   -0.17    0.61
   2   6 -12   -0.46    0.38
  -2  -6  12   -0.17    0.44
   2   6 -11    7.03    0.83
   2   6 -11    4.57    0.70
  -2  -6  11    6.07    0.63
   2   6 -10   -0.31    0.53
   2   6 -10    0.33    0.37
  -2  -6  10    0.57    0.41
   2   6  -9   28.05    1.13
   2   6  -9   17.33    0.91
  -2  -6   9   21.25    1.00
   2   6  -8   20.24    0.93
   2   6  -8   13.13    0.77
  -2  -6   8   14.63    0.80
   2   6  -7  116.76    2.36
   2   6  -7  104.80    2.30
  -2  -6   7  106.02    2.17
   2   6  -6   78.06    1.66
   2   6  -6   73.23    1.56
  -2  -6   6   73.80    1.81
   2   6  -5    0.66    0.30
   2   6  -5   -0.38    0.30
  -2  -6   5   -0.28    0.31
   2   6  -4   67.13    1.45
  -2  -6   4   67.85    1.50
   2   6  -3   70.63    1.44
  -2  -6   3   69.17    1.49
   2   6  -2    6.50    0.51
  -2  -6   2    6.11    0.51
   2   6  -1   16.78    0.65
  -2  -6   1   16.00    0.68
   2   6   0   43.95    1.08
  -2  -6   0   42.25    1.09
   2   6   1   32.37    0.95
  -2  -6  -1   33.51    0.98
   2   6   2    9.45    0.69
  -2  -6  -2   10.11    0.70
   2   6   3  103.94    2.15
  -2  -6  -3  107.56    2.19
   2   6   4   36.17    1.12
  -2  -6  -4   37.22    1.15
  -2  -6  -5   13.68    0.82
  -2  -6  -7    6.70    0.71
  -2  -6  -8    1.79    0.54
  -2  -6  -9    8.35    0.81
  -2  -6 -10   54.91    1.74
  -2  -6 -11   16.05    1.34
  -2  -6 -12    5.37    1.08
  -2  -6 -12    4.00    1.08
  -2  -6 -13    4.31    1.12
  -2  -6 -13    5.34    1.04
  -2  -6 -14   -0.60    0.88
  -2  -6 -14   -1.28    0.86
  -2  -6 -15    2.12    0.77
  -2  -6 -15    2.10    0.99
   2   7 -17   10.66    1.35
   2   7 -17    4.89    0.82
  -2  -7  17    6.27    0.96
   2   7 -16    3.51    1.00
   2   7 -16    1.05    0.60
  -2  -7  16    2.24    0.73
   2   7 -15   -1.38    1.01
   2   7 -15   -0.27    0.46
  -2  -7  15    0.75    0.72
   2   7 -14    6.40    1.03
   2   7 -14    3.45    0.64
  -2  -7  14    4.01    0.97
   2   7 -13    6.25    0.94
   2   7 -13    4.06    0.62
  -2  -7  13    5.13    0.72
   2   7 -12   -0.35    0.61
   2   7 -12    0.60    0.54
  -2  -7  12    0.34    0.48
   2   7 -11    0.67    0.50
   2   7 -11   -0.50    0.37
  -2  -7  11    0.05    0.41
   2   7 -10    0.66    0.56
   2   7 -10    0.39    0.42
  -2  -7  10    0.59    0.48
   2   7  -9   64.15    1.73
   2   7  -9   47.87    1.53
   2   7  -8   13.03    0.82
   2   7  -8    9.22    0.72
  -2  -7   8    9.29    0.77
   2   7  -7   21.51    1.01
  -2  -7   7   23.03    1.04
   2   7  -6   39.29    1.11
   2   7  -6   33.48    1.07
  -2  -7   6   32.85    1.09
   2   7  -5   -0.59    0.39
  -2  -7   5    0.00    0.54
   2   7  -4    8.30    0.63
  -2  -7   4    8.21    0.66
   2   7  -3    0.17    0.48
  -2  -7   3    0.36    0.38
   2   7  -2   -0.86    0.39
  -2  -7   2   -0.35    0.39
   2   7  -1   16.70    0.73
  -2  -7   1   15.77    0.77
   2   7   0   60.98    1.43
  -2  -7   0   62.86    1.49
   2   7   1    8.67    0.67
  -2  -7  -1    7.95    0.66
   2   7   2   10.96    0.69
  -2  -7  -2    4.34    0.74
   2   7   3   18.17    1.07
  -2  -7  -3   18.25    0.90
   2   7   4    0.75    0.43
  -2  -7  -4    0.19    0.44
   2   7   5   -0.34    0.43
  -2  -7  -5    0.01    0.43
  -2  -7  -6    3.74    0.63
   2   7   7   12.77    0.39
  -2  -7  -7   13.62    0.88
   2   7   8    6.00    0.24
  -2  -7  -8    6.72    0.75
  -2  -7  -9    4.89    0.80
  -2  -7 -10    3.43    0.75
  -2  -7 -11    5.86    1.08
  -2  -7 -12    2.95    0.99
  -2  -7 -13    0.12    0.80
  -2  -7 -13    0.52    0.81
  -2  -7 -14    4.33    1.15
  -2  -7 -14    3.22    1.44
   2   8 -17    6.89    1.26
   2   8 -17    2.82    0.78
  -2  -8  17    4.62    1.23
   2   8 -16    4.67    1.14
   2   8 -16    2.69    0.73
  -2  -8  16    4.28    0.87
   2   8 -15   -0.13    0.77
   2   8 -15    0.28    0.66
  -2  -8  15    0.57    0.59
   2   8 -14    0.92    0.78
   2   8 -14    1.11    0.70
  -2  -8  14    0.40    0.64
   2   8 -13    0.61    0.70
   2   8 -13    0.21    0.48
  -2  -8  13    0.32    0.56
   2   8 -12    0.20    0.64
   2   8 -12   -0.77    0.45
  -2  -8  12   -0.09    0.53
   2   8 -11    2.94    0.77
   2   8 -11    1.93    0.57
  -2  -8  11    1.93    0.65
   2   8 -10   24.95    1.15
   2   8 -10   18.37    0.98
  -2  -8  10   19.19    1.36
   2   8  -9   39.77    1.38
   2   8  -9   30.88    1.21
  -2  -8   9   35.19    1.60
   2   8  -8   -0.87    0.52
   2   8  -8    0.08    0.60
  -2  -8   8    0.07    0.49
  -2  -8   7   68.52    1.91
   2   8  -6    5.50    0.62
  -2  -8   6    6.09    0.69
   2   8  -5   -0.57    0.46
  -2  -8   5   -0.51    0.49
   2   8  -4    9.12    0.71
  -2  -8   4    9.17    0.76
   2   8  -3   37.77    1.15
  -2  -8   3   40.05    1.26
   2   8  -2   26.88    0.98
  -2  -8   2   26.06    1.03
   2   8  -1    2.87    0.58
  -2  -8   1    4.17    0.59
   2   8   0   69.72    1.71
  -2  -8   0   71.41    1.73
   2   8   1   55.41    1.45
  -2  -8  -1   51.99    1.48
   2   8   2    1.65    0.54
  -2  -8  -2    2.03    0.58
   2   8   3   -0.46    0.44
  -2  -8  -3    0.70    0.45
   2   8   4   -0.54    0.47
  -2  -8  -4   -0.25    0.48
   2   8   5    0.08    0.42
  -2  -8  -5   -0.03    0.43
  -2  -8  -6   15.89    1.24
   2   8   7   41.22    0.82
  -2  -8  -7   43.49    1.55
   2   8   8   11.27    0.39
  -2  -8  -8   10.10    0.93
  -2  -8  -9    1.02    0.63
  -2  -8 -10    2.15    0.70
  -2  -8 -11    1.96    0.94
  -2  -8 -12   -0.20    0.60
  -2  -8 -13    4.89    0.91
   2   9 -16    8.78    1.28
   2   9 -16    4.12    0.86
  -2  -9  16    5.28    1.03
   2   9 -15    1.93    0.92
   2   9 -15    1.17    0.65
  -2  -9  15    0.22    1.00
   2   9 -14    0.86    0.76
   2   9 -14   -0.30    0.53
  -2  -9  14    0.19    0.62
   2   9 -13    2.37    0.87
   2   9 -13    1.99    0.66
  -2  -9  13    2.28    0.74
   2   9 -12    3.88    0.87
   2   9 -12    1.65    0.64
  -2  -9  12    2.73    0.73
   2   9 -11    1.63    0.79
   2   9 -11    2.75    0.64
  -2  -9  11    3.18    0.72
   2   9 -10   20.53    1.19
   2   9 -10   16.88    1.05
  -2  -9  10   19.89    1.17
   2   9  -9   17.89    1.09
   2   9  -9   15.45    0.95
  -2  -9   9   14.42    1.05
   2   9  -8    4.61    0.74
  -2  -9   8    5.92    0.81
   2   9  -7   64.56    1.84
  -2  -9   7   65.17    1.92
   2   9  -6   11.67    0.86
  -2  -9   6   11.94    0.92
   2   9  -5    0.51    0.53
  -2  -9   5    1.00    0.57
   2   9  -4    8.78    0.80
  -2  -9   4    8.72    0.88
   2   9  -3   77.68    1.95
  -2  -9   3   78.54    2.04
   2   9  -2   30.27    1.18
  -2  -9   2   31.00    1.28
   2   9  -1    6.64    0.78
  -2  -9   1    7.46    0.81
   2   9   0   45.25    1.41
  -2  -9   0   46.76    1.48
   2   9   1   15.42    1.17
  -2  -9  -1   16.15    0.95
   2   9   2   10.75    0.82
  -2  -9  -2   11.50    0.87
   2   9   3   12.66    0.93
  -2  -9  -3   14.83    0.97
   2   9   4   43.79    1.46
  -2  -9  -4   42.98    1.51
   2   9   5   14.88    1.27
  -2  -9  -5   14.12    1.01
   2   9   6    9.54    0.88
  -2  -9  -6    9.84    0.93
   2   9   7   27.90    0.77
  -2  -9  -7   30.59    1.38
   2   9   8    4.01    0.36
  -2  -9  -8    5.47    0.79
  -2  -9  -9    0.73    0.64
  -2  -9 -10   -0.40    0.82
  -2  -9 -11    1.45    0.72
  -2  -9 -12    1.59    0.80
   2  10 -16    0.01    0.56
   2  10 -15    1.07    0.95
   2  10 -15    0.22    0.68
  -2 -10  15    1.71    0.81
   2  10 -14    6.97    1.22
   2  10 -14    5.54    0.90
  -2 -10  14    7.11    1.07
   2  10 -13   16.89    1.40
   2  10 -13   13.49    1.44
  -2 -10  13   12.80    1.62
   2  10 -12    2.71    0.87
   2  10 -12    1.35    0.72
  -2 -10  12    2.85    0.82
   2  10 -11    8.44    1.03
   2  10 -11    5.62    0.86
  -2 -10  11    6.07    0.98
   2  10 -10   27.79    1.38
   2  10 -10   19.90    1.25
  -2 -10  10   23.63    1.40
   2  10  -9   34.47    1.48
   2  10  -9   29.85    1.37
  -2 -10   9   30.43    1.49
   2  10  -8   17.60    1.14
  -2 -10   8   21.68    1.28
   2  10  -7    0.18    0.55
  -2 -10   7    0.50    0.62
   2  10  -6   -0.21    0.48
  -2 -10   6    0.25    0.50
   2  10  -5    1.55    0.70
  -2 -10   5    2.49    0.76
   2  10  -4   71.68    2.02
  -2 -10   4   70.82    2.06
   2  10  -3   55.25    1.73
  -2 -10   3   56.11    1.83
   2  10  -2    3.78    0.77
  -2 -10   2    5.07    0.80
   2  10  -1    6.77    0.81
  -2 -10   1    6.56    1.17
   2  10   0   22.99    1.13
  -2 -10   0   24.75    1.21
   2  10   1   10.75    0.88
  -2 -10  -1    9.76    0.90
   2  10   2   -0.46    0.48
  -2 -10  -2    0.38    0.52
   2  10   3    1.53    0.69
  -2 -10  -3    2.57    0.73
   2  10   4   43.01    1.56
  -2 -10  -4   38.92    1.58
   2  10   5    0.48    0.61
  -2 -10  -5    0.78    0.62
   2  10   6    4.47    0.83
  -2 -10  -6    6.15    0.85
  -2 -10  -7    5.72    0.90
   2  10   8    0.66    0.34
  -2 -10  -8    1.95    0.69
  -2 -10  -9    2.86    1.05
  -2 -10 -10   11.52    1.13
  -2 -10 -11   11.10    1.15
   2  11 -15    4.08    1.20
   2  11 -15    3.52    0.91
  -2 -11  15    3.52    1.05
   2  11 -14   12.80    1.44
   2  11 -14    9.70    1.15
  -2 -11  14   11.66    1.32
   2  11 -13   17.23    1.46
   2  11 -13   11.01    1.24
  -2 -11  13   15.18    1.36
   2  11 -12    0.89    0.81
   2  11 -12    0.58    0.69
  -2 -11  12    0.31    0.77
   2  11 -11   20.26    1.38
   2  11 -11   14.42    1.23
  -2 -11  11   15.82    1.32
   2  11 -10   26.72    1.49
   2  11 -10   18.98    1.32
  -2 -11  10   21.67    1.46
   2  11  -9    2.92    0.81
  -2 -11   9    3.64    0.88
   2  11  -8    0.51    0.61
  -2 -11   8   -0.30    0.65
   2  11  -7    1.42    0.65
  -2 -11   7    0.13    0.72
   2  11  -6    1.37    0.66
  -2 -11   6    0.57    0.72
   2  11  -5   11.83    1.07
  -2 -11   5   13.84    1.09
   2  11  -4   35.78    1.50
  -2 -11   4   36.23    1.57
   2  11  -3   17.03    1.09
  -2 -11   3   18.88    1.21
   2  11  -2   -0.05    0.57
  -2 -11   2   -0.47    0.62
   2  11  -1    3.75    0.76
  -2 -11   1    4.69    0.83
   2  11   0   -1.13    0.61
  -2 -11   0    0.20    0.89
   2  11   1   18.51    1.44
  -2 -11  -1   18.21    1.15
   2  11   2    3.78    0.76
  -2 -11  -2    2.96    1.06
   2  11   3    2.70    0.75
  -2 -11  -3    1.88    0.80
   2  11   4   85.39    2.44
  -2 -11  -4   84.08    2.50
   2  11   5    0.25    0.66
  -2 -11  -5    1.00    0.69
   2  11   6    7.58    0.97
  -2 -11  -6    8.43    0.98
  -2 -11  -7    6.07    0.93
  -2 -11  -8    0.62    0.70
  -2 -11  -9   -1.77    0.81
  -2 -11 -10    4.07    0.95
   2  12 -13    1.51    1.00
   2  12 -13    1.71    0.83
  -2 -12  13    1.87    0.97
   2  12 -12    2.24    0.92
   2  12 -12    1.07    0.79
  -2 -12  12    0.80    0.89
   2  12 -11    1.60    0.92
   2  12 -11    1.33    0.79
  -2 -12  11    1.84    0.91
   2  12 -10   -0.01    0.68
  -2 -12  10    0.80    0.77
   2  12  -9    5.18    0.91
  -2 -12   9    4.05    1.33
   2  12  -8   -0.02    0.67
  -2 -12   8    0.89    0.74
   2  12  -7    5.13    0.88
  -2 -12   7    4.97    0.99
   2  12  -6    2.85    0.80
  -2 -12   6    2.69    0.86
   2  12  -5    3.91    0.80
  -2 -12   5    3.52    0.89
   2  12  -4    2.93    0.79
  -2 -12   4    2.09    0.87
   2  12  -3    1.67    0.77
  -2 -12   3    2.87    0.84
   2  12  -2    0.11    0.58
  -2 -12   2    0.15    0.64
   2  12  -1    0.85    0.70
  -2 -12   1    1.37    0.74
   2  12   0   10.67    1.03
  -2 -12   0   11.65    1.14
   2  12   1   10.37    1.02
  -2 -12  -1   10.21    1.07
   2  12   2   -1.53    0.68
  -2 -12  -2   -0.29    0.78
   2  12   3    4.36    0.88
  -2 -12  -3    4.01    0.91
   2  12   4   22.47    1.35
  -2 -12  -4   22.83    1.41
   2  12   5    6.95    1.00
  -2 -12  -5    8.06    1.05
   2  12   6    1.91    0.78
  -2 -12  -6    1.68    0.82
  -2 -12  -7    3.78    0.93
  -2 -12  -8    3.67    0.94
   2  13 -12   -1.40    0.75
   2  13 -12    0.72    0.67
  -2 -13  12    0.93    0.78
   2  13 -11    0.50    0.77
   2  13 -11   -0.45    0.72
  -2 -13  11    0.32    0.80
   2  13 -10    2.89    1.36
  -2 -13  10    5.35    1.18
   2  13  -9    4.85    1.00
  -2 -13   9    4.80    1.11
   2  13  -8    0.53    0.78
  -2 -13   8    0.79    0.89
   2  13  -7   17.92    1.38
  -2 -13   7   16.40    1.48
   2  13  -6   12.82    1.26
  -2 -13   6   12.51    1.32
   2  13  -5    1.15    0.77
  -2 -13   5    0.50    0.83
   2  13  -4    2.08    0.78
  -2 -13   4    0.55    0.88
   2  13  -3    0.34    0.72
  -2 -13   3    0.86    0.82
   2  13  -2    6.14    1.01
  -2 -13   2    6.16    1.06
   2  13  -1    4.10    1.19
  -2 -13   1    3.52    1.03
   2  13   0   27.30    1.53
  -2 -13   0   26.72    1.65
   2  13   1   16.85    1.29
  -2 -13  -1   15.98    1.38
   2  13   2   -0.48    0.77
  -2 -13  -2   -1.69    0.84
   2  13   3    5.32    0.93
  -2 -13  -3    4.70    1.02
   2  13   4    2.00    0.85
  -2 -13  -4    2.89    0.93
   2  13   5    6.48    1.00
  -2 -13  -5    4.98    1.02
   2  13   6   -0.30    0.66
  -2 -13  -6    0.77    0.93
   2  14 -10    7.12    1.27
  -2 -14  10    7.68    1.43
   2  14  -9    7.93    1.21
  -2 -14   9    7.00    1.34
   2  14  -8    0.46    1.03
  -2 -14   8    0.07    0.86
   2  14  -7    7.55    1.17
  -2 -14   7    7.90    1.36
   2  14  -6    5.12    1.07
  -2 -14   6    4.51    1.17
   2  14  -5   -0.45    0.75
  -2 -14   5    0.92    0.82
   2  14  -4    1.66    0.87
  -2 -14   4    1.20    0.96
   2  14  -3    1.43    0.88
  -2 -14   3    1.54    0.95
   2  14  -2    2.55    0.86
  -2 -14   2    0.56    0.99
   2  14  -1    3.37    0.99
  -2 -14   1    3.86    1.06
   2  14   0   14.44    1.39
  -2 -14   0   16.02    1.51
   2  14   1    8.48    1.16
  -2 -14  -1    8.90    1.26
   2  14   2   -1.28    0.82
  -2 -14  -2   -0.58    0.89
   2  14   3   -0.80    0.77
  -2 -14  -3   -0.33    0.84
   2  14   4   -0.58    0.71
  -2 -14  -4    0.33    0.78
   2  15  -6    1.39    0.94
   2  15  -5    1.07    0.94
  -2 -15   5    1.23    1.05
   2  15  -4   10.27    1.40
  -2 -15   4   12.28    1.56
   2  15  -3   30.51    1.91
  -2 -15   3   30.68    2.04
   2  15  -2    9.73    1.36
  -2 -15   2    9.06    1.48
   2  15  -1    6.35    1.23
  -2 -15   1    6.14    1.40
   3 -14  -2    0.79    0.58
  -3  14   2    0.31    0.64
   3 -14  -1    1.30    0.66
  -3  14   1    0.83    0.74
   3 -14   0    4.17    0.88
  -3  14   0    4.76    0.94
   3 -14   1    5.36    0.91
  -3  14  -1    3.53    0.80
   3 -14   2    0.26    0.87
  -3  14  -2    0.25    0.57
   3 -14   3    1.92    0.86
  -3  14  -3    3.23    0.98
   3 -14   4   -0.17    0.66
  -3  14  -4    0.19    0.59
   3 -14   5    0.96    0.89
  -3  14  -5    1.21    0.77
   3 -14   6   -0.87    1.24
   3 -13  -4    0.21    0.56
  -3  13   4    0.14    0.34
   3 -13  -3    0.05    0.56
  -3  13   3   -0.12    0.36
   3 -13  -2    2.80    0.66
  -3  13   2    1.93    0.73
   3 -13  -1    1.60    0.59
  -3  13   1    0.43    0.50
   3 -13   0    9.22    0.98
  -3  13   0    9.34    0.85
   3 -13   1    6.62    0.92
  -3  13  -1    5.92    0.82
   3 -13   2   -0.54    0.82
  -3  13  -2   -0.29    0.52
   3 -13   3    2.60    0.80
  -3  13  -3    2.54    0.94
   3 -13   4   -0.47    0.67
  -3  13  -4    0.07    0.57
   3 -13   5   -0.39    0.78
  -3  13  -5    1.64    0.89
   3 -13   6    1.60    0.91
  -3  13  -6    0.87    0.79
   3 -13   7   21.02    1.72
  -3  13  -7   19.63    1.56
   3 -13   8    3.97    1.12
  -3  13  -8    1.97    1.01
   3 -13   9    1.57    1.06
  -3  12   8    1.12    1.01
  -3  12   7    8.46    1.36
  -3  12   6    2.36    1.01
   3 -12  -5    0.24    0.48
  -3  12   5    0.26    0.38
   3 -12  -4   -0.50    0.50
  -3  12   4   -0.05    0.40
   3 -12  -3    1.08    0.63
  -3  12   3    1.06    0.54
   3 -12  -2    0.64    0.40
  -3  12   2   -0.31    0.34
   3 -12  -1    1.29    0.57
  -3  12   1    1.59    0.49
   3 -12   0    8.97    0.86
  -3  12   0    6.86    0.75
   3 -12   1    1.99    0.81
  -3  12  -1    0.74    0.52
   3 -12   2    1.25    0.61
  -3  12  -2    0.51    0.73
   3 -12   3    1.51    0.68
  -3  12  -3    1.21    0.59
   3 -12   4    0.80    0.70
  -3  12  -4    0.48    0.58
   3 -12   5    0.76    0.89
  -3  12  -5    0.03    0.59
   3 -12   6    4.18    0.99
  -3  12  -6    3.87    0.87
   3 -12   7    8.77    1.23
  -3  12  -7    8.89    1.15
   3 -12   8    7.70    1.66
  -3  12  -8    8.03    1.54
   3 -12   9    7.80    1.38
  -3  12  -9    9.98    1.27
   3 -12  10   -0.60    0.85
  -3  12 -10    0.31    0.75
  -3  11   9    0.74    0.95
  -3  11   8    0.41    0.84
  -3  11   7   -0.38    0.84
  -3  11   6    3.99    1.04
   3 -11  -5    2.50    0.46
  -3  11   5    2.13    0.47
   3 -11  -4    0.21    0.33
  -3  11   4    0.11    0.27
   3 -11  -3    6.97    0.68
  -3  11   3    6.08    0.73
   3 -11  -2   11.08    0.80
  -3  11   2    8.11    0.85
   3 -11  -1    0.83    0.63
  -3  11   1    0.95    0.40
   3 -11   0    0.38    0.64
  -3  11   0    0.79    0.42
   3 -11   1    0.26    0.50
  -3  11  -1    0.57    0.43
   3 -11   2    0.45    0.54
  -3  11  -2    0.81    0.65
   3 -11   3   11.04    0.99
  -3  11  -3    9.84    0.89
   3 -11   4   34.86    1.96
  -3  11  -4   32.88    1.48
   3 -11   5   12.62    1.22
  -3  11  -5   13.56    1.07
   3 -11   6    1.48    0.84
  -3  11  -6    2.10    0.74
   3 -11   7   24.50    1.56
  -3  11  -7   24.22    1.43
   3 -11   8    4.87    1.10
  -3  11  -8    5.98    1.01
   3 -11   9    6.52    1.21
  -3  11  -9    7.21    1.15
   3 -11  10    1.57    0.94
  -3  11 -10   -0.32    0.85
   3 -11  11    1.01    1.11
  -3  11 -11    2.05    0.98
   3 -11  12    2.02    1.19
  -3  11 -12    1.14    1.05
  -3  10  11    0.12    0.83
  -3  10  10    0.81    0.93
  -3  10   9    1.15    0.93
  -3  10   8    2.86    1.03
  -3  10   7   19.40    1.95
   3 -10  -6    2.31    0.52
  -3  10   6    9.49    1.14
  -3  10   6    3.95    0.41
   3 -10  -5    0.70    0.41
  -3  10   5    0.56    0.33
   3 -10  -4    5.47    0.64
  -3  10   4    4.53    0.53
   3 -10  -3   23.09    1.15
  -3  10   3   17.34    0.90
   3 -10  -2   11.76    0.91
  -3  10   2   11.34    0.81
   3 -10  -1   -0.73    0.52
  -3  10   1   -0.18    0.32
   3 -10   0    0.56    0.45
  -3  10   0    0.83    0.39
   3 -10   1    0.54    0.51
  -3  10  -1    1.36    0.44
   3 -10   2    9.46    0.84
  -3  10  -2    9.29    0.95
   3 -10   3   10.25    1.20
  -3  10  -3   11.25    0.82
   3 -10   4   17.15    1.13
  -3  10  -4   15.57    1.02
   3 -10   5    1.84    0.76
  -3  10  -5    2.53    0.69
   3 -10   6    7.27    1.30
  -3  10  -6    6.70    0.89
   3 -10   7   10.44    1.12
  -3  10  -7    9.78    1.03
   3 -10   8    0.51    0.73
  -3  10  -8    0.06    0.67
   3 -10   9    1.26    0.88
  -3  10  -9    1.06    1.05
   3 -10  10    4.64    1.11
  -3  10 -10    2.49    1.01
   3 -10  11   32.84    2.14
  -3  10 -11   33.40    1.92
   3 -10  12    2.29    1.15
  -3  10 -12    1.66    1.01
   3 -10  13    5.53    1.45
  -3  10 -13    5.51    1.25
  -3   9  12    3.36    1.15
  -3   9  11    1.62    0.97
  -3   9  10    2.01    0.94
  -3   9   9    1.52    0.90
  -3   9   8    0.40    0.81
   3  -9  -6    0.70    0.30
  -3   9   6    3.05    0.84
  -3   9   6    0.66    0.24
   3  -9  -5    0.30    0.30
  -3   9   5    0.09    0.25
   3  -9  -4   13.37    0.72
  -3   9   4   10.36    0.62
   3  -9  -3   17.53    0.73
  -3   9   3   16.33    0.77
   3  -9  -2    2.25    0.42
  -3   9   2    2.41    0.47
   3  -9  -1    0.21    0.34
  -3   9   1   -0.35    0.29
   3  -9   0    1.56    0.63
  -3   9   0    2.20    0.41
   3  -9   1   18.29    1.09
  -3   9  -1   15.45    0.79
   3  -9   2    2.72    0.57
  -3   9  -2    1.98    0.50
   3  -9   3    3.69    0.64
  -3   9  -3    3.52    0.59
   3  -9   4   26.80    1.24
  -3   9  -4   25.97    1.14
   3  -9   5    0.73    0.56
  -3   9  -5    0.11    0.54
   3  -9   6    2.93    0.76
  -3   9  -6    3.62    0.72
   3  -9   7    0.96    0.59
  -3   9  -7   -0.62    0.55
   3  -9   8    1.00    0.87
  -3   9  -8   -0.63    0.59
   3  -9   9    0.72    0.75
  -3   9  -9    0.19    0.69
   3  -9  10    6.84    1.21
  -3   9 -10    6.55    1.05
   3  -9  11   26.36    1.85
  -3   9 -11   25.68    1.67
   3  -9  12    1.87    1.01
  -3   9 -12   -0.15    0.91
   3  -9  13    2.59    1.23
  -3   9 -13    2.89    1.07
   3  -9  14    1.61    1.22
  -3   9 -14    1.62    1.06
  -3   8  13    7.88    1.36
  -3   8  12   -0.39    0.84
  -3   8  11   -0.73    0.83
  -3   8  10   -0.50    0.77
  -3   8   9    2.43    0.90
  -3   8   8    1.01    0.85
  -3   8   7   45.40    1.99
   3  -8  -6   12.25    0.41
  -3   8   6    9.71    0.32
   3  -8  -5   -0.05    0.23
  -3   8   5    0.79    0.63
  -3   8   5    0.06    0.23
   3  -8  -4    2.96    0.38
  -3   8   4    1.99    0.31
   3  -8  -3    2.74    0.43
  -3   8   3    2.15    0.36
   3  -8  -2    0.77    0.40
  -3   8   2    0.45    0.35
   3  -8  -1    1.87    0.39
  -3   8   1    1.83    0.34
   3  -8   0   17.75    0.78
  -3   8   0   17.80    0.71
   3  -8   1   16.19    0.80
  -3   8  -1   17.17    0.75
   3  -8   2    1.82    0.68
  -3   8  -2    1.81    0.47
   3  -8   3   30.63    1.16
  -3   8  -3   30.31    1.35
   3  -8   4    4.61    0.68
  -3   8  -4    4.30    0.64
   3  -8   5    8.32    0.84
  -3   8  -5    8.78    1.02
   3  -8   6    0.76    0.72
  -3   8  -6   -0.51    0.49
   3  -8   7    0.77    0.64
  -3   8  -7    0.45    0.61
   3  -8   8   12.33    1.18
  -3   8  -8   12.73    1.09
   3  -8   9    2.24    0.87
  -3   8  -9    1.50    0.82
   3  -8  10    6.24    1.15
  -3   8 -10    7.57    1.40
   3  -8  11   11.09    1.36
  -3   8 -11   11.01    1.23
   3  -8  12    0.02    0.90
  -3   8 -12    0.37    0.79
   3  -8  13    0.21    0.99
  -3   8 -13    1.49    0.96
   3  -8  14    0.41    1.07
  -3   8 -14    0.73    0.97
  -3   7  14    9.65    1.34
  -3   7  13    2.44    1.01
  -3   7  12   -0.30    0.76
  -3   7  11   -0.36    0.77
  -3   7  10    2.98    0.96
  -3   7   9   18.95    1.39
  -3   7   8    2.96    0.95
  -3   7   7   29.43    1.62
  -3   7   6   41.44    1.77
   3  -7  -5   18.90    0.50
  -3   7   5   25.78    1.30
   3  -7  -4    1.03    0.27
  -3   7   4    0.67    0.22
   3  -7  -3    1.05    0.34
  -3   7   3    1.45    0.28
   3  -7  -2    3.62    0.45
  -3   7   2    3.42    0.40
   3  -7  -1    3.54    0.51
  -3   7   1    3.96    0.47
   3  -7   0   42.61    1.14
  -3   7   0   43.16    1.28
   3  -7   1   19.71    0.81
  -3   7  -1   19.69    0.92
   3  -7   2    3.04    0.51
  -3   7  -2    3.21    0.48
   3  -7   3   56.14    1.58
  -3   7  -3   58.79    1.51
   3  -7   4   23.95    1.34
  -3   7  -4   24.95    1.03
   3  -7   5   10.51    0.85
  -3   7  -5   11.11    0.81
   3  -7   6    4.27    0.78
  -3   7  -6    5.07    0.71
   3  -7   7   39.17    1.61
  -3   7  -7   41.38    1.55
   3  -7   8    7.36    0.99
  -3   7  -8    7.40    0.96
   3  -7   9   13.15    1.21
  -3   7  -9   13.05    1.16
   3  -7  10   22.73    1.54
  -3   7 -10   23.50    1.45
   3  -7  11    4.46    1.07
  -3   7 -11    3.89    1.01
   3  -7  12    0.87    0.90
  -3   7 -12    0.42    0.85
   3  -7  13    1.22    1.08
  -3   7 -13    1.16    0.96
  -3   7 -14    1.43    1.06
  -3   7 -15    4.56    1.32
  -3   6  15    0.59    0.93
  -3   6  14   -0.17    0.78
  -3   6  13    1.19    0.87
  -3   6  12    1.59    0.84
  -3   6  11    6.30    1.08
  -3   6  10   22.05    1.45
  -3   6   9   15.31    1.32
  -3   6   8    6.27    0.97
  -3   6   7   19.98    1.27
  -3   6   6   28.16    1.40
  -3   6   5    9.31    1.18
   3  -6  -4    0.56    0.21
  -3   6   4    1.69    0.56
  -3   6   4    0.85    0.18
   3  -6  -3    7.29    0.42
  -3   6   3    7.05    0.38
   3  -6  -2    5.64    0.46
  -3   6   2    5.28    0.40
   3  -6  -1    2.47    0.32
  -3   6   1    1.89    0.29
   3  -6   0   11.19    0.54
  -3   6   0   10.47    0.50
   3  -6   1    3.00    0.42
  -3   6  -1    2.70    0.39
   3  -6   2    5.05    0.55
  -3   6  -2    5.35    0.50
   3  -6   3    0.66    0.46
  -3   6  -3    0.96    0.43
   3  -6   4   48.28    1.48
  -3   6  -4   50.02    1.46
   3  -6   5   70.53    2.11
  -3   6  -5   77.28    2.06
   3  -6   6    1.83    0.67
  -3   6  -6    1.89    0.63
   3  -6   7    1.08    0.68
  -3   6  -7    1.51    0.65
   3  -6   8   19.70    1.28
  -3   6  -8   21.72    1.28
   3  -6   9   35.26    1.64
  -3   6  -9   38.41    1.63
   3  -6  10    5.38    1.05
  -3   6 -10    6.80    1.01
   3  -6  11    0.39    0.79
  -3   6 -11    0.08    0.72
   3  -6  12    0.46    0.88
  -3   6 -12    0.57    0.83
  -3   6 -13   10.03    1.37
  -3   6 -14   37.01    2.22
  -3   6 -15    1.41    0.54
  -3   6 -15    2.19    1.11
  -3   5  15    1.56    0.91
  -3   5  14    0.96    0.85
  -3   5  12    0.52    0.77
  -3   5  11    8.01    1.09
  -3   5  10   36.61    1.74
  -3   5   9   10.37    1.13
  -3   5   8    2.50    0.77
  -3   5   7    9.69    0.98
  -3   5   6    7.41    0.90
  -3   5   5    8.10    0.79
  -3   5   4    0.45    0.49
  -3   5   4    0.11    0.13
  -3   5   3  131.11    2.91
  -3   5   3  127.12    2.15
   3  -5  -2   39.57    0.93
  -3   5   2   39.15    0.87
   3  -5  -1    0.52    0.32
  -3   5   1    0.15    0.28
   3  -5   0   11.47    0.64
  -3   5   0   10.66    0.46
   3  -5   1    4.35    0.46
  -3   5  -1    5.29    0.41
   3  -5   2    9.83    0.60
  -3   5  -2    9.99    0.58
   3  -5   3   78.52    1.83
  -3   5  -3   83.16    1.83
   3  -5   4  122.21    2.75
  -3   5  -4  132.16    2.80
   3  -5   5   90.38    2.68
  -3   5  -5   94.37    2.36
   3  -5   6  327.62    7.06
  -3   5  -6  350.78    7.47
   3  -5   7   82.65    2.30
  -3   5  -7   88.24    2.72
   3  -5   8   48.30    1.80
  -3   5  -8   47.39    2.06
   3  -5   9   -0.85    0.75
  -3   5  -9   -0.77    0.69
  -3   5 -10    0.20    0.69
  -3   5 -11    2.94    0.90
  -3   5 -12   -0.59    0.80
  -3   5 -13   14.26    1.50
  -3   5 -14   29.74    1.14
  -3   5 -14   37.02    2.25
  -3   5 -15    1.83    0.51
  -3   5 -15    3.29    1.17
  -3   5 -16    0.19    0.38
  -3   5 -16   -0.03    0.94
  -3   4  16    0.59    0.82
  -3   4  15    0.74    0.83
  -3   4  14    2.40    0.92
  -3   4  13    9.55    1.52
  -3   4  11   11.58    1.19
  -3   4  10   17.47    1.25
  -3   4   9   10.30    1.01
  -3   4   8    1.82    0.67
  -3   4   7    1.10    0.61
  -3   4   6    9.92    0.86
  -3   4   5    3.74    0.67
  -3   4   4   20.03    1.00
  -3   4   3  167.51    3.51
  -3   4   3  171.01    2.65
  -3   4   2   38.35    1.16
  -3   4   2   39.28    0.81
  -3   4   1    0.34    0.26
  -3   4   0    3.49    0.31
  -3   4  -1    0.60    0.39
  -3   4  -2    1.26    0.37
   3  -4   3   14.88    0.76
  -3   4  -3   14.54    0.71
   3  -4   4   61.43    1.65
  -3   4  -4   64.05    1.86
  -3   4  -5   15.06    0.85
  -3   4  -6   54.51    1.59
  -3   4  -7   32.82    1.34
  -3   4  -8    0.89    0.66
  -3   4  -9    3.34    1.03
  -3   4 -10    8.26    1.02
  -3   4 -11    6.16    1.04
  -3   4 -12   -0.13    0.74
  -3   4 -13    7.72    0.54
  -3   4 -13    6.86    1.26
  -3   4 -14    8.95    0.77
  -3   4 -14   12.51    1.41
  -3   4 -15    0.22    0.49
  -3   4 -15    1.93    1.02
  -3   4 -16    4.40    1.30
  -3   3  16    0.61    0.83
  -3   3  15    0.86    0.81
  -3   3  14    9.29    1.18
  -3   3  13   13.77    1.24
  -3   3  12    1.07    0.75
  -3   3  11   12.38    1.11
  -3   3  10    0.12    0.58
  -3   3   9   -0.32    0.57
  -3   3   8    1.58    0.63
  -3   3   7   12.96    0.91
  -3   3   6   28.90    1.17
  -3   3   5    1.80    0.56
  -3   3   4   23.94    0.95
  -3   3   4   24.40    0.40
  -3   3   4   23.86    0.36
  -3   3   3   27.10    0.99
  -3   3   3   29.51    0.61
  -3   3   2    5.69    0.54
  -3   3   2    6.74    0.33
  -3   3   1    0.29    0.30
  -3   3   1    0.01    0.23
  -3   3   0    4.21    0.41
  -3   3  -1   15.00    0.54
  -3   3  -2    0.17    0.31
  -3   3  -3   62.58    1.46
  -3   3  -4   80.75    1.87
  -3   3  -5    9.23    0.77
  -3   3  -6    0.44    0.50
  -3   3  -7   36.37    1.35
  -3   3  -8   85.16    2.33
  -3   3  -9    0.23    0.61
  -3   3 -10   12.97    1.15
  -3   3 -11   20.65    1.44
  -3   3 -12    0.13    0.30
  -3   3 -12   -0.19    0.70
  -3   3 -13    5.22    0.53
  -3   3 -13    6.80    1.17
  -3   3 -14    2.35    0.47
  -3   3 -14    3.54    1.09
  -3   3 -15   -0.21    0.87
  -3   3 -16    3.99    1.26
  -3   2  17   -0.27    0.81
  -3   2  16    2.80    0.95
  -3   2  15    0.50    0.79
  -3   2  14    6.72    1.06
  -3   2  13   16.03    1.26
  -3   2  12    2.63    0.80
  -3   2  11   12.17    1.08
  -3   2  10   17.33    1.14
  -3   2   9    1.02    0.64
  -3   2   8    0.11    0.49
  -3   2   7   41.14    1.37
  -3   2   6   54.76    1.54
  -3   2   5    1.89    0.52
  -3   2   4   20.45    0.87
  -3   2   4   21.06    0.37
  -3   2   4   21.24    0.42
  -3   2   3   17.21    0.94
  -3   2   3   18.62    0.40
  -3   2   3   19.50    0.51
  -3   2   2   -0.51    0.30
  -3   2   2   -0.04    0.17
  -3   2   2    0.05    0.19
  -3   2   1   -0.10    0.25
  -3   2   1    0.01    0.22
  -3   2   0   31.57    0.89
  -3   2   0   32.63    0.85
  -3   2  -1   54.72    1.11
  -3   2  -2    5.32    0.47
  -3   2  -3   72.58    1.59
  -3   2  -4   53.07    1.34
  -3   2  -5   10.10    0.75
  -3   2  -6    2.06    0.57
  -3   2  -7    1.37    0.60
  -3   2  -8   44.29    1.64
  -3   2  -9    2.15    0.78
  -3   2 -10   38.71    1.69
  -3   2 -11   26.91    0.75
  -3   2 -11   36.49    1.78
  -3   2 -12    2.83    0.35
  -3   2 -12    2.32    0.99
  -3   2 -13    1.35    0.34
  -3   2 -13    2.36    0.93
  -3   2 -14   -0.14    0.82
  -3   2 -15    2.33    1.09
  -3   2 -16    1.47    1.46
  -3   1  17    3.16    1.08
  -3   1  16    3.22    0.99
   3  -1 -15    0.01    0.71
  -3   1  15   -0.21    0.67
   3  -1 -14    2.82    0.91
  -3   1  14    3.10    0.91
   3  -1 -13    0.76    0.64
  -3   1  13   -1.44    0.82
   3  -1 -12    5.39    0.90
  -3   1  12    5.23    0.90
   3  -1 -11    4.78    0.83
  -3   1  11    4.74    0.85
   3  -1 -10   34.26    1.51
  -3   1  10   32.57    1.46
   3  -1  -9   64.24    2.15
  -3   1   9   68.30    2.19
   3  -1  -8    1.11    0.56
  -3   1   8    0.02    0.54
   3  -1  -7    8.29    0.72
  -3   1   7    8.61    0.74
  -3   1   6    5.20    0.63
  -3   1   5    5.68    0.55
  -3   1   5    4.05    0.19
  -3   1   5    4.24    0.19
  -3   1   4   18.39    0.75
  -3   1   4   17.39    0.42
  -3   1   4   16.86    0.43
  -3   1   3   53.46    1.24
  -3   1   3   53.54    0.88
  -3   1   3   53.96    1.06
  -3   1   2   31.92    0.84
  -3   1   2   34.34    0.68
  -3   1   2   34.22    0.76
  -3   1   1    7.98    0.42
  -3   1   1    7.19    0.32
  -3   1   1    7.80    0.37
  -3   1   0  144.45    2.44
  -3   1   0  150.91    2.47
  -3   1   0  153.71    2.64
  -3   1  -1   41.73    0.95
  -3   1  -1   43.87    1.01
  -3   1  -2   42.67    0.89
  -3   1  -2   45.19    1.33
  -3   1  -3    2.95    0.23
  -3   1  -3    2.94    0.50
  -3   1  -4    1.95    0.50
  -3   1  -5    0.97    0.51
  -3   1  -6    4.01    0.87
  -3   1  -7   25.53    1.22
  -3   1  -8    7.79    0.96
  -3   1  -9    0.29    0.16
  -3   1  -9   -0.44    0.65
  -3   1 -10   20.10    0.46
  -3   1 -10   24.21    1.38
  -3   1 -11    1.44    0.22
  -3   1 -11    2.84    0.83
  -3   1 -12    1.47    0.23
  -3   1 -12    1.99    0.90
  -3   1 -13    0.30    0.20
  -3   1 -13    0.19    0.81
  -3   1 -14   19.35    1.62
  -3   1 -15   12.04    1.99
  -3   1 -16   -0.17    0.93
   3   0 -17   11.45    1.47
   3   0 -16    3.17    1.05
  -3   0  16    2.57    0.98
   3   0 -15    1.59    0.91
  -3   0  15    2.94    0.92
   3   0 -14    0.34    0.73
  -3   0  14    0.40    0.69
   3   0 -13    2.17    0.86
  -3   0  13    2.65    0.79
   3   0 -12    1.86    0.79
  -3   0  12    3.05    0.77
   3   0 -11    5.76    0.94
  -3   0  11    6.18    0.87
   3   0 -10   65.28    2.17
  -3   0  10   65.35    2.08
   3   0  -9  208.66    4.85
  -3   0   9  209.62    4.73
   3   0  -8   21.68    1.11
  -3   0   8   24.60    1.05
   3   0  -7    8.53    0.75
  -3   0   7    9.33    0.76
   3   0  -6   67.30    1.91
  -3   0   6   68.63    1.91
   3   0  -5   26.02    0.88
  -3   0   5   24.96    0.87
  -3   0   5   21.72    0.43
   3   0  -4   28.06    0.89
  -3   0   4   29.64    0.90
  -3   0   4   26.62    0.55
  -3   0   3   59.28    1.30
  -3   0   3   60.39    1.04
  -3   0   2    7.10    0.42
  -3   0   2    5.51    0.28
  -3   0   1   89.49    1.85
  -3   0   1  106.39    1.84
  -3   0   0  368.39    6.36
  -3   0   0  352.87    6.84
  -3   0  -1   12.68    0.47
  -3   0  -1   12.76    0.47
  -3   0  -2    0.12    0.20
  -3   0  -2    0.31    0.26
  -3   0  -2   -0.11    0.36
  -3   0  -3   21.86    0.48
  -3   0  -3   23.20    0.73
  -3   0  -3   24.01    0.87
  -3   0  -4    6.91    0.26
  -3   0  -4    6.91    0.66
  -3   0  -5    7.57    0.27
  -3   0  -5    7.74    0.74
  -3   0  -6   10.16    0.25
  -3   0  -6   10.48    0.87
  -3   0  -7   61.55    1.91
  -3   0  -8   57.66    1.91
  -3   0  -9    8.37    1.01
  -3   0 -10    3.36    0.88
  -3   0 -11    2.04    0.85
  -3   0 -12    1.62    0.88
  -3   0 -13    8.15    1.29
  -3   0 -14   14.42    1.58
  -3   0 -15    7.74    1.15
  -3   0 -15    9.32    1.46
  -3   0 -16    0.57    0.78
  -3   0 -16    0.19    0.97
   3   1 -17   13.08    1.57
   3   1 -16    8.44    1.29
   3   1 -15    5.95    1.12
   3   1 -14    2.25    0.96
  -3  -1  14    4.38    0.90
   3   1 -13    2.31    0.88
  -3  -1  13    2.95    0.85
   3   1 -12    0.03    0.61
   3   1 -12    0.02    0.17
  -3  -1  12    0.04    0.56
  -3  -1  12    0.20    0.18
   3   1 -11   23.85    1.38
  -3  -1  11   23.82    1.27
   3   1 -10   98.01    2.69
  -3  -1  10   98.55    2.66
   3   1  -9   77.97    2.25
  -3  -1   9   77.87    2.12
   3   1  -8   21.65    1.07
  -3  -1   8   22.72    1.01
  -3  -1   8   18.31    0.53
   3   1  -7   64.14    1.69
  -3  -1   7   64.39    1.63
   3   1  -6    5.00    0.60
  -3  -1   6    5.42    0.56
  -3  -1   6    3.81    0.27
   3   1  -5    2.09    0.61
   3   1  -5    2.01    0.24
  -3  -1   5    1.77    0.57
  -3  -1   5    1.79    0.23
   3   1  -4   29.28    0.89
  -3  -1   4   29.94    0.85
  -3  -1   4   26.96    0.54
   3   1  -3   35.25    0.91
  -3  -1   3   36.17    0.87
  -3  -1   3   35.23    0.69
   3   1  -2    4.84    0.40
  -3  -1   2    4.80    0.35
  -3  -1   2    4.15    0.38
  -3  -1   1   13.51    0.56
  -3  -1   1   15.53    0.49
  -3  -1   0   26.62    0.65
  -3  -1   0   28.57    0.70
  -3  -1  -1   -0.23    0.21
  -3  -1  -1   -0.63    0.26
  -3  -1  -2   39.81    0.70
  -3  -1  -2   40.89    1.17
  -3  -1  -3   47.28    0.70
  -3  -1  -3   52.98    1.21
  -3  -1  -4   12.92    0.24
  -3  -1  -4   15.19    0.69
  -3  -1  -5    0.26    0.39
  -3  -1  -5    0.59    0.52
  -3  -1  -6   21.41    0.92
  -3  -1  -6   24.80    1.14
  -3  -1  -7   63.54    1.65
  -3  -1  -7   64.54    2.00
  -3  -1  -8   18.35    0.97
  -3  -1  -8   21.04    1.22
  -3  -1  -9    1.31    0.57
  -3  -1  -9    1.06    0.75
  -3  -1 -10    0.43    0.54
  -3  -1 -10    0.39    0.68
  -3  -1 -11   10.24    0.95
  -3  -1 -11   10.31    1.20
  -3  -1 -12    0.58    0.68
  -3  -1 -12    1.80    0.86
  -3  -1 -13    7.23    1.00
  -3  -1 -13    8.82    1.24
  -3  -1 -14   21.20    1.42
  -3  -1 -14   22.68    1.75
  -3  -1 -15    1.48    1.19
  -3  -1 -15    2.90    1.15
  -3  -1 -16    2.62    0.93
  -3  -1 -16    2.77    1.24
   3   2 -17    1.48    1.07
   3   2 -16   -0.12    0.80
   3   2 -15    1.16    0.83
   3   2 -15    0.27    0.26
   3   2 -14    2.60    0.88
   3   2 -14    1.48    0.30
  -3  -2  14    2.06    0.48
   3   2 -13    7.70    0.97
   3   2 -13    4.00    0.37
  -3  -2  13    4.87    0.45
   3   2 -12    0.79    0.63
   3   2 -12    0.21    0.23
  -3  -2  12    0.26    0.36
   3   2 -11    8.21    0.90
   3   2 -11    5.17    0.36
  -3  -2  11    8.95    0.94
  -3  -2  11    5.71    0.44
   3   2 -10   17.71    1.13
  -3  -2  10   19.55    1.13
   3   2  -9    1.93    0.64
   3   2  -9    1.42    0.28
  -3  -2   9    2.04    0.61
  -3  -2   9    1.53    0.31
   3   2  -8   -0.30    0.43
   3   2  -8    0.09    0.19
  -3  -2   8   -0.36    0.41
  -3  -2   8   -0.08    0.22
   3   2  -7   33.22    1.13
  -3  -2   7   34.08    1.14
   3   2  -6  111.21    1.91
  -3  -2   6  110.29    1.95
   3   2  -5   -0.64    0.34
  -3  -2   5    0.43    0.33
  -3  -2   5    0.34    0.23
   3   2  -4   25.65    1.00
  -3  -2   4   27.43    0.80
  -3  -2   4   24.67    0.68
   3   2  -3   84.94    1.64
   3   2  -3   81.12    1.56
  -3  -2   3   85.95    1.59
  -3  -2   3   84.73    1.46
   3   2  -2   12.42    0.50
  -3  -2   2   12.95    0.44
  -3  -2   2   12.65    0.55
   3   2  -1   12.77    0.44
  -3  -2   1   12.15    0.37
  -3  -2   1   11.21    0.58
   3   2   0   10.21    0.35
  -3  -2   0   10.39    0.37
  -3  -2   0    9.57    0.46
  -3  -2  -1    2.23    0.49
  -3  -2  -2   82.98    1.68
  -3  -2  -3  237.59    4.41
  -3  -2  -4   45.97    1.23
  -3  -2  -5   31.21    1.35
  -3  -2  -6   12.40    0.78
  -3  -2  -7    5.17    0.64
  -3  -2  -7    4.78    0.87
  -3  -2  -8    1.43    0.58
  -3  -2  -8    3.40    0.77
  -3  -2  -9    1.05    0.56
  -3  -2  -9    0.78    0.75
  -3  -2 -10    5.28    0.77
  -3  -2 -10    5.77    1.02
  -3  -2 -11   19.27    1.19
  -3  -2 -11   21.27    1.51
  -3  -2 -12    1.28    0.75
  -3  -2 -12    2.25    0.95
  -3  -2 -13    6.62    0.96
  -3  -2 -13    5.33    1.22
  -3  -2 -14    5.92    1.06
  -3  -2 -14    9.05    1.30
  -3  -2 -15    1.29    0.77
  -3  -2 -15   -0.21    0.98
   3   3 -17   -0.74    0.94
   3   3 -16   -0.51    0.84
   3   3 -15    0.18    0.74
   3   3 -15    0.14    0.31
  -3  -3  15    0.24    0.41
   3   3 -14    9.30    1.12
   3   3 -14    3.59    0.47
  -3  -3  14    5.02    0.59
   3   3 -13   12.12    1.11
   3   3 -13    4.91    0.50
  -3  -3  13    6.56    0.64
   3   3 -12    2.64    0.77
   3   3 -12    0.99    0.26
  -3  -3  12    1.13    0.42
   3   3 -11    3.29    0.76
   3   3 -11    2.34    0.37
  -3  -3  11    2.28    0.43
   3   3 -10    9.13    0.87
   3   3 -10    6.49    0.44
  -3  -3  10    6.28    0.53
   3   3  -9    4.93    0.75
   3   3  -9    4.54    0.41
  -3  -3   9    4.48    0.48
   3   3  -8   -0.42    0.51
   3   3  -8    0.82    0.29
  -3  -3   8    0.51    0.33
   3   3  -7    0.65    0.46
   3   3  -7    0.62    0.30
  -3  -3   7    0.85    0.32
   3   3  -6   71.08    1.70
   3   3  -6   56.88    1.18
  -3  -3   6   63.03    1.34
   3   3  -5    8.62    0.60
  -3  -3   5    8.27    0.41
   3   3  -4   20.63    0.73
   3   3  -4   18.74    0.70
   3   3  -3   33.74    0.86
   3   3  -3   31.75    0.92
   3   3  -2    3.21    0.42
   3   3  -2    2.13    0.32
  -3  -3   2    2.34    0.43
   3   3  -1    0.21    0.25
   3   3  -1   -0.12    0.25
  -3  -3   1   -0.34    0.33
   3   3   0    0.95    0.27
  -3  -3   0    0.86    0.43
   3   3   1   22.14    0.51
  -3  -3  -1   20.90    0.75
  -3  -3  -2   13.48    0.70
  -3  -3  -3   49.14    1.33
  -3  -3  -4  207.05    4.12
  -3  -3  -5   12.65    0.81
  -3  -3  -6    0.23    0.45
  -3  -3  -7    2.14    0.57
  -3  -3  -8    0.42    0.54
  -3  -3  -9   -1.36    0.59
  -3  -3  -9    2.99    0.72
  -3  -3 -10   15.22    1.09
  -3  -3 -10   16.56    1.37
  -3  -3 -11   33.04    1.63
  -3  -3 -11   35.63    1.88
  -3  -3 -12    5.68    0.99
  -3  -3 -12    5.44    1.18
  -3  -3 -13   12.33    1.17
  -3  -3 -13   14.38    1.48
  -3  -3 -14    0.99    0.71
  -3  -3 -14   -0.15    0.93
  -3  -3 -15    0.91    0.77
  -3  -3 -15    0.59    0.99
   3   4 -17    2.52    1.10
   3   4 -16    7.59    1.23
  -3  -4  16    3.08    0.75
   3   4 -15    0.46    0.76
   3   4 -15   -0.36    0.27
  -3  -4  15    0.26    0.45
   3   4 -14    6.59    0.54
  -3  -4  14    7.57    0.83
   3   4 -13    7.91    1.05
   3   4 -13    3.25    0.54
   3   4 -12    2.47    0.73
   3   4 -12    0.58    0.39
  -3  -4  12    1.11    0.48
   3   4 -11   -0.06    0.58
   3   4 -11    0.43    0.24
  -3  -4  11   -0.38    0.39
   3   4 -10    1.38    0.68
   3   4 -10    1.75    0.40
  -3  -4  10    2.41    0.47
   3   4  -9    5.75    0.72
   3   4  -9    3.76    0.46
  -3  -4   9    4.00    0.54
   3   4  -8    0.70    0.58
   3   4  -8    1.41    0.31
  -3  -4   8    2.11    0.34
   3   4  -7   22.33    0.91
  -3  -4   7   24.01    0.82
   3   4  -6   10.09    0.52
  -3  -4   6   11.60    0.68
   3   4  -5   39.01    1.11
   3   4  -5   30.91    0.89
   3   4  -4   73.65    1.60
   3   4  -4   70.35    1.41
  -3  -4   4   71.60    1.50
   3   4  -3    0.76    0.30
   3   4  -3    0.31    0.38
  -3  -4   3    0.42    0.40
   3   4  -2   10.68    0.46
   3   4  -2    8.67    0.52
  -3  -4   2   10.48    0.70
   3   4  -1    1.40    0.34
   3   4  -1    0.97    0.37
  -3  -4   1    1.43    0.37
   3   4   0   46.11    0.97
   3   4   0   45.32    1.17
  -3  -4   0   46.27    1.40
   3   4   1   86.97    1.48
   3   4   1   83.38    1.80
  -3  -4  -1   86.25    1.86
   3   4   2   14.46    0.35
  -3  -4  -2   12.36    0.77
  -3  -4  -3    1.70    0.52
  -3  -4  -4   69.92    1.75
  -3  -4  -5   96.12    2.30
  -3  -4  -6    1.80    0.59
  -3  -4  -7   51.04    1.62
  -3  -4  -8   69.70    2.04
  -3  -4  -9    0.12    0.55
  -3  -4 -10   55.91    2.00
  -3  -4 -10   55.86    2.44
  -3  -4 -11   50.95    1.96
  -3  -4 -11   54.02    2.44
  -3  -4 -12    4.85    0.96
  -3  -4 -12    4.11    1.21
  -3  -4 -13    5.80    0.98
  -3  -4 -13    8.53    1.71
  -3  -4 -14    4.48    0.97
  -3  -4 -14    5.28    1.24
   3   5 -17    5.45    1.22
   3   5 -17    1.10    0.62
  -3  -5  17    2.96    0.79
   3   5 -16    3.72    1.09
   3   5 -16    0.46    0.58
  -3  -5  16    2.65    0.73
   3   5 -15    0.54    0.76
   3   5 -15   -0.40    0.31
  -3  -5  15    0.38    0.53
   3   5 -14   14.57    1.35
  -3  -5  14    8.70    0.76
   3   5 -13    1.90    0.84
   3   5 -13    1.18    0.48
  -3  -5  13    1.15    0.44
   3   5 -12    0.17    0.66
   3   5 -12    0.21    0.40
  -3  -5  12    0.32    0.48
   3   5 -11   -0.41    0.60
   3   5 -11   -0.23    0.30
  -3  -5  11   -0.11    0.45
   3   5 -10    7.56    0.83
   3   5 -10    4.62    0.59
  -3  -5  10    4.72    0.53
   3   5  -9   14.20    0.97
   3   5  -9   10.16    0.58
  -3  -5   9   11.28    0.65
   3   5  -8    0.81    0.59
   3   5  -8    1.93    0.49
  -3  -5   8    2.53    0.56
   3   5  -7   15.78    0.72
  -3  -5   7   21.06    0.78
   3   5  -6   18.37    0.84
   3   5  -6   12.34    0.67
  -3  -5   6   15.25    0.72
   3   5  -5   34.04    1.25
  -3  -5   5   34.85    1.35
   3   5  -4    2.26    0.39
   3   5  -4    0.42    0.38
  -3  -5   4    1.38    0.40
   3   5  -3   25.73    0.77
   3   5  -3   24.27    0.80
  -3  -5   3   24.10    0.83
   3   5  -2    7.86    0.44
   3   5  -2    7.40    0.55
  -3  -5   2    7.40    0.57
   3   5  -1   27.55    0.70
   3   5  -1   27.56    0.93
  -3  -5   1   27.12    0.99
   3   5   0  149.46    3.05
  -3  -5   0  161.39    3.23
   3   5   1  164.09    3.31
  -3  -5  -1  167.24    3.38
   3   5   2   56.78    0.98
   3   5   2   55.83    1.51
  -3  -5  -2   55.36    1.53
  -3  -5  -3    6.00    0.69
  -3  -5  -4  130.51    2.93
  -3  -5  -5   63.55    1.74
  -3  -5  -6   46.28    1.54
  -3  -5  -7   48.45    1.65
  -3  -5  -8    3.66    0.82
  -3  -5  -9   10.10    1.01
  -3  -5 -10   25.93    1.41
  -3  -5 -11   16.29    1.25
  -3  -5 -11   13.69    1.57
  -3  -5 -12    0.46    0.55
  -3  -5 -12   -1.48    0.99
  -3  -5 -13    2.46    0.91
  -3  -5 -13    3.52    1.19
  -3  -5 -14   -0.34    0.72
  -3  -5 -14   -0.06    0.93
   3   6 -17    5.37    1.24
   3   6 -17    1.30    0.68
  -3  -6  17    2.75    0.87
   3   6 -16    3.33    1.07
   3   6 -16    0.30    0.47
  -3  -6  16    2.34    0.78
   3   6 -15    0.11    0.84
   3   6 -15    0.11    0.38
  -3  -6  15    0.39    0.60
   3   6 -14    3.94    1.00
   3   6 -14    1.79    0.48
  -3  -6  14    2.01    0.74
   3   6 -13    0.44    0.72
   3   6 -13    0.19    0.48
  -3  -6  13    0.44    0.44
   3   6 -12    8.88    1.03
   3   6 -12    4.71    0.70
  -3  -6  12    4.97    0.64
   3   6 -11   15.95    1.19
   3   6 -11   10.14    0.68
  -3  -6  11   11.10    0.77
   3   6 -10   43.57    1.63
   3   6 -10   27.06    1.29
  -3  -6  10   32.67    1.43
   3   6  -9   25.52    1.15
   3   6  -9   16.80    0.80
  -3  -6   9   18.99    1.09
   3   6  -8    1.26    0.70
   3   6  -8    0.42    0.37
  -3  -6   8    0.58    0.40
   3   6  -7   27.36    1.07
   3   6  -7   20.57    0.84
  -3  -6   7   20.91    0.90
   3   6  -6   23.06    0.94
   3   6  -6   17.58    1.02
  -3  -6   6   16.76    0.87
   3   6  -5    9.30    0.62
   3   6  -5    7.31    0.59
  -3  -6   5    7.51    0.64
   3   6  -4   30.15    0.92
   3   6  -4   28.06    0.93
  -3  -6   4   28.92    0.98
   3   6  -3   13.80    0.60
   3   6  -3   13.65    0.71
  -3  -6   3   13.97    0.75
   3   6  -2    5.58    0.53
   3   6  -2    4.47    0.56
  -3  -6   2    5.37    0.57
   3   6  -1   40.39    1.06
   3   6  -1   40.15    1.24
  -3  -6   1   42.63    1.31
   3   6   0   88.44    2.35
  -3  -6   0   90.65    2.12
   3   6   1   14.74    0.84
  -3  -6  -1   14.76    0.87
   3   6   2   17.49    0.48
   3   6   2   16.87    0.90
  -3  -6  -2   16.79    0.93
   3   6   3   23.33    0.48
  -3  -6  -3   21.71    1.41
  -3  -6  -4   -0.90    0.56
  -3  -6  -5   -0.65    0.56
  -3  -6  -6   10.44    0.96
  -3  -6  -7   89.61    2.52
  -3  -6  -8    8.00    0.94
  -3  -6  -9    5.56    0.87
  -3  -6 -10    9.92    0.99
  -3  -6 -11   -0.14    0.60
  -3  -6 -12    2.81    0.87
  -3  -6 -12    3.06    1.12
  -3  -6 -13    0.55    0.74
  -3  -6 -13    0.65    0.99
   3   7 -16    0.11    1.01
   3   7 -16    1.20    0.48
  -3  -7  16    0.95    0.80
   3   7 -15    1.52    0.89
  -3  -7  15   -0.03    0.72
   3   7 -14    0.90    1.11
   3   7 -14    0.67    0.43
  -3  -7  14   -0.30    0.68
   3   7 -13   -0.42    0.78
   3   7 -13    0.85    0.54
  -3  -7  13    0.34    0.65
   3   7 -12   17.87    1.31
   3   7 -12   10.87    0.99
  -3  -7  12   13.39    1.14
   3   7 -11   15.46    1.20
   3   7 -11   10.23    0.79
  -3  -7  11   13.14    1.10
   3   7 -10   17.11    1.18
   3   7 -10   12.11    0.80
  -3  -7  10   14.42    1.11
   3   7  -9   10.71    0.94
   3   7  -9    8.99    0.68
  -3  -7   9    8.54    0.74
   3   7  -8    4.58    0.69
   3   7  -8    3.87    0.55
  -3  -7   8    3.40    0.59
   3   7  -7    7.60    0.91
   3   7  -7    5.98    0.60
  -3  -7   7    6.35    0.65
   3   7  -6   -0.05    0.37
   3   7  -6   -0.07    0.34
  -3  -7   6    0.11    0.36
   3   7  -5    1.23    0.41
   3   7  -5   -0.11    0.42
  -3  -7   5    0.23    0.46
   3   7  -4    8.74    0.58
   3   7  -4    5.95    0.85
  -3  -7   4    6.59    0.73
   3   7  -3   25.98    0.84
   3   7  -3   23.76    0.97
  -3  -7   3   25.16    1.05
   3   7  -2    7.48    0.59
   3   7  -2    6.04    0.66
  -3  -7   2    6.42    0.90
   3   7  -1    7.94    0.56
   3   7  -1    7.60    0.69
  -3  -7   1    8.06    0.72
   3   7   0   15.03    0.62
   3   7   0   15.99    0.86
  -3  -7   0   14.91    0.89
   3   7   1   -0.36    0.47
  -3  -7  -1   -0.44    0.49
   3   7   2    0.26    0.22
   3   7   2    0.55    0.46
  -3  -7  -2    0.15    0.49
   3   7   3    5.03    0.27
   3   7   3    4.27    0.70
  -3  -7  -3    5.12    0.72
  -3  -7  -4   12.39    0.93
  -3  -7  -5    3.80    0.77
  -3  -7  -7    8.24    0.98
  -3  -7  -8    3.20    0.80
  -3  -7  -9    0.20    0.64
  -3  -7 -10    0.01    0.73
  -3  -7 -11    1.58    0.81
  -3  -7 -12    0.43    0.78
  -3  -7 -12    0.77    0.99
   3   8 -16    0.89    0.95
  -3  -8  16    0.05    0.60
   3   8 -15    0.93    0.88
   3   8 -15   -0.05    0.45
  -3  -8  15    0.12    0.56
   3   8 -14    2.95    0.98
   3   8 -14    0.98    0.55
  -3  -8  14    1.17    0.66
   3   8 -13   10.23    1.22
   3   8 -13    6.53    0.95
  -3  -8  13    7.61    0.90
   3   8 -12   10.53    1.14
   3   8 -12    6.23    0.76
  -3  -8  12    7.48    0.87
   3   8 -11    3.57    0.95
   3   8 -11    3.53    0.62
  -3  -8  11    3.60    0.72
   3   8 -10   39.04    1.62
   3   8 -10   28.81    1.47
  -3  -8  10   29.29    1.38
   3   8  -9    0.58    0.87
   3   8  -9    0.60    0.50
  -3  -8   9    2.52    0.57
   3   8  -8    0.83    0.54
   3   8  -8    0.15    0.44
  -3  -8   8    0.14    0.49
   3   8  -7    4.44    0.65
   3   8  -7    3.51    0.59
  -3  -8   7    3.67    0.67
   3   8  -6   11.84    0.77
   3   8  -6    9.17    0.77
  -3  -8   6    9.49    1.07
   3   8  -5    0.72    0.50
   3   8  -5   -0.45    0.43
  -3  -8   5   -0.01    0.60
   3   8  -4   20.48    0.86
   3   8  -4   19.78    0.97
  -3  -8   4   21.69    1.09
   3   8  -3   48.33    1.31
   3   8  -3   49.57    1.50
  -3  -8   3   51.74    1.60
   3   8  -2    9.49    0.54
   3   8  -2    8.74    0.77
  -3  -8   2    9.44    0.83
   3   8  -1   11.49    0.51
   3   8  -1   11.03    0.82
  -3  -8   1   11.73    0.86
   3   8   0    0.05    0.32
   3   8   0   -0.39    0.47
  -3  -8   0   -0.62    0.49
   3   8   1    0.17    0.27
   3   8   1   -0.44    0.46
  -3  -8  -1   -0.32    0.47
   3   8   2    0.73    0.28
   3   8   2    0.33    0.55
  -3  -8  -2    0.83    0.59
   3   8   3   24.79    1.21
  -3  -8  -3   24.59    1.24
   3   8   4   40.60    1.51
  -3  -8  -4   40.80    1.60
  -3  -8  -5    6.04    0.86
  -3  -8  -6    2.92    0.82
  -3  -8  -7    3.81    0.84
  -3  -8  -8    4.00    0.87
  -3  -8  -9    0.01    0.77
  -3  -8 -10   10.70    1.19
  -3  -8 -11   12.71    1.29
   3   9 -15    0.81    0.93
   3   9 -15    0.38    0.53
  -3  -9  15   -0.42    0.85
   3   9 -14    1.92    1.02
   3   9 -14    1.09    0.79
  -3  -9  14    1.48    0.73
   3   9 -13    8.27    1.19
   3   9 -13    5.08    0.78
  -3  -9  13    5.63    0.91
   3   9 -12    5.81    1.08
   3   9 -12    5.23    0.74
  -3  -9  12    4.54    0.85
   3   9 -11    1.63    0.81
   3   9 -11    1.19    0.57
  -3  -9  11    1.11    0.67
   3   9 -10   24.54    1.36
   3   9 -10   17.86    1.34
  -3  -9  10   17.81    1.20
   3   9  -9    7.55    0.90
   3   9  -9    5.70    0.76
  -3  -9   9    6.62    0.84
   3   9  -8    0.06    0.47
   3   9  -8    0.33    0.42
  -3  -9   8   -0.44    0.46
   3   9  -7    8.03    1.01
   3   9  -7    5.32    0.79
  -3  -9   7    6.66    1.08
   3   9  -6   38.90    1.39
   3   9  -6   37.18    1.40
  -3  -9   6   38.11    1.48
   3   9  -5    9.24    0.72
   3   9  -5    7.50    0.86
  -3  -9   5    8.37    0.92
   3   9  -4    9.31    0.67
   3   9  -4    8.50    0.83
  -3  -9   4    9.86    0.95
   3   9  -3   33.23    1.25
   3   9  -3   32.80    1.31
  -3  -9   3   32.07    1.40
   3   9  -2    7.59    0.69
   3   9  -2    7.19    0.82
  -3  -9   2    6.41    0.84
   3   9  -1    7.20    0.50
   3   9  -1    6.61    0.79
  -3  -9   1    7.04    0.86
   3   9   0   16.95    0.62
   3   9   0   15.62    1.05
  -3  -9   0   16.37    1.10
   3   9   1   27.16    0.73
   3   9   1   25.32    1.29
  -3  -9  -1   26.60    1.32
   3   9   2    3.27    0.40
   3   9   2    1.23    0.77
  -3  -9  -2    2.62    0.79
   3   9   3   17.97    1.50
  -3  -9  -3   18.05    1.23
   3   9   4   28.53    1.43
  -3  -9  -4   30.63    1.48
  -3  -9  -5    0.91    0.71
  -3  -9  -6    3.43    0.85
  -3  -9  -7    0.85    0.72
  -3  -9  -8   -0.92    1.01
  -3  -9  -9   -1.20    0.87
  -3  -9 -10    3.39    1.06
   3  10 -14    6.07    1.26
   3  10 -14    5.08    0.87
  -3 -10  14    5.30    1.32
   3  10 -13   14.64    1.39
   3  10 -13    8.38    0.97
  -3 -10  13    9.23    1.13
   3  10 -12    8.16    1.17
   3  10 -12    6.54    0.89
  -3 -10  12    6.86    1.02
   3  10 -11    1.57    0.82
   3  10 -11    1.08    0.63
  -3 -10  11    0.62    0.71
   3  10 -10    2.48    0.78
   3  10 -10    1.15    0.65
  -3 -10  10    1.72    0.75
   3  10  -9    0.08    0.65
   3  10  -9    0.58    0.56
  -3 -10   9    0.89    0.65
   3  10  -8    1.80    0.70
   3  10  -8    0.50    0.87
  -3 -10   8    1.55    0.96
   3  10  -7   44.67    1.64
   3  10  -7   37.17    1.62
  -3 -10   7   40.18    1.70
   3  10  -6   24.08    1.13
   3  10  -6   21.81    1.26
  -3 -10   6   19.94    1.32
   3  10  -5   -1.35    0.70
   3  10  -5   -0.81    0.65
  -3 -10   5   -1.00    0.70
   3  10  -4   14.03    0.83
   3  10  -4   13.31    1.04
  -3 -10   4   12.23    1.42
   3  10  -3   16.38    0.81
   3  10  -3   15.05    1.07
  -3 -10   3   14.94    1.15
   3  10  -2    4.26    0.51
   3  10  -2    3.51    0.77
  -3 -10   2    3.52    0.84
   3  10  -1   -0.62    0.59
  -3 -10   1    0.05    0.60
   3  10   0    5.21    0.90
  -3 -10   0    6.67    0.92
   3  10   1   32.29    1.51
  -3 -10  -1   33.70    1.57
   3  10   2    0.38    0.68
  -3 -10  -2    0.61    0.73
   3  10   3    7.73    1.03
  -3 -10  -3    9.35    1.06
   3  10   4    7.55    0.99
  -3 -10  -4    8.48    1.01
  -3 -10  -5    1.76    0.79
  -3 -10  -6    4.82    0.95
  -3 -10  -7   18.94    1.76
  -3 -10  -8    9.62    1.22
  -3 -10  -9    2.66    1.01
   3  11 -13    6.96    1.22
   3  11 -13    3.61    0.89
  -3 -11  13    4.43    1.37
   3  11 -12   -0.92    0.85
   3  11 -12    0.64    0.65
  -3 -11  12    2.22    0.76
   3  11 -11    0.35    0.68
   3  11 -11   -0.21    0.57
  -3 -11  11    0.19    0.66
   3  11 -10    1.12    0.76
   3  11 -10    0.23    0.66
  -3 -11  10    1.43    0.76
   3  11  -9    2.93    0.81
   3  11  -9    2.05    0.74
  -3 -11   9    2.35    1.11
   3  11  -8    1.20    0.60
   3  11  -8   -0.34    0.62
  -3 -11   8   -0.84    0.69
   3  11  -7   30.69    1.40
   3  11  -7   24.97    1.45
  -3 -11   7   27.92    1.54
   3  11  -6    4.31    0.96
   3  11  -6    3.99    0.86
  -3 -11   6    3.48    0.91
   3  11  -5    0.96    0.49
   3  11  -5   -0.20    0.62
  -3 -11   5   -0.35    0.68
   3  11  -4    4.30    0.62
   3  11  -4    2.41    0.82
  -3 -11   4    3.33    0.88
   3  11  -3    0.94    0.49
   3  11  -3    1.07    0.69
  -3 -11   3    2.00    0.76
   3  11  -2    6.08    0.89
  -3 -11   2    7.01    0.97
   3  11  -1    0.02    0.63
  -3 -11   1    0.32    0.68
   3  11   0    5.53    1.32
  -3 -11   0    6.99    1.07
   3  11   1   62.32    2.22
  -3 -11  -1   67.00    2.33
   3  11   2    0.10    0.71
  -3 -11  -2    0.46    0.75
   3  11   3   10.48    1.15
  -3 -11  -3   11.18    1.20
   3  11   4    7.01    1.05
  -3 -11  -4    6.55    1.07
   3  11   5    0.36    0.72
  -3 -11  -5    0.70    0.74
  -3 -11  -6    2.83    1.23
  -3 -11  -7    6.38    1.12
   3  12 -11    1.13    0.72
   3  12 -11   -0.96    0.62
   3  12 -10    1.91    0.88
   3  12 -10    1.23    0.78
  -3 -12  10    1.20    0.89
   3  12  -9    2.45    0.83
   3  12  -9    1.49    1.07
  -3 -12   9    1.50    0.91
   3  12  -8    2.48    0.77
   3  12  -8    2.06    0.81
  -3 -12   8    1.30    0.89
   3  12  -7    3.23    0.99
   3  12  -7    2.43    0.84
  -3 -12   7    2.00    0.91
   3  12  -6    2.40    0.65
   3  12  -6    1.07    0.78
  -3 -12   6    0.99    0.85
   3  12  -5   -1.10    0.54
   3  12  -5    0.03    0.66
  -3 -12   5    0.59    0.74
   3  12  -4    1.98    0.62
   3  12  -4    2.05    0.82
  -3 -12   4    3.31    0.91
   3  12  -3    8.71    1.07
  -3 -12   3    9.49    1.14
   3  12  -2    5.38    0.96
  -3 -12   2    5.44    1.03
   3  12  -1   -2.10    0.81
  -3 -12   1    0.28    0.84
   3  12   0    5.88    1.39
  -3 -12   0    6.04    1.19
   3  12   1   18.38    1.39
  -3 -12  -1   19.56    1.44
   3  12   2    1.76    0.87
  -3 -12  -2    1.20    0.87
   3  12   3    2.87    0.97
  -3 -12  -3    4.47    1.02
   3  12   4    2.46    0.92
  -3 -12  -4    2.54    0.98
   3  12   5   -0.07    0.83
  -3 -12  -5    1.88    1.15
  -3 -12  -6    0.22    0.80
   3  13  -9    2.18    0.85
   3  13  -9    2.23    0.86
  -3 -13   9   -0.07    0.97
   3  13  -8    0.81    0.87
   3  13  -8   -0.33    0.73
  -3 -13   8   -0.96    0.80
   3  13  -7    0.82    0.68
   3  13  -7    1.15    0.78
  -3 -13   7    0.25    0.86
   3  13  -6    0.42    0.60
   3  13  -6    0.59    0.73
  -3 -13   6   -0.25    0.78
   3  13  -5    2.10    0.71
   3  13  -5    1.74    0.88
  -3 -13   5    2.98    0.99
   3  13  -4    7.40    1.14
  -3 -13   4    8.17    1.23
   3  13  -3   21.10    1.48
  -3 -13   3   22.57    1.66
   3  13  -2    7.55    1.15
  -3 -13   2    7.76    1.25
   3  13  -1    2.06    0.91
  -3 -13   1    1.60    0.99
   3  13   0    6.54    1.11
  -3 -13   0    7.43    1.24
   3  13   1    2.70    0.97
  -3 -13  -1    2.52    1.06
   3  13   2    5.70    1.14
  -3 -13  -2    7.10    1.21
   3  13   3   -0.32    0.80
  -3 -13  -3   -0.25    0.84
   3  14  -5    0.37    0.60
   3  14  -5   -1.25    0.77
   3  14  -4    6.53    1.16
  -3 -14   4    6.02    1.30
   3  14  -3   12.93    1.42
  -3 -14   3   13.40    1.50
   3  14  -2    4.37    1.08
  -3 -14   2    3.03    1.19
  -4  12   4    3.98    1.22
   4 -12  -2    0.06    0.51
  -4  12   2   -0.01    0.41
   4 -12  -1    1.01    0.67
  -4  12   1    0.21    0.55
   4 -12   0    1.16    0.71
  -4  12   0    0.23    0.60
   4 -12   1    0.88    0.70
  -4  12  -1   -0.30    0.60
   4 -12   2    0.25    0.81
  -4  12  -2    0.60    0.69
   4 -12   3    2.92    0.83
  -4  12  -3    2.61    0.72
   4 -12   4    5.20    1.00
  -4  12  -4    5.69    1.16
   4 -12   5    1.56    0.92
  -4  12  -5    2.45    0.80
   4 -12   6    7.87    1.26
  -4  12  -6    7.68    1.42
  -4  11   6    5.44    1.35
  -4  11   5    3.88    1.23
  -4  11   4   -0.46    0.88
   4 -11  -2    0.44    0.55
  -4  11   2    0.25    0.44
   4 -11  -1   -0.27    0.42
  -4  11   1    0.56    0.47
   4 -11   0    3.91    0.67
  -4  11   0    3.52    0.77
   4 -11   1    8.96    0.91
  -4  11  -1    8.70    1.01
   4 -11   2    1.35    0.68
  -4  11  -2    2.60    0.78
   4 -11   3    3.65    0.85
  -4  11  -3    4.42    0.75
   4 -11   4   13.97    1.22
  -4  11  -4   13.68    1.38
   4 -11   5    1.28    0.79
  -4  11  -5    1.02    0.69
   4 -11   6    6.67    1.50
  -4  11  -6    6.85    1.01
   4 -11   7    0.27    0.79
  -4  11  -7    0.11    0.69
   4 -11   8    0.46    0.92
  -4  11  -8    0.93    0.81
  -4  10   8   -0.73    1.03
  -4  10   7    5.58    1.34
  -4  10   6   17.69    1.71
  -4  10   5    5.66    1.21
  -4  10   4    1.14    0.87
   4 -10  -3    0.30    0.42
  -4  10   3    0.13    0.34
   4 -10  -2    0.49    0.52
  -4  10   2    0.45    0.41
   4 -10  -1    4.63    0.77
  -4  10   1    3.35    0.65
   4 -10   0    4.99    0.85
  -4  10   0    3.55    0.57
   4 -10   1    7.04    1.02
  -4  10  -1    7.27    0.89
   4 -10   2   -0.42    0.71
  -4  10  -2   -0.23    0.62
   4 -10   3    6.92    1.12
  -4  10  -3    5.53    0.76
   4 -10   4    3.61    1.11
  -4  10  -4    3.95    0.96
   4 -10   5    0.68    0.63
  -4  10  -5   -0.15    0.57
   4 -10   6    0.14    0.69
  -4  10  -6   -0.44    0.61
   4 -10   7    4.86    1.07
  -4  10  -7    3.79    0.97
   4 -10   8   18.78    1.63
  -4  10  -8   19.09    1.52
   4 -10   9    1.13    1.21
  -4  10  -9   -1.35    0.81
   4 -10  10    5.01    1.32
  -4  10 -10    6.21    1.18
  -4   9  10   17.78    1.86
  -4   9   9    2.73    1.25
  -4   9   8    2.83    1.11
  -4   9   7   11.78    1.47
  -4   9   6    9.18    1.34
  -4   9   5    0.51    0.83
  -4   9   4    0.41    0.71
  -4   9   4    0.14    0.25
   4  -9  -3    0.25    0.30
  -4   9   3    0.40    0.31
   4  -9  -2    1.92    0.55
  -4   9   2    1.21    0.45
   4  -9  -1    4.42    0.69
  -4   9   1    2.61    0.46
   4  -9   0    4.31    0.60
  -4   9   0    3.81    0.52
   4  -9   1   12.69    0.89
  -4   9  -1   10.79    0.77
   4  -9   2    0.42    0.52
  -4   9  -2    0.48    0.60
   4  -9   3    2.52    0.72
  -4   9  -3    3.25    0.63
   4  -9   4    1.52    0.64
  -4   9  -4    0.54    0.58
   4  -9   5   -0.23    0.63
  -4   9  -5   -0.39    0.56
   4  -9   6   -0.05    0.68
  -4   9  -6    0.51    0.60
   4  -9   7    9.45    1.49
  -4   9  -7    8.67    1.07
   4  -9   8   16.92    1.49
  -4   9  -8   15.90    1.36
   4  -9   9    0.24    0.82
  -4   9  -9   -0.45    0.75
   4  -9  10    2.21    1.22
  -4   9 -10    3.69    1.04
   4  -9  11    3.00    1.21
  -4   9 -11    1.97    1.09
  -4   8  11    7.33    1.50
  -4   8  10   19.10    1.80
  -4   8   9    3.04    1.19
  -4   8   8   -1.50    1.00
  -4   8   7    4.95    1.18
  -4   8   6    2.27    0.94
  -4   8   5    1.57    0.86
  -4   8   4    3.46    0.81
  -4   8   4    0.56    0.25
  -4   8   3   10.27    1.03
  -4   8   3    4.93    0.48
  -4   8   2    2.29    0.45
   4  -8  -1    2.97    0.50
  -4   8   1    3.70    0.55
   4  -8   0   10.56    0.73
  -4   8   0    8.89    0.81
   4  -8   1    0.06    0.52
  -4   8  -1    0.06    0.35
   4  -8   2    2.46    0.80
  -4   8  -2    2.74    0.54
   4  -8   3    0.77    0.70
  -4   8  -3    0.35    0.63
   4  -8   4    1.14    0.64
  -4   8  -4    1.50    0.58
   4  -8   5    5.62    0.90
  -4   8  -5    5.86    0.81
   4  -8   6    0.39    0.65
  -4   8  -6    0.13    0.79
   4  -8   7    8.95    1.12
  -4   8  -7    6.92    1.01
   4  -8   8    4.92    1.11
  -4   8  -8    5.54    0.97
   4  -8   9   -0.18    0.82
  -4   8  -9   -0.11    0.71
  -4   8 -10    1.80    0.92
  -4   8 -11   -0.46    0.87
  -4   8 -12   -1.00    0.97
  -4   7  12    3.58    1.23
  -4   7  11   13.85    1.68
  -4   7  10   14.82    1.56
  -4   7   9    7.33    1.25
  -4   7   8   15.61    1.50
  -4   7   7    0.00    0.63
  -4   7   6   -0.09    0.68
  -4   7   5    1.36    0.77
  -4   7   4    6.28    0.90
  -4   7   4    3.03    0.33
  -4   7   3   20.69    1.26
  -4   7   3   14.11    0.61
  -4   7   2    4.77    0.79
  -4   7   2    3.01    0.45
  -4   7   1    4.29    0.55
  -4   7   0   21.02    1.03
  -4   7  -1    5.28    0.73
  -4   7  -2    8.01    0.68
   4  -7   3    2.11    0.58
  -4   7  -3    0.39    0.52
   4  -7   4   16.91    1.12
  -4   7  -4   18.46    1.05
   4  -7   5    1.56    0.66
  -4   7  -5    0.07    0.59
  -4   7  -6   13.76    1.36
  -4   7  -7   19.76    1.25
  -4   7  -8    2.32    0.84
  -4   7  -9    0.05    0.66
  -4   7 -10   -0.24    0.78
  -4   7 -11    1.62    1.00
  -4   7 -12    1.99    1.06
  -4   7 -13    2.49    1.19
  -4   6  13    6.06    1.36
  -4   6  12    4.10    1.19
  -4   6  11    3.61    1.17
  -4   6  10   15.18    1.50
  -4   6   9    6.73    1.18
  -4   6   8    6.35    1.07
  -4   6   7    2.03    0.85
  -4   6   6    3.72    0.92
  -4   6   5   20.51    1.37
  -4   6   4    4.74    0.85
  -4   6   4    3.00    0.25
  -4   6   3    8.21    0.90
  -4   6   3    6.15    0.41
  -4   6   2    0.22    0.56
  -4   6   2    0.27    0.31
  -4   6   1    4.81    0.54
  -4   6   0    0.06    0.40
  -4   6  -1   26.55    1.05
  -4   6  -2   19.64    1.21
  -4   6  -3    1.06    0.52
  -4   6  -4    4.22    0.69
  -4   6  -5   11.96    1.24
  -4   6  -6   11.56    1.02
  -4   6  -7    1.36    0.71
  -4   6  -8   -0.70    0.72
  -4   6  -9    2.41    0.89
  -4   6 -10   17.55    1.53
  -4   6 -11   35.67    2.12
  -4   6 -12    0.90    1.01
  -4   6 -13   -1.34    1.46
  -4   5  14    2.72    1.17
  -4   5  13    5.07    1.26
  -4   5  12    1.07    0.98
  -4   5  11    8.50    1.33
  -4   5  10    2.09    0.97
  -4   5   9    6.37    1.09
  -4   5   8    3.20    0.92
  -4   5   7    0.87    0.80
  -4   5   6   52.02    2.05
  -4   5   5    1.56    0.74
  -4   5   4    2.33    0.60
  -4   5   4   -0.01    0.16
  -4   5   3    0.72    0.66
  -4   5   3    1.28    0.30
  -4   5   2   -1.19    0.53
  -4   5   2    0.74    0.30
  -4   5   1    6.79    0.74
  -4   5   1    5.49    0.54
  -4   5   0   44.30    1.28
  -4   5  -1   57.28    1.85
  -4   5  -2   14.16    0.86
  -4   5  -3  188.93    4.30
  -4   5  -4   39.80    1.74
  -4   5  -5   30.95    1.31
  -4   5  -6   -0.85    0.62
  -4   5  -7    1.02    0.67
  -4   5  -8    0.11    0.63
  -4   5  -9    0.69    0.78
  -4   5 -10   20.22    1.55
  -4   5 -11   22.80    1.77
  -4   5 -12    8.11    1.44
  -4   5 -13    1.15    1.09
  -4   4  14   -1.44    1.05
  -4   4  13    4.15    1.17
  -4   4  12    1.67    0.98
  -4   4  11   -0.39    0.80
  -4   4  10    6.07    1.05
  -4   4   9    5.02    1.01
  -4   4   8    2.22    0.80
  -4   4   7   15.29    1.20
  -4   4   6   84.06    2.52
  -4   4   5    6.31    0.87
  -4   4   4    3.64    0.72
  -4   4   4    2.68    0.27
  -4   4   4    3.16    0.26
  -4   4   3    9.78    0.88
  -4   4   3    9.16    0.43
  -4   4   3   11.26    0.55
  -4   4   2    2.08    0.61
  -4   4   2    2.64    0.38
  -4   4   1    2.45    0.56
  -4   4   1    2.91    0.45
  -4   4   0   16.08    0.86
  -4   4   0   17.11    0.68
  -4   4  -1   29.53    1.00
  -4   4  -1   30.67    1.05
  -4   4  -2    0.59    0.59
  -4   4  -3   61.96    1.73
  -4   4  -4   22.29    1.12
  -4   4  -5   -0.15    0.54
  -4   4  -6    1.09    0.64
  -4   4  -7    7.00    0.92
  -4   4  -8    2.52    0.84
  -4   4  -9    0.65    0.75
  -4   4 -10   14.66    1.42
  -4   4 -11   12.50    1.49
  -4   4 -12   -0.80    1.01
  -4   4 -13    4.22    1.29
  -4   4 -14    5.99    1.51
  -4   3  15    1.69    1.03
  -4   3  14    5.38    1.20
  -4   3  13    0.10    0.75
  -4   3  12    1.05    0.91
  -4   3  11    0.26    0.77
  -4   3  10    6.28    1.05
  -4   3   9    8.19    1.38
  -4   3   8    1.60    0.75
  -4   3   7    8.87    0.97
  -4   3   6    5.08    0.85
  -4   3   5    1.50    0.63
  -4   3   4   -0.09    0.52
  -4   3   4    0.66    0.17
  -4   3   4    0.53    0.24
  -4   3   3   11.11    0.87
  -4   3   3   13.47    0.48
  -4   3   2    8.97    0.73
  -4   3   2    9.62    0.40
  -4   3   2   10.82    0.55
  -4   3   1    3.78    0.51
  -4   3   1    2.67    0.30
  -4   3   1    2.58    0.45
  -4   3   0   44.57    1.23
  -4   3   0   47.10    1.35
  -4   3  -1   29.23    0.95
  -4   3  -1   32.79    0.99
  -4   3  -2    0.30    0.32
  -4   3  -2    1.05    0.44
  -4   3  -3    2.62    0.61
  -4   3  -4   14.60    0.97
  -4   3  -5   57.19    1.87
  -4   3  -6    7.70    0.91
  -4   3  -7   11.11    1.09
  -4   3  -8   10.32    1.09
  -4   3  -9    1.77    0.82
  -4   3 -10   11.36    1.29
  -4   3 -11    4.15    1.14
  -4   3 -12    1.07    1.00
  -4   3 -13    2.23    1.17
  -4   3 -14   36.72    3.02
  -4   2  15   -0.28    0.88
  -4   2  14    2.38    1.05
  -4   2  13    3.62    1.09
  -4   2  12    1.65    0.87
  -4   2  11    0.91    0.81
  -4   2  10   15.23    1.25
  -4   2   9    9.62    1.05
  -4   2   8    0.22    0.58
  -4   2   7   10.47    1.02
  -4   2   6   11.90    0.94
  -4   2   5    4.07    0.82
  -4   2   5    1.35    0.17
  -4   2   4    0.30    0.46
  -4   2   4    0.32    0.20
  -4   2   4    0.31    0.22
  -4   2   3    7.49    0.70
  -4   2   3    6.96    0.41
  -4   2   3    7.98    0.47
  -4   2   2   14.39    0.76
  -4   2   2   15.96    0.60
  -4   2   2   15.33    0.54
  -4   2   1    4.36    0.49
  -4   2   1    4.91    0.44
  -4   2   1    5.11    0.52
  -4   2   0   32.97    1.09
  -4   2   0   32.63    0.96
  -4   2   0   33.86    1.12
  -4   2  -1   20.23    0.70
  -4   2  -1   20.48    0.66
  -4   2  -1   21.50    0.98
  -4   2  -2    1.05    0.40
  -4   2  -2    1.66    0.60
  -4   2  -3    3.03    0.34
  -4   2  -3    3.19    0.77
  -4   2  -4    0.86    0.36
  -4   2  -4    2.28    0.77
  -4   2  -5   23.69    0.79
  -4   2  -5   29.56    1.30
  -4   2  -6    5.97    0.86
  -4   2  -7   40.22    1.76
  -4   2  -8   23.94    1.43
  -4   2  -9    0.97    0.82
  -4   2 -10    3.73    1.06
  -4   2 -11    0.55    0.95
  -4   2 -12    1.19    1.05
  -4   2 -13    2.36    1.58
  -4   2 -14   12.96    1.79
  -4   1  15    1.77    1.00
  -4   1  14   -0.35    0.85
  -4   1  13   16.95    1.56
  -4   1  12   12.05    1.36
  -4   1  11    0.38    0.80
  -4   1  10    5.63    0.96
  -4   1   9    4.48    0.89
  -4   1   8    0.70    0.63
  -4   1   7    3.71    0.74
  -4   1   6   18.24    1.06
  -4   1   6   14.73    0.34
  -4   1   6   14.60    0.42
  -4   1   5    6.44    0.97
  -4   1   5    5.70    0.30
  -4   1   5    6.04    0.43
  -4   1   4   19.11    0.94
  -4   1   4   16.74    0.54
  -4   1   4   17.15    0.60
  -4   1   3   83.53    2.00
  -4   1   3   81.15    1.72
  -4   1   2   14.57    0.90
  -4   1   2   14.62    0.61
  -4   1   2   15.48    0.72
  -4   1   1    1.41    0.36
  -4   1   1    1.69    0.36
  -4   1   1    1.29    0.46
  -4   1   0    3.07    0.36
  -4   1   0    2.51    0.43
  -4   1   0    2.87    0.43
  -4   1  -1    1.73    0.43
  -4   1  -1    3.22    0.36
  -4   1  -1    3.25    0.48
  -4   1  -2    1.72    0.49
  -4   1  -2    1.40    0.50
  -4   1  -3    5.26    0.43
  -4   1  -3    6.09    0.53
  -4   1  -3    6.30    0.68
  -4   1  -4   15.63    0.56
  -4   1  -4   16.60    0.81
  -4   1  -4   17.53    1.00
  -4   1  -5    1.10    0.27
  -4   1  -5    0.71    0.87
  -4   1  -6    0.86    0.23
  -4   1  -6    0.98    0.68
  -4   1  -7   26.87    0.54
  -4   1  -7   35.91    1.54
  -4   1  -8    1.22    0.77
  -4   1  -9    4.43    0.99
  -4   1 -10    1.65    0.95
  -4   1 -11   25.12    1.85
  -4   1 -12   11.96    1.59
  -4   1 -13   -0.08    0.76
  -4   1 -13   -0.36    0.96
  -4   1 -14    7.01    1.28
  -4   1 -14    8.02    1.59
  -4   0  16    1.88    1.10
  -4   0  15    1.57    1.00
   4   0 -14    3.80    1.12
  -4   0  14    2.01    1.08
   4   0 -13   21.32    1.70
  -4   0  13   18.84    1.58
   4   0 -12   39.12    2.01
  -4   0  12   38.21    1.98
   4   0 -11   21.57    1.45
  -4   0  11   21.27    1.45
   4   0 -10    2.06    0.80
  -4   0  10    1.57    0.76
   4   0  -9   15.76    1.13
  -4   0   9   15.51    1.12
  -4   0   8    5.92    0.82
  -4   0   7   13.43    0.89
  -4   0   7    7.79    0.30
  -4   0   6   17.82    1.00
  -4   0   6   14.10    0.45
  -4   0   5    0.40    0.45
  -4   0   5    0.22    0.22
  -4   0   4   41.84    1.30
  -4   0   4   36.20    0.89
  -4   0   3   95.01    2.08
  -4   0   3   88.86    1.65
  -4   0   2    2.76    0.42
  -4   0   2    2.80    0.39
  -4   0   1    0.01    0.35
  -4   0   1   -0.04    0.30
  -4   0   1    0.34    0.31
  -4   0   0    5.67    0.51
  -4   0   0    6.05    0.42
  -4   0   0    6.60    0.53
  -4   0  -1    6.88    0.51
  -4   0  -1    9.64    0.52
  -4   0  -1    8.43    0.64
  -4   0  -2    3.97    0.64
  -4   0  -2    3.88    0.62
  -4   0  -3   11.60    0.49
  -4   0  -3   13.17    0.71
  -4   0  -3   12.41    0.88
  -4   0  -4   45.70    1.36
  -4   0  -4   44.70    1.61
  -4   0  -5   31.14    1.48
  -4   0  -5   35.59    1.84
  -4   0  -6    3.30    0.65
  -4   0  -6    3.41    0.82
  -4   0  -7    7.61    0.79
  -4   0  -7    6.95    1.01
  -4   0  -8    1.67    0.63
  -4   0  -8    1.41    0.80
  -4   0  -9    4.20    0.81
  -4   0  -9    4.51    1.03
  -4   0 -10   12.65    1.13
  -4   0 -10   12.80    1.37
  -4   0 -11   11.26    1.24
  -4   0 -11   11.82    1.52
  -4   0 -12    1.65    0.94
  -4   0 -12    3.09    1.16
  -4   0 -13    4.95    1.09
  -4   0 -13    5.45    1.38
  -4   0 -14   24.88    1.75
  -4   0 -14   24.84    2.78
   4   1 -16    1.49    1.11
   4   1 -15    0.27    0.90
   4   1 -14    9.86    1.45
  -4  -1  14   11.25    1.42
   4   1 -13   28.28    1.96
  -4  -1  13   30.78    1.87
   4   1 -12   18.49    1.53
  -4  -1  12   18.34    1.40
   4   1 -11   15.68    1.75
  -4  -1  11   17.77    1.31
   4   1 -10   24.01    1.76
  -4  -1  10   23.17    1.34
   4   1  -9    2.91    0.82
  -4  -1   9    4.28    0.81
   4   1  -8    1.42    0.64
  -4  -1   8    1.65    0.60
  -4  -1   8    0.83    0.23
   4   1  -7    9.79    0.87
  -4  -1   7    9.91    0.84
  -4  -1   7    7.54    0.37
   4   1  -6   11.37    0.83
  -4  -1   6   10.27    0.79
  -4  -1   6    7.98    0.44
   4   1  -5    0.89    0.43
  -4  -1   5    0.05    0.42
  -4  -1   5    0.10    0.26
  -4  -1   4   21.45    0.84
  -4  -1   4   14.91    0.65
  -4  -1   3   20.39    0.92
  -4  -1   3   16.43    0.58
  -4  -1   2    0.04    0.38
  -4  -1   2    0.46    0.33
  -4  -1   1    6.98    0.53
  -4  -1   1    7.19    0.58
  -4  -1   0   28.45    0.86
  -4  -1   0   27.09    0.89
  -4  -1  -1   10.25    0.50
  -4  -1  -1   10.75    0.62
  -4  -1  -2    0.87    0.28
  -4  -1  -2    2.22    0.58
  -4  -1  -3   22.64    0.54
  -4  -1  -3   24.25    0.96
  -4  -1  -3   25.93    1.22
  -4  -1  -4   46.50    1.39
  -4  -1  -4   46.17    1.65
  -4  -1  -5    7.78    0.74
  -4  -1  -5    8.31    1.23
  -4  -1  -6    0.05    0.50
  -4  -1  -6    0.81    0.66
  -4  -1  -7    0.93    0.56
  -4  -1  -7    0.43    0.74
  -4  -1  -8    3.87    0.79
  -4  -1  -8    5.41    1.00
  -4  -1  -9    2.98    0.78
  -4  -1  -9    3.17    1.04
  -4  -1 -10   16.58    1.30
  -4  -1 -10   16.89    1.49
  -4  -1 -11   26.73    1.63
  -4  -1 -11   28.59    1.95
  -4  -1 -12    0.75    0.83
  -4  -1 -12    0.97    1.04
  -4  -1 -13    4.65    1.09
  -4  -1 -13    3.74    1.79
   4   2 -16    2.03    1.14
   4   2 -15   -1.54    1.01
   4   2 -14    6.64    1.28
   4   2 -13    9.30    1.33
   4   2 -12    0.44    0.73
   4   2 -12    0.00    0.15
  -4  -2  12    1.73    0.70
  -4  -2  12    0.09    0.21
   4   2 -11    1.70    0.73
   4   2 -11    0.22    0.18
  -4  -2  11    0.70    0.69
  -4  -2  11    0.20    0.23
   4   2 -10    7.61    1.03
  -4  -2  10    6.90    0.96
   4   2  -9   47.30    1.85
  -4  -2   9   46.71    1.75
   4   2  -8    3.69    0.74
  -4  -2   8    4.19    0.68
  -4  -2   8    1.85    0.36
   4   2  -7   16.52    1.03
  -4  -2   7   16.00    0.95
   4   2  -6   31.49    1.22
  -4  -2   6   29.85    1.15
   4   2  -5    0.91    0.48
  -4  -2   5    1.48    0.44
  -4  -2   5    0.70    0.34
   4   2  -4    6.71    0.81
  -4  -2   4    8.00    0.56
   4   2  -3    3.84    0.47
  -4  -2   3    3.63    0.41
  -4  -2   3    2.52    0.46
  -4  -2   2    5.38    0.41
  -4  -2   2    4.58    0.56
  -4  -2   1   15.95    0.69
  -4  -2   1   16.66    0.89
  -4  -2   0   97.26    2.13
  -4  -2   0  118.95    2.37
  -4  -2  -1   14.74    0.77
  -4  -2  -2   14.01    1.05
  -4  -2  -3   15.80    0.85
  -4  -2  -4    4.40    0.62
  -4  -2  -5    2.50    0.62
  -4  -2  -5    3.57    0.82
  -4  -2  -6    0.75    0.54
  -4  -2  -6    1.28    0.72
  -4  -2  -7    6.15    0.81
  -4  -2  -7    5.94    1.09
  -4  -2  -8   14.74    1.15
  -4  -2  -8   12.11    1.33
  -4  -2  -9    3.78    0.88
  -4  -2  -9    3.12    1.14
  -4  -2 -10    9.63    1.11
  -4  -2 -10    8.42    1.45
  -4  -2 -11    5.86    1.06
  -4  -2 -11    4.91    1.31
  -4  -2 -12    0.81    0.77
  -4  -2 -12    0.13    1.33
  -4  -2 -13    0.48    0.83
  -4  -2 -13    1.11    1.08
   4   3 -16    1.05    1.08
   4   3 -15    0.44    1.25
   4   3 -14    3.07    1.07
   4   3 -13    2.66    0.98
   4   3 -12    1.46    0.76
   4   3 -12    0.17    0.26
  -4  -3  12    0.34    0.32
   4   3 -11    0.36    0.62
   4   3 -11    0.16    0.24
  -4  -3  11   -0.13    0.31
   4   3 -10    0.87    0.63
   4   3 -10    0.16    0.27
  -4  -3  10    0.19    0.32
   4   3  -9   10.43    0.58
  -4  -3   9   10.10    0.65
   4   3  -8   -0.46    0.51
   4   3  -8    0.02    0.29
  -4  -3   8   -0.15    0.32
   4   3  -7   15.29    0.98
  -4  -3   7   11.07    0.55
   4   3  -6   13.27    0.86
  -4  -3   6   10.23    0.66
   4   3  -5    0.45    0.43
   4   3  -5    0.26    0.27
  -4  -3   5    0.20    0.26
   4   3  -4    0.27    0.45
  -4  -3   4   -0.09    0.33
   4   3  -3    2.65    0.45
  -4  -3   3    1.34    0.51
   4   3  -2    8.82    0.69
  -4  -3   2    6.55    0.73
  -4  -3   1   -0.09    0.49
  -4  -3   0   63.42    1.62
  -4  -3  -1   94.48    2.24
  -4  -3  -2   12.92    1.05
  -4  -3  -3    0.90    0.50
  -4  -3  -4    4.42    0.67
  -4  -3  -5    1.31    0.60
  -4  -3  -6    2.38    0.71
  -4  -3  -7   23.10    1.27
  -4  -3  -7   21.83    1.63
  -4  -3  -8   49.94    1.92
  -4  -3  -8   39.00    2.24
  -4  -3  -9    9.74    1.02
  -4  -3  -9   -1.53    1.14
  -4  -3 -10   19.99    1.37
  -4  -3 -10   21.61    1.75
  -4  -3 -11   -0.95    0.86
  -4  -3 -11    1.60    1.12
  -4  -3 -12    0.90    0.86
  -4  -3 -12    1.12    1.09
  -4  -3 -13    0.73    0.87
  -4  -3 -13    0.56    1.07
   4   4 -15    0.64    0.89
   4   4 -14   -0.39    0.85
   4   4 -13    0.15    0.93
   4   4 -13    0.17    0.29
  -4  -4  13   -0.22    0.37
   4   4 -12    0.94    0.72
   4   4 -12    0.26    0.33
  -4  -4  12    0.19    0.40
   4   4 -11    2.01    0.73
   4   4 -11    0.60    0.35
  -4  -4  11    0.22    0.43
   4   4 -10   10.66    0.99
   4   4 -10    5.77    0.45
  -4  -4  10    5.84    0.63
   4   4  -9    6.21    0.83
   4   4  -9    3.42    0.48
  -4  -4   9    3.76    0.45
   4   4  -8    5.92    0.77
   4   4  -8    3.81    0.50
  -4  -4   8    3.23    0.56
   4   4  -7   16.14    0.67
  -4  -4   7   18.01    0.74
   4   4  -6    0.86    0.47
   4   4  -6    0.15    0.40
  -4  -4   6    0.25    0.43
   4   4  -5    1.76    0.49
   4   4  -5    0.77    0.37
  -4  -4   5    0.92    0.38
   4   4  -4    0.42    0.49
   4   4  -4    0.18    0.44
  -4  -4   4    0.08    0.34
   4   4  -3   20.09    0.83
   4   4  -3   18.54    0.82
   4   4  -2   28.31    1.09
  -4  -4   2   25.88    1.01
   4   4  -1    2.65    0.36
  -4  -4   1    2.51    0.53
   4   4   0    4.24    0.34
  -4  -4   0    6.27    0.89
  -4  -4  -1   47.68    1.52
  -4  -4  -2   55.33    1.65
  -4  -4  -3    7.13    0.78
  -4  -4  -4   37.56    1.81
  -4  -4  -5   32.95    1.44
  -4  -4  -6    2.83    0.79
  -4  -4  -7   72.51    2.36
  -4  -4  -8   58.00    2.08
  -4  -4  -8   40.10    2.26
  -4  -4  -9    1.50    0.84
  -4  -4  -9    0.91    1.07
  -4  -4 -10    4.91    1.00
  -4  -4 -10    4.79    1.64
  -4  -4 -11    9.46    1.19
  -4  -4 -11   10.16    1.55
  -4  -4 -12    0.95    0.86
  -4  -4 -12    0.64    1.09
   4   5 -15    0.01    0.77
   4   5 -14    0.38    0.83
   4   5 -14    0.09    0.37
  -4  -5  14    0.27    0.48
   4   5 -13    3.62    0.92
   4   5 -13    0.40    0.45
  -4  -5  13    0.79    0.56
   4   5 -12    2.62    0.85
   4   5 -12    1.04    0.44
  -4  -5  12    0.58    0.54
   4   5 -11    1.03    0.73
   4   5 -11    0.63    0.31
  -4  -5  11    0.51    0.50
   4   5 -10    6.62    1.17
   4   5 -10    3.00    0.56
  -4  -5  10    3.77    0.51
   4   5  -9    5.81    0.83
   4   5  -9    2.78    0.56
  -4  -5   9    3.72    0.64
   4   5  -8    7.84    0.83
   4   5  -8    4.74    0.49
  -4  -5   8    5.27    0.69
   4   5  -7    0.02    0.47
   4   5  -7   -0.33    0.38
  -4  -5   7    0.31    0.33
  -4  -5   7    0.09    0.33
   4   5  -6    9.28    0.75
   4   5  -6    5.48    0.54
  -4  -5   6    6.52    0.61
   4   5  -5    3.83    0.75
   4   5  -5    1.77    0.62
   4   5  -4   14.27    0.98
   4   5  -4   12.21    0.77
  -4  -5   4   11.94    1.01
   4   5  -3   60.07    2.10
  -4  -5   3   63.57    1.85
   4   5  -2   56.58    1.66
   4   5  -2   57.94    1.68
  -4  -5   2   60.08    1.74
   4   5  -1    8.23    0.48
  -4  -5   1    7.05    0.74
   4   5   0   14.21    0.63
  -4  -5   0   15.04    0.97
  -4  -5  -1   70.93    1.95
  -4  -5  -2   16.39    1.05
  -4  -5  -3   12.87    0.97
  -4  -5  -4   35.38    1.60
  -4  -5  -5    1.01    0.71
  -4  -5  -6   16.68    1.20
  -4  -5  -7   31.24    1.56
  -4  -5  -8    8.16    1.06
  -4  -5  -9    0.73    0.77
  -4  -5 -10    7.64    1.11
  -4  -5 -10    5.64    1.50
  -4  -5 -11    0.37    0.80
  -4  -5 -11    1.56    1.42
   4   6 -15    3.11    1.13
   4   6 -14    8.17    1.56
   4   6 -14    1.85    0.64
  -4  -6  14    2.50    0.78
   4   6 -13   10.31    1.23
   4   6 -13    3.34    0.57
  -4  -6  13    4.68    0.86
   4   6 -12    2.85    0.96
   4   6 -12    1.45    0.44
  -4  -6  12    2.60    0.54
   4   6 -11    1.41    0.77
   4   6 -11    0.24    0.49
  -4  -6  11    0.88    0.44
   4   6 -10    8.54    1.02
   4   6 -10    4.93    0.54
  -4  -6  10    6.59    0.81
   4   6  -9    5.97    0.87
   4   6  -9    4.82    0.53
  -4  -6   9    3.43    0.77
   4   6  -8    5.27    0.78
   4   6  -8    4.18    0.66
  -4  -6   8    3.37    0.75
   4   6  -7   14.69    1.19
   4   6  -7   10.16    0.71
  -4  -6   7   11.36    0.77
   4   6  -6    4.13    0.84
   4   6  -6    3.38    0.68
  -4  -6   6    3.36    0.58
   4   6  -5    0.64    0.64
   4   6  -5    0.50    0.46
  -4  -6   5    1.26    0.49
   4   6  -4   47.19    1.43
   4   6  -4   40.12    1.39
  -4  -6   4   40.18    1.49
   4   6  -3   45.53    1.36
   4   6  -3   39.70    1.46
  -4  -6   3   45.77    1.52
   4   6  -2    3.84    0.58
   4   6  -2    3.74    0.63
  -4  -6   2    3.60    0.85
   4   6  -1    9.55    0.64
   4   6  -1    9.36    0.81
  -4  -6   1    9.60    0.85
   4   6   0   11.68    0.59
   4   6   0   11.94    0.85
  -4  -6   0   11.98    0.91
   4   6   1    1.27    0.30
  -4  -6  -1   -0.05    0.79
  -4  -6  -2    0.30    0.56
  -4  -6  -3   -0.19    0.56
  -4  -6  -4   73.39    2.30
  -4  -6  -5   -1.18    0.73
  -4  -6  -6    7.87    1.04
  -4  -6  -7   14.18    1.23
  -4  -6  -8    1.17    0.80
  -4  -6  -9    4.42    1.00
  -4  -6 -10    0.79    0.86
  -4  -6 -10    2.15    1.19
  -4  -6 -11    9.63    1.29
  -4  -6 -11    9.35    1.68
   4   7 -14    9.74    1.36
   4   7 -14    3.70    0.81
  -4  -7  14    4.37    0.77
   4   7 -13    5.42    1.15
   4   7 -13    2.99    0.74
  -4  -7  13    3.17    0.68
   4   7 -12    1.17    0.88
   4   7 -12    0.23    0.45
  -4  -7  12    2.00    0.69
   4   7 -11    3.55    0.89
   4   7 -11    1.57    0.48
  -4  -7  11    1.68    0.75
   4   7 -10    3.23    0.85
   4   7 -10    1.85    0.66
  -4  -7  10    2.82    0.78
   4   7  -9    0.44    0.58
   4   7  -9    0.07    0.37
  -4  -7   9   -0.25    0.56
   4   7  -8    1.03    0.61
   4   7  -8   -0.13    0.43
  -4  -7   8    1.40    0.64
   4   7  -7    2.56    0.69
   4   7  -7    2.16    0.71
  -4  -7   7    3.21    0.78
   4   7  -6   10.89    0.84
   4   7  -6    8.46    0.73
  -4  -7   6    8.71    0.80
   4   7  -5    3.62    0.58
   4   7  -5    2.93    0.77
  -4  -7   5    2.81    0.87
   4   7  -4    4.93    0.60
   4   7  -4    3.99    0.65
  -4  -7   4    5.11    0.69
   4   7  -3    6.67    0.58
   4   7  -3    5.77    0.93
  -4  -7   3    5.36    0.77
   4   7  -2    0.07    0.43
   4   7  -2    0.30    0.48
  -4  -7   2    0.54    0.52
   4   7  -1    0.38    0.40
   4   7  -1    0.06    0.69
  -4  -7   1    1.05    0.54
   4   7   0    2.78    0.43
   4   7   0    2.64    0.65
  -4  -7   0    2.20    0.69
   4   7   1    5.50    0.42
  -4  -7  -1    5.92    0.83
   4   7   2    1.55    0.25
  -4  -7  -2    1.09    0.70
  -4  -7  -3   -2.34    0.81
  -4  -7  -4   11.22    1.07
  -4  -7  -5    0.40    0.68
  -4  -7  -6    0.11    0.70
  -4  -7  -7    0.41    0.70
  -4  -7  -8    3.50    0.98
  -4  -7  -9    6.64    1.21
  -4  -7 -10    4.86    1.12
   4   8 -13   13.96    1.43
   4   8 -13    4.81    0.99
  -4  -8  13    8.65    1.17
   4   8 -12    0.53    0.79
   4   8 -12   -0.11    0.45
  -4  -8  12    0.89    0.69
   4   8 -11    0.58    0.77
   4   8 -11    0.32    0.46
  -4  -8  11    0.76    0.72
   4   8 -10    0.56    0.77
   4   8 -10    0.53    0.48
  -4  -8  10    1.74    0.73
   4   8  -9    3.30    0.79
   4   8  -9    1.69    0.74
  -4  -8   9    2.48    0.86
   4   8  -8    0.93    0.87
   4   8  -8    0.74    0.51
  -4  -8   8    1.23    0.78
   4   8  -7   21.55    1.16
   4   8  -7   15.87    1.00
  -4  -8   7   18.16    1.39
   4   8  -6   19.50    1.07
   4   8  -6   17.29    0.99
  -4  -8   6   16.68    1.08
   4   8  -5    0.11    0.45
   4   8  -5    0.24    0.48
  -4  -8   5    0.35    0.54
   4   8  -4   12.84    0.81
   4   8  -4   12.07    0.89
  -4  -8   4   12.57    0.97
   4   8  -3    0.19    0.44
   4   8  -3    0.20    0.46
  -4  -8   3   -0.50    0.48
   4   8  -2    0.28    0.45
   4   8  -2   -0.05    0.53
  -4  -8   2    0.50    0.56
   4   8  -1    1.27    0.37
   4   8  -1    2.04    0.66
  -4  -8   1    1.58    0.69
   4   8   0   16.47    0.79
   4   8   0   18.37    1.15
  -4  -8   0   17.65    1.50
   4   8   1   15.97    0.66
   4   8   1   16.79    1.15
  -4  -8  -1   17.44    1.23
   4   8   2    0.26    0.28
  -4  -8  -2    0.45    0.85
  -4  -8  -3    5.29    0.93
  -4  -8  -4    2.15    0.84
  -4  -8  -5    3.57    0.93
  -4  -8  -6   -0.93    0.79
  -4  -8  -7   11.87    1.28
  -4  -8  -8    8.08    1.29
  -4  -8  -9    3.29    1.14
   4   9 -13    4.26    0.97
   4   9 -12    4.05    1.03
   4   9 -12    1.67    0.84
  -4  -9  12    2.09    0.75
   4   9 -11    0.40    1.07
   4   9 -11    1.09    0.54
  -4  -9  11    0.26    0.64
   4   9 -10    4.79    0.98
   4   9 -10    2.50    0.67
  -4  -9  10    4.05    1.03
   4   9  -9   12.22    1.14
   4   9  -9    8.09    1.12
  -4  -9   9    9.52    1.27
   4   9  -8    1.49    0.67
   4   9  -8    0.85    0.56
  -4  -9   8    0.21    0.64
   4   9  -7    6.69    0.84
   4   9  -7    4.55    0.78
  -4  -9   7    5.91    0.87
   4   9  -6   15.37    1.01
   4   9  -6   12.94    0.99
  -4  -9   6   12.48    1.08
   4   9  -5    2.81    0.61
   4   9  -5    1.59    0.67
  -4  -9   5    2.29    0.74
   4   9  -4    2.86    0.56
   4   9  -4    3.10    0.91
  -4  -9   4    1.14    1.02
   4   9  -3    8.66    0.68
   4   9  -3    8.63    0.91
  -4  -9   3    9.09    0.95
   4   9  -2    6.14    0.58
   4   9  -2    6.18    0.88
  -4  -9   2    6.88    0.93
   4   9  -1   -0.25    0.34
   4   9  -1   -0.54    0.64
  -4  -9   1   -0.20    0.67
   4   9   0   16.92    0.86
   4   9   0   19.72    1.30
  -4  -9   0   19.36    1.32
   4   9   1   14.51    0.72
   4   9   1   16.97    1.23
  -4  -9  -1   16.51    1.28
   4   9   2    1.10    0.70
  -4  -9  -2    0.31    0.73
  -4  -9  -3    4.42    0.93
  -4  -9  -4    1.10    0.81
  -4  -9  -5   -0.64    0.83
  -4  -9  -6   -0.95    0.89
  -4  -9  -7    4.91    1.17
   4  10 -11    1.38    0.89
   4  10 -11    0.92    0.64
  -4 -10  11    0.89    0.75
   4  10 -10   19.06    1.40
   4  10 -10   11.54    1.11
  -4 -10  10   14.82    1.58
   4  10  -9    5.98    1.02
   4  10  -9    4.12    1.06
  -4 -10   9    5.42    0.94
   4  10  -8    1.09    0.93
   4  10  -8    1.13    0.63
  -4 -10   8    0.50    0.70
   4  10  -7    9.68    1.24
   4  10  -7    6.46    0.95
  -4 -10   7   10.21    1.03
   4  10  -6    6.02    0.79
   4  10  -6    4.03    1.11
  -4 -10   6    4.86    0.93
   4  10  -5    0.15    0.47
   4  10  -5    0.35    0.55
  -4 -10   5   -0.39    0.60
   4  10  -4   -0.42    0.41
   4  10  -4    0.72    0.55
  -4 -10   4   -0.09    0.60
   4  10  -3    6.70    0.67
   4  10  -3    6.35    0.96
  -4 -10   3    8.50    1.07
   4  10  -2   16.04    1.03
   4  10  -2   14.95    1.23
  -4 -10   2   15.74    1.29
   4  10  -1    4.34    0.68
   4  10  -1    4.62    0.97
  -4 -10   1    4.88    1.02
   4  10   0    6.33    0.66
   4  10   0    5.98    1.05
  -4 -10   0    6.68    1.09
   4  10   1    2.88    0.50
   4  10   1    3.48    0.89
  -4 -10  -1    3.85    0.96
   4  10   2    1.43    0.79
  -4 -10  -2    0.72    0.81
  -4 -10  -3    3.02    1.24
  -4 -10  -4   14.23    1.40
  -4 -10  -5    4.80    1.15
  -4 -10  -6    4.17    1.20
   4  11 -10    8.88    1.05
   4  11  -9    0.19    0.75
   4  11  -9    1.23    0.85
  -4 -11   9    0.51    0.73
   4  11  -8    1.17    0.71
   4  11  -8    0.14    0.65
  -4 -11   8    0.49    0.77
   4  11  -7    2.59    0.77
   4  11  -7    2.81    0.79
  -4 -11   7    1.48    0.87
   4  11  -6   -0.05    0.54
   4  11  -6    0.05    0.82
  -4 -11   6    0.78    0.68
   4  11  -5    1.20    0.60
   4  11  -5    0.88    0.76
  -4 -11   5    2.28    0.82
   4  11  -4   -0.38    0.46
   4  11  -4    1.12    0.64
  -4 -11   4    0.50    0.72
   4  11  -3    7.75    0.75
   4  11  -3   10.21    1.16
  -4 -11   3   12.81    1.27
   4  11  -2   29.93    1.15
   4  11  -2   30.59    1.76
  -4 -11   2   31.89    1.86
   4  11  -1    4.24    0.57
   4  11  -1    4.77    1.04
  -4 -11   1    4.29    1.12
   4  11   0    8.13    0.76
   4  11   0    7.94    1.21
  -4 -11   0    8.66    1.25
   4  11   1    4.88    1.02
  -4 -11  -1    4.77    1.08
   4  11   2    0.92    0.81
  -4 -11  -2    0.50    1.15
  -4 -11  -3    2.27    1.01
  -4 -11  -4    5.55    1.21
   4  12  -7    1.51    0.72
   4  12  -7    1.17    0.82
   4  12  -6    5.04    0.81
   4  12  -6    2.83    0.99
  -4 -12   6    5.00    1.08
   4  12  -5    1.42    0.80
   4  12  -5    0.89    0.80
  -4 -12   5   -0.21    1.17
   4  12  -4    1.91    0.80
   4  12  -4    1.31    0.87
  -4 -12   4    2.28    0.95
   4  12  -3    5.71    0.92
   4  12  -3    5.80    1.12
  -4 -12   3    6.29    1.20
   4  12  -2    6.86    0.93
   4  12  -2    8.03    1.17
  -4 -12   2    8.79    1.32
   4  12  -1    0.56    0.51
   4  12  -1   -1.04    0.73
  -4 -12   1   -0.15    0.80
   4  12   0    2.91    1.03
  -4 -12   0    4.16    1.09
  -5  10   3    4.25    1.20
  -5  10   2    4.82    1.18
  -5  10   1   -1.09    0.93
  -5  10   0    2.14    0.68
  -5  10  -1    0.49    0.47
  -5  10  -2   -0.17    0.47
  -5  10  -3    0.87    0.78
  -5  10  -4    2.63    0.74
  -5   9   5    0.09    0.83
  -5   9   4    6.24    1.25
  -5   9   3    2.49    1.04
  -5   9   2    4.45    1.13
  -5   9   1    1.79    0.85
  -5   9   1    0.18    0.49
  -5   9   0    3.62    0.90
  -5   9   0    1.67    0.65
  -5   9  -1    1.21    0.65
  -5   9  -2   -0.06    0.44
  -5   9  -3    0.36    0.70
  -5   9  -4    5.31    0.83
  -5   9  -5    6.10    0.94
  -5   9  -6    1.16    0.77
  -5   8   7    0.54    0.93
  -5   8   6    2.44    1.40
  -5   8   5   -0.75    0.87
  -5   8   4    4.22    1.10
  -5   8   3    2.85    1.02
  -5   8   2    0.01    0.78
  -5   8   2    0.45    0.36
  -5   8   1    0.50    0.74
  -5   8   1    0.50    0.46
  -5   8   0   -0.07    0.66
  -5   8   0    0.38    0.48
  -5   8  -1    0.70    0.60
  -5   8  -2    0.74    0.51
  -5   8  -3    1.22    0.58
  -5   8  -4    7.21    0.89
  -5   8  -5    3.52    1.08
  -5   8  -6   -0.72    0.72
  -5   8  -7    0.87    0.78
  -5   8  -8   -0.34    0.76
  -5   7   9    1.42    1.04
  -5   7   8    0.77    0.97
  -5   7   7    3.71    1.13
  -5   7   6    4.83    1.16
  -5   7   5   -0.29    0.79
  -5   7   4    4.82    1.07
  -5   7   3    7.82    1.16
  -5   7   2    2.95    0.84
  -5   7   2    1.21    0.34
  -5   7   1    5.00    0.88
  -5   7   1    2.99    0.59
  -5   7   0    0.03    0.60
  -5   7   0    0.17    0.35
  -5   7  -1    4.35    0.78
  -5   7  -1    3.62    0.58
  -5   7  -2    0.68    0.66
  -5   7  -3    5.25    0.74
  -5   7  -4    6.23    0.86
  -5   7  -5    0.93    0.89
  -5   7  -6    2.06    0.79
  -5   7  -7    0.82    0.78
  -5   7  -8    1.07    0.85
  -5   7  -9    1.94    0.97
  -5   6  10    2.02    1.11
  -5   6   9    3.03    1.15
  -5   6   8    0.40    0.90
  -5   6   7    1.36    0.95
  -5   6   6    2.92    1.01
  -5   6   5   -0.21    0.72
  -5   6   4    3.06    0.93
  -5   6   3    0.69    0.67
  -5   6   3    0.29    0.27
  -5   6   3    0.17    0.29
  -5   6   2   13.90    1.22
  -5   6   2    9.92    0.68
  -5   6   1    2.54    0.74
  -5   6   1    1.06    0.53
  -5   6   0    7.66    0.90
  -5   6   0    5.42    0.78
  -5   6  -1    3.69    0.99
  -5   6  -1    3.06    0.74
  -5   6  -2    3.62    0.66
  -5   6  -2    2.57    0.63
  -5   6  -3    0.72    0.51
  -5   6  -3    1.02    0.56
  -5   6  -4    0.70    0.80
  -5   6  -5   -0.79    0.87
  -5   6  -6    2.23    0.83
  -5   6  -7   15.16    1.35
  -5   6  -8   19.76    1.61
  -5   6  -9    0.63    0.90
  -5   5  11    0.54    0.99
  -5   5  10    2.93    1.48
  -5   5   9   11.91    1.46
  -5   5   8   19.45    1.64
  -5   5   7    1.99    0.94
  -5   5   6    3.30    0.98
  -5   5   5   -0.80    0.76
  -5   5   4    2.15    0.78
  -5   5   4    1.53    0.23
  -5   5   4    1.68    0.25
  -5   5   3   17.44    1.25
  -5   5   3   13.63    0.66
  -5   5   2   19.39    1.23
  -5   5   2   15.39    0.83
  -5   5   1    1.08    0.73
  -5   5   1    1.43    0.45
  -5   5   1    1.34    0.53
  -5   5   0   67.33    2.49
  -5   5   0   57.57    2.11
  -5   5  -1    7.33    0.79
  -5   5  -1    7.00    0.70
  -5   5  -2   11.36    0.83
  -5   5  -2   12.68    0.89
  -5   5  -3   -0.74    0.58
  -5   5  -3   -0.20    0.72
  -5   5  -4   -0.51    0.42
  -5   5  -4   -0.44    0.78
  -5   5  -5    0.37    0.38
  -5   5  -5    0.15    0.61
  -5   5  -6    3.80    0.91
  -5   5  -7   15.90    1.37
  -5   5  -8    8.33    1.23
  -5   5  -9    7.51    1.28
  -5   5 -10    1.29    1.02
  -5   4  11   -0.70    0.98
  -5   4  10    9.53    1.45
  -5   4   9   24.00    1.81
  -5   4   8    0.62    0.81
  -5   4   7    2.42    0.94
  -5   4   6    5.25    1.00
  -5   4   5    3.22    0.85
  -5   4   4    3.25    0.74
  -5   4   4    1.40    0.27
  -5   4   4    1.61    0.28
  -5   4   3    9.77    1.00
  -5   4   3    6.16    0.53
  -5   4   2    8.90    0.87
  -5   4   2    7.34    0.56
  -5   4   2    6.84    0.63
  -5   4   1    2.03    0.86
  -5   4   1    1.42    0.36
  -5   4   1    1.81    0.53
  -5   4   0   41.59    1.44
  -5   4   0   36.71    1.36
  -5   4   0   36.26    1.33
  -5   4  -1    8.14    0.74
  -5   4  -1    6.86    0.60
  -5   4  -1    8.39    0.74
  -5   4  -2    0.67    0.58
  -5   4  -2    0.63    0.66
  -5   4  -3   -0.23    0.38
  -5   4  -3   -0.07    0.68
  -5   4  -4    1.77    0.44
  -5   4  -4    1.40    0.68
  -5   4  -5    0.24    0.48
  -5   4  -5    0.53    0.62
  -5   4  -6    1.64    0.56
  -5   4  -6    2.24    0.82
  -5   4  -7    9.14    0.78
  -5   4  -7   13.24    1.23
  -5   4  -8    6.20    1.13
  -5   4  -9   -0.03    0.74
  -5   4 -10    0.93    0.99
  -5   3  12    1.75    1.02
  -5   3  11   -1.06    0.99
  -5   3  10    2.31    1.06
  -5   3   9    0.98    0.89
  -5   3   8   -0.66    0.80
  -5   3   7    2.50    0.93
  -5   3   6    6.60    1.00
  -5   3   5    2.56    0.71
  -5   3   5    1.15    0.20
  -5   3   5    0.95    0.20
  -5   3   4    3.07    0.34
  -5   3   4    3.16    0.37
  -5   3   3   22.13    1.16
  -5   3   3   15.81    0.78
  -5   3   2   10.53    0.82
  -5   3   2    7.16    0.46
  -5   3   2    6.91    0.65
  -5   3   1    2.26    0.68
  -5   3   1    0.65    0.29
  -5   3   1    0.20    0.36
  -5   3   0    3.05    0.57
  -5   3   0    3.23    0.56
  -5   3   0    3.04    0.68
  -5   3  -1    4.06    0.54
  -5   3  -1    4.34    0.51
  -5   3  -1    4.96    0.81
  -5   3  -2   14.13    0.91
  -5   3  -2   15.45    0.77
  -5   3  -2   15.42    0.96
  -5   3  -3   11.96    0.85
  -5   3  -3   12.95    0.77
  -5   3  -3   15.21    1.01
  -5   3  -4    5.22    0.51
  -5   3  -4    6.88    0.69
  -5   3  -4    6.38    0.87
  -5   3  -5    1.72    0.41
  -5   3  -5    3.43    0.78
  -5   3  -6    2.88    0.54
  -5   3  -6    4.10    0.89
  -5   3  -7    6.01    0.60
  -5   3  -7    8.23    1.11
  -5   3  -8    2.07    0.94
  -5   3  -9    0.85    0.91
  -5   3 -10    0.38    0.92
  -5   3 -11   25.47    2.09
  -5   2  12    0.74    0.93
  -5   2  11    0.51    0.86
  -5   2  10    4.98    1.10
  -5   2   9    3.91    1.01
  -5   2   8    0.53    0.97
  -5   2   7   -1.63    0.82
  -5   2   6    0.66    0.68
  -5   2   5    0.69    0.28
  -5   2   5    0.04    0.32
  -5   2   4    1.56    0.33
  -5   2   4    1.46    0.37
  -5   2   3    9.50    0.83
  -5   2   3    7.34    0.55
  -5   2   3    9.26    0.52
  -5   2   2    5.15    0.63
  -5   2   2    4.11    0.39
  -5   2   2    5.24    0.60
  -5   2   1    1.09    0.57
  -5   2   1    0.38    0.29
  -5   2   1    0.75    0.49
  -5   2   0    1.95    0.46
  -5   2   0    1.69    0.38
  -5   2   0    2.06    0.47
  -5   2  -1    0.14    0.39
  -5   2  -1    1.34    0.50
  -5   2  -1    1.16    0.48
  -5   2  -2   10.37    0.79
  -5   2  -2   11.16    0.71
  -5   2  -2   13.11    0.91
  -5   2  -3    5.40    0.62
  -5   2  -3    7.03    0.64
  -5   2  -3    5.46    0.83
  -5   2  -4   23.43    1.35
  -5   2  -4   24.93    1.39
  -5   2  -5    5.17    0.53
  -5   2  -5    6.77    0.76
  -5   2  -5    6.72    0.98
  -5   2  -6    0.10    0.32
  -5   2  -6    0.38    0.54
  -5   2  -6    0.78    0.70
  -5   2  -7    3.78    0.76
  -5   2  -7    2.77    0.98
  -5   2  -8    0.99    0.66
  -5   2  -8   -0.46    0.84
  -5   2  -9    1.09    0.76
  -5   2  -9    0.72    0.98
  -5   2 -10   -0.35    0.76
  -5   2 -10   -0.62    0.96
  -5   2 -11   10.70    1.36
  -5   2 -11    8.05    1.63
  -5   1  13    1.44    1.03
  -5   1  12    0.39    0.86
  -5   1  11   -0.21    0.78
  -5   1  10    1.34    0.87
  -5   1   9    3.45    0.92
  -5   1   8    0.70    0.69
  -5   1   7   12.13    1.10
  -5   1   6   28.03    1.40
  -5   1   6   17.37    0.54
  -5   1   6   20.43    0.72
  -5   1   5   -0.05    0.83
  -5   1   5    0.58    0.28
  -5   1   5    1.14    0.42
  -5   1   4    1.09    0.53
  -5   1   4    0.27    0.31
  -5   1   4    0.50    0.36
  -5   1   3    6.49    0.67
  -5   1   3    5.42    0.47
  -5   1   2    1.96    0.48
  -5   1   2    1.30    0.41
  -5   1   2    1.67    0.52
  -5   1   1    1.74    0.49
  -5   1   1   -0.06    0.29
  -5   1   1    0.03    0.48
  -5   1   0    2.91    0.58
  -5   1   0    2.46    0.44
  -5   1   0    4.11    0.69
  -5   1  -1    6.03    0.62
  -5   1  -1    4.74    0.70
  -5   1  -1    5.53    0.88
  -5   1  -2    0.19    0.40
  -5   1  -2    0.23    0.39
  -5   1  -2    0.36    0.52
  -5   1  -3    1.26    0.44
  -5   1  -3    0.70    0.69
  -5   1  -3    2.40    0.68
  -5   1  -4   22.38    1.16
  -5   1  -4   27.54    1.44
  -5   1  -5    0.69    0.32
  -5   1  -5    1.53    0.58
  -5   1  -5    0.86    0.72
  -5   1  -6    0.78    0.25
  -5   1  -6    0.58    0.60
  -5   1  -6    0.90    0.75
  -5   1  -7    2.95    0.74
  -5   1  -7    0.88    1.24
  -5   1  -8   12.99    1.19
  -5   1  -8   14.56    1.44
  -5   1  -9    4.49    1.34
  -5   1  -9    6.89    1.28
  -5   1 -10    1.17    1.12
  -5   1 -10    1.16    1.09
  -5   1 -11    7.21    1.27
  -5   1 -11    7.79    2.05
  -5   0  13   -0.94    1.28
  -5   0  12    5.57    1.13
  -5   0  11    1.29    0.89
  -5   0  10    6.09    1.05
  -5   0   9    2.59    0.85
  -5   0   8    0.33    0.65
  -5   0   7   16.94    1.16
  -5   0   7   12.25    0.52
  -5   0   6   15.34    0.60
  -5   0   6   17.92    0.86
  -5   0   5    0.52    0.65
  -5   0   5    0.19    0.28
  -5   0   5    0.25    0.37
  -5   0   4   -0.57    0.39
  -5   0   4    0.06    0.21
  -5   0   4    0.41    0.36
  -5   0   3    1.00    0.44
  -5   0   3    0.77    0.39
  -5   0   3    1.01    0.50
  -5   0   2    1.95    0.44
  -5   0   2    1.68    0.46
  -5   0   2    1.92    0.44
  -5   0   1    0.52    0.34
  -5   0   1   -0.12    0.41
  -5   0   1    0.49    0.40
  -5   0   0    6.23    0.50
  -5   0   0    5.76    0.55
  -5   0   0    6.53    0.66
  -5   0  -1   15.24    0.63
  -5   0  -1   14.93    0.79
  -5   0  -1   17.39    1.27
  -5   0  -2    7.95    0.45
  -5   0  -2    8.77    0.70
  -5   0  -2   10.09    1.18
  -5   0  -3    0.27    0.29
  -5   0  -3   -0.17    0.43
  -5   0  -3   -0.10    0.57
  -5   0  -4    7.83    0.80
  -5   0  -4    8.31    1.01
  -5   0  -5    0.21    0.19
  -5   0  -5    0.64    0.54
  -5   0  -5    1.20    0.68
  -5   0  -6    1.60    0.68
  -5   0  -6    1.89    1.15
  -5   0  -7   11.14    1.07
  -5   0  -7   11.66    1.32
  -5   0  -8    8.37    1.12
  -5   0  -8   10.09    1.39
  -5   0  -9   -0.22    0.75
  -5   0  -9   -0.86    0.95
  -5   0 -10   10.33    1.27
  -5   0 -10   11.72    1.54
  -5   0 -11   25.18    1.83
  -5   0 -11   25.29    2.22
  -5  -1  13    5.85    1.28
  -5  -1  12   -0.30    0.82
  -5  -1  11    0.91    0.81
  -5  -1  10    3.72    0.91
  -5  -1   9    2.39    0.79
  -5  -1   8    0.38    0.64
  -5  -1   8    0.12    0.24
  -5  -1   8    0.68    0.30
  -5  -1   7   13.08    1.03
  -5  -1   7    8.54    0.52
  -5  -1   6    9.91    0.85
  -5  -1   6    5.11    0.50
  -5  -1   5    1.10    0.62
  -5  -1   5    0.14    0.25
  -5  -1   4    1.95    0.65
  -5  -1   4    1.16    0.42
  -5  -1   3   15.19    0.97
  -5  -1   3   10.67    0.75
  -5  -1   2    0.43    0.53
  -5  -1   2    2.40    0.50
  -5  -1   2    0.74    0.46
  -5  -1   1    1.78    0.51
  -5  -1   1    2.24    0.56
  -5  -1   1    2.76    0.56
  -5  -1   0   15.86    0.78
  -5  -1   0   14.21    0.78
  -5  -1  -1   16.27    0.72
  -5  -1  -1   14.25    0.84
  -5  -1  -1   19.20    1.07
  -5  -1  -2    1.50    0.33
  -5  -1  -2    1.45    0.52
  -5  -1  -2    0.93    0.91
  -5  -1  -3   -0.08    0.47
  -5  -1  -3   -0.28    0.60
  -5  -1  -4   -0.20    0.47
  -5  -1  -4    0.13    0.62
  -5  -1  -5   -1.81    0.85
  -5  -1  -5   -0.92    0.84
  -5  -1  -6    4.20    0.82
  -5  -1  -6    4.91    1.07
  -5  -1  -7   11.84    1.14
  -5  -1  -7   12.08    1.47
  -5  -1  -8   12.26    1.23
  -5  -1  -8   11.21    1.52
  -5  -1  -9   -0.06    0.74
  -5  -1  -9    0.66    0.92
  -5  -1 -10    6.62    1.13
  -5  -1 -10    6.40    1.49
   5   2 -13    1.89    1.05
   5   2 -12   11.56    1.36
   5   2 -11    3.69    1.00
   5   2 -10    5.43    1.05
  -5  -2  10    5.95    1.01
   5   2  -9    6.47    0.99
  -5  -2   9    7.40    0.98
   5   2  -8    0.47    0.58
  -5  -2   8   -0.50    0.57
  -5  -2   8    0.32    0.30
  -5  -2   7    4.94    0.75
  -5  -2   7    2.65    0.46
  -5  -2   6    1.48    0.55
  -5  -2   6    0.60    0.39
  -5  -2   5    3.03    0.58
  -5  -2   5    1.61    0.47
  -5  -2   4    4.95    0.57
  -5  -2   4    3.46    0.44
  -5  -2   3   43.36    1.27
  -5  -2   3   33.03    1.14
  -5  -2   2    2.59    0.44
  -5  -2   2    2.18    0.46
  -5  -2   1    0.30    0.31
  -5  -2   1    0.88    0.40
  -5  -2   0   13.22    1.03
  -5  -2  -1    1.18    0.51
  -5  -2  -2    0.09    0.47
  -5  -2  -2    0.78    0.63
  -5  -2  -3    1.46    0.57
  -5  -2  -3    0.88    0.77
  -5  -2  -4    5.83    0.85
  -5  -2  -4    6.68    1.09
  -5  -2  -5    4.29    0.81
  -5  -2  -5    2.83    1.03
  -5  -2  -6    3.11    0.83
  -5  -2  -6    1.38    1.06
  -5  -2  -7    9.46    1.13
  -5  -2  -7    9.49    1.43
  -5  -2  -8    7.76    1.11
  -5  -2  -8    6.18    1.37
  -5  -2  -9    0.58    0.77
  -5  -2  -9    0.32    1.00
  -5  -2 -10   -0.33    0.76
  -5  -2 -10    0.95    0.94
   5   3 -13   -0.41    0.93
   5   3 -12    4.62    1.51
   5   3 -11    1.07    1.16
   5   3 -10    6.74    1.41
   5   3  -9    3.28    0.82
  -5  -3   9    0.44    0.43
   5   3  -8    0.50    0.61
  -5  -3   8    0.09    0.38
   5   3  -7   -0.90    0.57
  -5  -3   7    0.21    0.39
   5   3  -6    1.84    0.57
  -5  -3   6    0.57    0.34
  -5  -3   5    1.91    0.53
  -5  -3   4    1.03    0.54
  -5  -3   3   29.40    1.31
  -5  -3   2   14.56    0.86
  -5  -3   1    6.05    0.65
  -5  -3   0    0.57    0.48
  -5  -3  -1   -0.17    0.49
  -5  -3  -2   -0.50    0.54
  -5  -3  -3    5.40    0.79
  -5  -3  -4   12.34    1.07
  -5  -3  -5    5.67    0.92
  -5  -3  -5    5.15    1.22
  -5  -3  -6   12.85    1.25
  -5  -3  -6   14.50    1.56
  -5  -3  -7   14.36    1.31
  -5  -3  -7   16.36    1.68
  -5  -3  -8    0.75    1.06
  -5  -3  -8    0.40    0.98
  -5  -3  -9    1.80    0.91
  -5  -3  -9    1.68    1.24
   5   4 -12    1.70    0.96
   5   4 -11    1.69    0.91
   5   4 -10    8.74    1.05
  -5  -4  10    1.31    0.48
   5   4  -9   -0.26    0.64
  -5  -4   9    0.27    0.40
   5   4  -8    0.51    0.63
  -5  -4   8    0.37    0.35
   5   4  -7    1.15    0.61
  -5  -4   7    0.25    0.50
   5   4  -6    7.83    0.84
  -5  -4   6    5.16    0.58
   5   4  -5    6.78    0.96
  -5  -4   5    5.47    0.58
   5   4  -4   -0.94    0.39
  -5  -4   4    0.72    0.37
  -5  -4   3    5.25    0.65
  -5  -4   2   16.58    1.01
  -5  -4   1   13.27    1.14
  -5  -4   0    7.33    0.80
  -5  -4  -1    5.99    0.81
  -5  -4  -2    4.49    0.81
  -5  -4  -3   11.90    1.38
  -5  -4  -4   34.16    1.65
  -5  -4  -5   25.99    1.54
  -5  -4  -6    1.42    0.87
  -5  -4  -6    4.30    1.19
  -5  -4  -7    4.24    0.97
  -5  -4  -7    3.05    1.26
  -5  -4  -8    6.16    1.09
  -5  -4  -8   10.27    1.52
  -5  -4  -9    0.57    0.70
  -5  -4  -9   -1.07    0.93
   5   5 -12   -0.34    0.84
   5   5 -11    2.09    0.83
   5   5 -11   -0.23    0.44
  -5  -5  11    0.61    0.39
   5   5 -10    0.48    0.78
   5   5 -10    0.36    0.46
  -5  -5  10    0.75    0.52
   5   5  -9    4.20    0.87
   5   5  -9    2.28    0.44
  -5  -5   9    1.07    0.49
   5   5  -8    1.11    0.66
   5   5  -8    0.45    0.37
  -5  -5   8    0.13    0.41
   5   5  -7    6.83    1.21
  -5  -5   7    6.01    0.86
   5   5  -6   29.60    1.37
  -5  -5   6   22.93    1.36
   5   5  -5   16.11    0.98
  -5  -5   5   12.40    1.09
   5   5  -4   -0.29    0.45
  -5  -5   4   -0.56    0.62
   5   5  -3    9.25    0.89
  -5  -5   3    9.31    0.81
  -5  -5   2   15.39    1.00
  -5  -5   1    0.41    0.55
  -5  -5   0    5.21    0.79
  -5  -5  -1   15.60    1.15
  -5  -5  -2    0.74    0.70
  -5  -5  -3   19.55    1.45
  -5  -5  -4   19.96    1.42
  -5  -5  -5    4.44    0.97
  -5  -5  -6    3.25    0.97
  -5  -5  -7    4.56    1.11
  -5  -5  -7    8.00    1.47
  -5  -5  -8    0.92    0.86
  -5  -5  -8    0.72    1.15
   5   6 -11    2.13    0.87
   5   6 -11    1.08    0.42
  -5  -6  11   -0.02    0.64
   5   6 -10    4.94    0.95
  -5  -6  10    2.15    0.61
   5   6  -9   -0.19    0.67
   5   6  -9    0.58    0.38
  -5  -6   9    0.01    0.44
   5   6  -8    3.21    0.80
   5   6  -8    1.83    0.69
  -5  -6   8    2.49    0.59
   5   6  -7   26.20    1.38
  -5  -6   7   21.33    1.13
   5   6  -6   17.12    1.07
   5   6  -6   13.23    0.89
  -5  -6   6   14.80    0.99
   5   6  -5    0.56    0.49
  -5  -6   5   -0.04    0.48
   5   6  -4    4.75    0.84
  -5  -6   4    4.62    0.72
   5   6  -3    6.42    0.62
  -5  -6   3    5.40    0.79
   5   6  -2    2.34    0.59
  -5  -6   2    1.66    0.87
  -5  -6   1    2.10    0.69
  -5  -6   0    0.07    0.56
  -5  -6  -1   24.67    1.38
  -5  -6  -2    0.54    0.74
  -5  -6  -3    5.14    1.00
  -5  -6  -4    3.40    0.92
  -5  -6  -5   -1.04    0.82
  -5  -6  -6    2.53    0.95
  -5  -6  -7    0.64    0.84
   5   7 -11   -0.62    0.71
   5   7 -11   -0.03    0.38
  -5  -7  11    0.55    0.44
   5   7 -10    1.52    0.80
   5   7 -10    0.03    0.61
  -5  -7  10    0.56    0.54
   5   7  -9    2.68    0.84
   5   7  -9    2.07    0.71
  -5  -7   9    1.40    0.63
   5   7  -8    0.24    0.64
   5   7  -8    0.72    0.45
  -5  -7   8   -0.19    0.51
   5   7  -7    2.57    0.74
   5   7  -7    1.94    0.60
  -5  -7   7    2.48    0.66
   5   7  -6    2.18    0.87
   5   7  -6    2.12    0.77
  -5  -7   6    2.01    0.66
   5   7  -5    0.73    0.65
   5   7  -5    0.87    0.49
  -5  -7   5   -0.40    0.55
   5   7  -4    0.25    0.43
   5   7  -4   -0.48    0.48
  -5  -7   4    1.39    0.70
   5   7  -3    1.45    0.62
  -5  -7   3    1.13    0.63
   5   7  -2    1.95    0.60
  -5  -7   2    1.76    0.70
   5   7  -1    0.07    0.39
  -5  -7   1    0.05    0.72
  -5  -7   0    0.02    0.57
  -5  -7  -1   12.12    1.15
  -5  -7  -2   -0.10    0.66
  -5  -7  -3    1.74    0.83
  -5  -7  -4   -0.11    0.70
  -5  -7  -5   -1.32    0.88
  -5  -7  -6   -1.36    0.92
   5   8  -9    4.04    0.94
   5   8  -9    3.03    0.66
  -5  -8   9    2.40    0.76
   5   8  -8    1.19    0.71
   5   8  -8    0.85    0.73
  -5  -8   8    0.44    0.62
   5   8  -7    6.18    0.89
   5   8  -7    4.04    0.74
  -5  -8   7    5.49    0.84
   5   8  -6    0.24    0.53
   5   8  -6    0.14    0.49
  -5  -8   6    0.06    0.56
   5   8  -5    0.90    0.54
   5   8  -5    0.52    0.78
  -5  -8   5    0.95    0.86
   5   8  -4    1.36    0.50
   5   8  -4    0.80    0.62
  -5  -8   4    0.18    0.66
   5   8  -3    6.87    0.84
   5   8  -3    6.35    0.91
  -5  -8   3    6.93    0.96
   5   8  -2    3.73    0.52
  -5  -8   2    3.13    0.86
   5   8  -1   -0.24    0.44
  -5  -8   1   -0.50    0.68
  -5  -8   0    2.33    1.11
  -5  -8  -1    0.30    0.70
  -5  -8  -2    0.72    0.77
  -5  -8  -3   -0.36    0.77
  -5  -8  -4    9.76    1.28
   5   9  -8   -0.01    0.48
   5   9  -7    1.07    0.68
   5   9  -7    0.61    0.83
  -5  -9   7    1.62    0.95
   5   9  -6    3.67    0.97
   5   9  -6    2.95    0.75
  -5  -9   6    2.87    0.84
   5   9  -5    0.55    0.71
   5   9  -5    0.64    0.58
  -5  -9   5   -0.09    0.67
   5   9  -4    1.83    0.73
   5   9  -4    1.32    0.94
  -5  -9   4    0.75    0.81
   5   9  -3   10.51    0.80
   5   9  -3   10.20    1.12
  -5  -9   3   11.54    1.17
   5   9  -2    5.14    0.75
   5   9  -2    4.66    0.99
  -5  -9   2    6.11    1.01
  -5  -9   1   -0.49    0.75
  -5  -9   0    2.47    0.93
  -5  -9  -1    0.24    0.73
  -5  -9  -2   -0.09    0.71
  -6   6   2    0.41    0.74
  -6   6   1    1.49    0.75
  -6   6   0   -0.68    0.61
  -6   6   0    0.62    0.49
  -6   6   0    0.71    0.58
  -6   6  -1    0.35    0.76
  -6   6  -1    0.38    0.49
  -6   6  -2    0.50    0.57
  -6   5   5    7.03    1.24
  -6   5   4    1.63    0.93
  -6   5   3   17.70    1.49
  -6   5   2    3.56    0.93
  -6   5   1    4.73    1.07
  -6   5   1    3.31    0.60
  -6   5   1    3.42    0.70
  -6   5   0   -0.11    0.52
  -6   5   0   -0.11    0.34
  -6   5   0   -0.08    0.42
  -6   5  -1   -0.07    0.46
  -6   5  -1    0.18    0.45
  -6   5  -1   -0.25    0.57
  -6   5  -2    0.88    0.54
  -6   5  -2    0.63    0.45
  -6   5  -2    0.47    0.58
  -6   5  -3    4.68    0.88
  -6   5  -3    3.83    0.85
  -6   5  -3    3.22    0.84
  -6   4   6    5.15    1.15
  -6   4   5    1.81    0.92
  -6   4   4   11.75    1.27
  -6   4   3   18.67    1.37
  -6   4   2    1.42    0.96
  -6   4   1    0.70    0.59
  -6   4   1    0.71    0.49
  -6   4   1    0.58    0.43
  -6   4   0    0.32    0.51
  -6   4   0    0.77    0.49
  -6   4   0   -0.39    0.61
  -6   4  -1    0.19    0.50
  -6   4  -1    0.21    0.40
  -6   4  -1    0.68    0.66
  -6   4  -2   -0.66    0.62
  -6   4  -2   -0.36    0.56
  -6   4  -2    0.08    0.55
  -6   4  -3    1.05    0.71
  -6   4  -3    1.48    0.56
  -6   4  -3    1.74    0.72
  -6   4  -4    4.54    0.82
  -6   4  -4    5.36    0.74
  -6   4  -4    5.56    0.98
  -6   3   7    3.73    1.41
  -6   3   6    7.38    1.16
  -6   3   5    2.57    0.91
  -6   3   4    0.09    0.61
  -6   3   3    4.41    1.08
  -6   3   2    1.73    0.60
  -6   3   2    0.70    0.34
  -6   3   2    0.96    0.54
  -6   3   1    3.72    0.67
  -6   3   1    2.59    0.48
  -6   3   1    3.55    0.72
  -6   3   0    9.21    0.82
  -6   3   0    7.85    0.65
  -6   3   0    7.84    0.99
  -6   3  -1    1.69    0.56
  -6   3  -1    2.08    0.64
  -6   3  -1    2.26    0.64
  -6   3  -2    0.26    0.58
  -6   3  -2    0.06    0.44
  -6   3  -2    0.85    0.57
  -6   3  -3    3.17    0.73
  -6   3  -3    3.61    0.64
  -6   3  -3    3.10    0.84
  -6   3  -4    2.77    0.70
  -6   3  -4    4.68    0.91
  -6   3  -4    4.05    0.93
  -6   3  -5    1.08    0.64
  -6   3  -5    1.37    0.84
  -6   2   7    0.92    0.85
  -6   2   6    1.44    0.85
  -6   2   5   -1.02    0.73
  -6   2   4    0.07    0.74
  -6   2   3    1.17    0.57
  -6   2   3    0.56    0.42
  -6   2   3    0.26    0.37
  -6   2   3    0.65    0.37
  -6   2   2    2.30    0.56
  -6   2   2    0.12    0.47
  -6   2   2    0.28    0.56
  -6   2   1    5.24    0.65
  -6   2   1    2.11    0.61
  -6   2   1    2.55    0.58
  -6   2   0    3.66    0.62
  -6   2   0    3.68    0.55
  -6   2   0    4.25    0.70
  -6   2  -1    5.66    0.64
  -6   2  -1    5.32    0.64
  -6   2  -1    5.60    0.83
  -6   2  -2    0.56    0.42
  -6   2  -2    0.25    0.47
  -6   2  -2    0.99    0.63
  -6   2  -3    0.56    0.43
  -6   2  -3    2.43    0.71
  -6   2  -3    1.35    0.75
  -6   2  -4    1.21    0.60
  -6   2  -4    1.35    0.82
  -6   2  -5    1.45    0.60
  -6   2  -5   -0.94    0.81
  -6   1   8    0.00    0.61
  -6   1   7   -0.29    0.70
  -6   1   6    3.56    0.86
  -6   1   5    0.46    0.81
  -6   1   4    0.06    0.66
  -6   1   3    1.26    0.55
  -6   1   3    0.96    0.47
  -6   1   3    1.23    0.58
  -6   1   2    2.43    0.54
  -6   1   2    1.51    0.41
  -6   1   2    1.11    0.51
  -6   1   1    1.20    0.46
  -6   1   1   -0.15    0.53
  -6   1   1    0.40    0.48
  -6   1   0    2.41    0.50
  -6   1   0    1.19    0.64
  -6   1   0    2.16    0.62
  -6   1  -1    7.37    0.62
  -6   1  -1    7.49    0.72
  -6   1  -1    8.74    0.90
  -6   1  -2    0.64    0.48
  -6   1  -2   -0.01    0.65
  -6   1  -2    0.79    0.64
  -6   1  -3    0.57    0.54
  -6   1  -3    0.57    0.68
  -6   1  -4    0.66    0.61
  -6   1  -4    0.78    0.77
  -6   1  -5    5.42    1.12
  -6   1  -5    4.26    1.07
  -6   0   8    1.09    0.79
  -6   0   7    0.67    0.70
  -6   0   6    1.01    0.90
  -6   0   5    1.40    0.83
  -6   0   4    0.08    0.68
  -6   0   4    0.39    0.31
  -6   0   4    0.38    0.38
  -6   0   3    2.25    0.58
  -6   0   3    1.64    0.56
  -6   0   3    2.52    0.68
  -6   0   2    4.21    0.80
  -6   0   2    3.35    0.67
  -6   0   2    5.91    0.85
  -6   0   1    1.62    0.60
  -6   0   1    0.90    0.45
  -6   0   1    2.00    0.76
  -6   0   0    0.12    0.38
  -6   0   0   -0.18    0.64
  -6   0  -1    3.01    0.56
  -6   0  -1    2.24    0.73
  -6   0  -1    2.34    0.96
  -6   0  -2    0.16    0.49
  -6   0  -2    0.70    0.64
  -6   0  -3    0.26    0.58
  -6   0  -3    1.15    0.75
  -6   0  -4    6.65    0.93
  -6   0  -4    8.00    1.17
  -6   0  -5    6.25    0.99
  -6   0  -5    5.90    1.19
  -6  -1   8    1.21    0.76
  -6  -1   7   -0.37    0.85
  -6  -1   6    6.02    1.12
  -6  -1   5   -0.45    0.67
  -6  -1   5   -0.42    0.39
  -6  -1   5    0.62    0.50
  -6  -1   4    1.42    0.74
  -6  -1   4    1.03    0.51
  -6  -1   4    1.17    0.67
  -6  -1   3    8.02    0.92
  -6  -1   3    6.99    0.96
  -6  -1   2    4.27    0.74
  -6  -1   2    4.38    0.73
  -6  -1   2    5.54    0.93
  -6  -1   1    0.16    0.47
  -6  -1   1    0.61    0.54
  -6  -1   1   -0.18    0.70
  -6  -1   0    0.11    0.33
  -6  -1   0    0.11    0.43
  -6  -1   0    1.30    0.74
  -6  -1  -1    0.13    0.43
  -6  -1  -1   -0.17    0.56
  -6  -1  -2    1.21    0.62
  -6  -1  -2    2.70    0.81
  -6  -1  -3    2.52    0.79
  -6  -1  -3    4.25    1.00
  -6  -1  -4    4.60    1.12
  -6  -1  -5    0.49    0.78
  -6  -1  -5    1.05    0.94
  -6  -2   6    8.04    0.63
  -6  -2   6   10.40    0.96
  -6  -2   5    0.12    0.45
  -6  -2   5    0.21    0.57
  -6  -2   4   -0.12    0.49
  -6  -2   4   -0.28    0.62
  -6  -2   3    3.29    0.74
  -6  -2   3    5.53    0.91
  -6  -2   2    0.80    0.47
  -6  -2   2    0.98    0.78
  -6  -2   1    0.27    0.44
  -6  -2   1    0.46    0.75
  -6  -2   0   -0.25    0.62
  -6  -2   0    0.91    0.78
  -6  -2  -1    2.64    0.69
  -6  -2  -1    3.32    0.86
  -6  -2  -2    4.23    1.02
  -6  -2  -2    1.65    0.93
  -6  -2  -3    2.17    0.74
  -6  -2  -3    1.19    0.97
  -6  -2  -4    7.79    1.03
  -6  -2  -4    5.69    1.34
  -6  -3   6    7.83    0.85
  -6  -3   5    1.19    0.46
  -6  -3   4    3.01    0.58
  -6  -3   3    0.43    0.44
  -6  -3   2   -0.17    0.61
  -6  -3   1   -0.93    0.55
  -6  -3   0    1.70    0.68
  -6  -3   0    2.73    0.85
  -6  -3  -1    5.12    1.13
  -6  -3  -1    5.34    1.10
  -6  -3  -2    1.02    0.81
  -6  -3  -2    6.30    1.06
  -6  -3  -3    6.67    1.02
  -6  -3  -3    8.93    1.71
  -6  -3  -4    5.50    1.05
  -6  -3  -4    7.35    1.32
  -6  -4   7    0.92    0.61
  -6  -4   6    2.29    0.74
  -6  -4   5    4.71    0.86
  -6  -4   4    2.17    0.77
  -6  -4   3    3.55    0.86
  -6  -4   2    1.42    0.61
  -6  -4   1    0.55    0.59
  -6  -4   0    4.29    0.87
  -6  -4  -1   11.90    1.12
  -6  -4  -2    7.18    1.07
  -6  -4  -3    0.06    0.68
  -6  -5   5    2.53    0.64
  -6  -5   4   -0.26    0.51
  -6  -5   3    2.96    0.71
  -6  -5   2    5.98    1.11
  -6  -5   1   -0.16    0.61
  -6  -5   0    9.23    1.14
  -6  -5  -1    7.99    1.11
   0   0   0    0.00    0.00
;
_shelx_hkl_checksum     75569
_shelx_res_file
;
TITL SH204
    shelx.res
    created by SHELXL-2019/2 at 16:03:43 on 04-Oct-2023
CELL  0.71075   4.9925  12.4283  15.0643   98.420   94.302   91.150
ZERR     2.00   0.0006   0.0016   0.0019    0.007    0.007    0.006
LATT   1
SFAC  C    H    N    S
UNIT  34  52  4  4
MERG   2
OMIT     2   0   5
OMIT     2   4   9
OMIT    -2   0   4
OMIT     2  -2   2
OMIT    -2   2   6
OMIT     2   5   6
OMIT     2   2   2
FMAP   2
PLAN   10
SIZE     0.070   0.100   0.190
ACTA
HTAB    2.00000
BOND   $H
CONF
L.S.  10
TEMP  -100.00
WGHT    0.064900    1.644700
FVAR       0.43791
N1    3   -0.104274    0.732340    0.126592    11.00000    0.04234    0.03505 =
         0.04187    0.00516   -0.00123   -0.00247
N2    3   -0.208972    0.629633    0.094000    11.00000    0.04272    0.03734 =
         0.04158    0.00617   -0.00293   -0.00346
H2N   2   -0.343517    0.615745    0.053204    11.00000    0.03070
S1    4   -0.201572    0.417395    0.084853    11.00000    0.04822    0.03566 =
         0.04418    0.00533   -0.00463   -0.00424
S2    4    0.167447    0.581396    0.208631    11.00000    0.04411    0.03869 =
         0.04487    0.00642   -0.00619   -0.00391
C1    1   -0.090207    0.922544    0.133354    11.00000    0.04039    0.03642 =
         0.04855    0.00667   -0.00643    0.00056
PART 2
C2A   1   -0.230840    1.018101    0.129015    10.50000    0.05279    0.04168 =
         0.05351    0.00346   -0.01140    0.00620
AFIX  43
H2A   2   -0.412706    1.013940    0.104862    10.50000   -1.20000
AFIX   0
C3A   1   -0.106550    1.118888    0.159738    10.50000    0.07262    0.03180 =
         0.06053    0.00319   -0.00870    0.00527
AFIX  43
H3A   2   -0.196708    1.183166    0.149810    10.50000   -1.20000
AFIX   0
PART 1
C2    1   -0.108641    1.010363    0.081010    10.50000    0.04350    0.04256 =
         0.04836    0.00143   -0.01226    0.00371
AFIX  43
H2    2   -0.190437    0.998522    0.021250    10.50000   -1.20000
AFIX   0
C3    1   -0.005188    1.112826    0.119008    10.50000    0.04539    0.03658 =
         0.06501    0.01658   -0.00516   -0.00218
AFIX  43
H3    2   -0.031247    1.173157    0.087547    10.50000   -1.20000
AFIX   0
PART 0
C4    1    0.135691    1.126786    0.202660    11.00000    0.07528    0.03781 =
         0.06681    0.00049   -0.01599   -0.00903
AFIX  43
H4    2    0.221191    1.194944    0.226559    11.00000   -1.20000
AFIX   0
PART 2
C5A   1    0.282588    1.032951    0.213379    10.50000    0.06000    0.04996 =
         0.06420    0.00188   -0.01965   -0.00360
AFIX  43
H5A   2    0.460126    1.039291    0.241511    10.50000   -1.20000
AFIX   0
C6A   1    0.162862    0.931181    0.182050    10.50000    0.04536    0.04354 =
         0.05797    0.01122   -0.00838   -0.00744
AFIX  43
H6A   2    0.252208    0.867290    0.193560    10.50000   -1.20000
AFIX   0
PART 1
C5    1    0.150958    1.041000    0.251027    10.50000    0.06114    0.05340 =
         0.04962   -0.00422   -0.01258   -0.00007
AFIX  43
H5    2    0.230184    1.052526    0.311120    10.50000   -1.20000
AFIX   0
C6    1    0.052858    0.938532    0.213484    10.50000    0.05256    0.03877 =
         0.04539    0.00597   -0.00678   -0.00183
AFIX  43
H6    2    0.087011    0.878548    0.244745    10.50000   -1.20000
AFIX   0
PART 0
C7    1   -0.210666    0.813796    0.095574    11.00000    0.04361    0.03808 =
         0.05705    0.00907   -0.01582   -0.00404
PART 2
C8A   1   -0.476882    0.804397    0.042057    10.50000    0.04586    0.04688 =
         0.08882    0.00742   -0.02604   -0.00159
AFIX 137
H8A   2   -0.457921    0.763747   -0.017873    10.50000   -1.20000
H8B   2   -0.540448    0.877297    0.036156    10.50000   -1.20000
H8C   2   -0.606766    0.765985    0.072809    10.50000   -1.20000
AFIX   0
PART 1
C8    1   -0.404585    0.798781    0.011056    10.50000    0.07469    0.03548 =
         0.08345    0.00649   -0.03862   -0.00079
AFIX 137
H8D   2   -0.329965    0.748035   -0.036166    10.50000   -1.20000
H8E   2   -0.430501    0.869171   -0.009852    10.50000   -1.20000
H8F   2   -0.577752    0.769499    0.024940    10.50000   -1.20000
AFIX   0
Part 0
C9    1   -0.094337    0.544491    0.125105    11.00000    0.03748    0.03756 =
         0.03413    0.00469    0.00645   -0.00162
C10   1    0.262937    0.450834    0.238490    11.00000    0.04086    0.04039 =
         0.04070    0.00796    0.00009    0.00063
AFIX  23
H10A  2    0.105264    0.412724    0.257139    11.00000   -1.20000
H10B  2    0.330537    0.404971    0.185987    11.00000   -1.20000
AFIX   0
C11   1    0.482225    0.470084    0.315823    11.00000    0.04194    0.04359 =
         0.03935    0.00447   -0.00219   -0.00075
AFIX  23
H11A  2    0.637148    0.509765    0.297023    11.00000   -1.20000
H11B  2    0.412573    0.515802    0.368017    11.00000   -1.20000
AFIX   0
C12   1    0.574799    0.363152    0.343562    11.00000    0.04111    0.04712 =
         0.04029    0.00729   -0.00514   -0.00441
AFIX  23
H12A  2    0.651622    0.319515    0.291733    11.00000   -1.20000
H12B  2    0.416427    0.321934    0.358284    11.00000   -1.20000
AFIX   0
C13   1    0.783106    0.376299    0.423939    11.00000    0.04569    0.05223 =
         0.03796    0.00563   -0.00431   -0.00302
AFIX  23
H13A  2    0.941383    0.417864    0.409574    11.00000   -1.20000
H13B  2    0.706096    0.419128    0.476121    11.00000   -1.20000
AFIX   0
C14   1    0.874501    0.268325    0.449934    11.00000    0.04169    0.05689 =
         0.04391    0.00835   -0.00458   -0.00163
AFIX  23
H14A  2    0.714985    0.226115    0.462490    11.00000   -1.20000
H14B  2    0.954852    0.226428    0.398009    11.00000   -1.20000
AFIX   0
C15   1    1.077257    0.278980    0.531340    11.00000    0.04552    0.06528 =
         0.04548    0.01196   -0.00288    0.00318
AFIX  23
H15A  2    1.237728    0.320556    0.518707    11.00000   -1.20000
H15B  2    0.997681    0.321188    0.583283    11.00000   -1.20000
AFIX   0
C16   1    1.164672    0.170928    0.556759    11.00000    0.05870    0.07569 =
         0.06497    0.02681   -0.00385    0.00765
AFIX  23
H16A  2    1.244326    0.128450    0.504959    11.00000   -1.20000
H16B  2    1.004888    0.129348    0.569939    11.00000   -1.20000
AFIX   0
C17   1    1.369680    0.183980    0.638665    11.00000    0.06854    0.11433 =
         0.06745    0.03398   -0.01037    0.01821
AFIX 137
H17A  2    1.429776    0.112155    0.649602    11.00000   -1.20000
H17B  2    1.286255    0.219771    0.691591    11.00000   -1.20000
H17C  2    1.524302    0.228373    0.627259    11.00000   -1.20000
AFIX   0
HKLF 4
REM  SH204
REM wR2 = 0.1957, GooF = S = 1.076, Restrained GooF = 1.076 for all data
REM R1 = 0.0708 for 3093 Fo > 4sig(Fo) and 0.0922 for all 4181 data
REM 242 parameters refined using 0 restraints
END
WGHT      0.0649      1.6470
REM Instructions for potential hydrogen bonds
EQIV $1 -x-1, -y+1, -z
HTAB N2 S1_$1
HTAB C8A S1_$1
HTAB C8 S1_$1
EQIV $2 x+1, y, z
HTAB C10 S1_$2
REM Highest difference peak  0.553,  deepest hole -0.322,  1-sigma level  0.072
Q1    1   0.1518  0.5181  0.2245  11.00000  0.05    0.55
Q2    1   0.2632  0.5625  0.1665  11.00000  0.05    0.52
Q3    1  -0.2038  0.3555  0.1092  11.00000  0.05    0.48
Q4    1  -0.0999  0.3966  0.0408  11.00000  0.05    0.47
Q5    1  -0.1560  0.4802  0.0889  11.00000  0.05    0.46
Q6    1  -0.3111  0.4374  0.1235  11.00000  0.05    0.44
Q7    1   0.0295  0.5374  0.1773  11.00000  0.05    0.44
Q8    1   0.0261  0.5789  0.1635  11.00000  0.05    0.44
Q9    1  -0.0579  0.4188  0.1259  11.00000  0.05    0.42
Q10   1   0.1744  0.6444  0.1881  11.00000  0.05    0.41
;
_shelx_res_checksum     32588
data_NiL2
_audit_creation_method     'SHELXL-2019/2'
_chemical_name_systematic
;
Bis[<i>S</i>-<i>n</i>-octyl 3-(1-phenylethylidene)dithiocarbazato]nickel(II)
;
_chemical_name_common     ?
_chemical_formula_moiety     'C34 H50 N4 Ni S4'
_chemical_formula_sum     'C34 H50 N4 Ni S4'
_chemical_formula_iupac     '[Ni (C17 H25 N2 S2)2]'
_chemical_formula_weight     701.73
_chemical_melting_point     ?
_space_group_crystal_system     monoclinic
_space_group_name_H-M_alt     'P 21/n'
_space_group_name_Hall     '-P 2yn'
loop_
    _space_group_symop_operation_xyz
    'x, y, z'
    '-x+1/2, y+1/2, -z+1/2'
    '-x, -y, -z'
    'x-1/2, -y-1/2, z-1/2'
_cell_length_a     13.6399(3)
_cell_length_b     17.6532(5)
_cell_length_c     16.7596(3)
_cell_angle_alpha     90
_cell_angle_beta     114.000(8)
_cell_angle_gamma     90
_cell_volume     3686.6(3)
_cell_formula_units_Z     4
_cell_measurement_reflns_used     26150
_cell_measurement_theta_min     1.76
_cell_measurement_theta_max     27.46
_cell_measurement_temperature     173(2)
_exptl_crystal_description     needle
_exptl_crystal_colour     green
_exptl_crystal_size_max     0.270
_exptl_crystal_size_mid     0.090
_exptl_crystal_size_min     0.030
_exptl_crystal_density_diffrn     1.264
_exptl_crystal_density_meas     ?
_exptl_crystal_density_method     ?
_exptl_crystal_F_000     1496
_exptl_absorpt_coefficient_mu     0.781
_exptl_absorpt_correction_type     multi-scan
_exptl_absorpt_process_details
;
(ABSCOR; Higashi, 1995)
;
_exptl_absorpt_correction_T_min     0.737
_exptl_absorpt_correction_T_max     0.977
_diffrn_ambient_temperature     173(2)
_diffrn_source     ?
_diffrn_radiation_type     MoK\a
_diffrn_radiation_wavelength     0.71075
_diffrn_measurement_device_type     'Rigaku R-AXIS RAPID'
_diffrn_measurement_method     \w
_diffrn_detector_area_resol_mean     10.000
_diffrn_reflns_number     35807
_diffrn_reflns_av_R_equivalents     0.0383
_diffrn_reflns_av_unetI/netI     0.0319
_diffrn_reflns_theta_min     1.761
_diffrn_reflns_theta_max     27.464
_diffrn_reflns_theta_full     25.242
_diffrn_measured_fraction_theta_max     0.997
_diffrn_measured_fraction_theta_full     0.998
_diffrn_reflns_limit_h_min     -17
_diffrn_reflns_limit_h_max     17
_diffrn_reflns_limit_k_min     -22
_diffrn_reflns_limit_k_max     22
_diffrn_reflns_limit_l_min     -20
_diffrn_reflns_limit_l_max     21
_refine_special_details     ?
_reflns_number_total     8419
_reflns_number_gt     6674
_reflns_threshold_expression     'I > 2\s(I)'
_refine_ls_structure_factor_coef     Fsqd
_refine_ls_matrix_type     full
_refine_ls_R_factor_all     0.0589
_refine_ls_R_factor_gt     0.0416
_refine_ls_wR_factor_gt     0.0903
_refine_ls_wR_factor_ref     0.0963
_refine_ls_goodness_of_fit_ref     1.039
_refine_ls_restrained_S_all     1.039
_refine_ls_number_reflns     8419
_refine_ls_number_parameters     392
_refine_ls_number_restraints     0
_refine_ls_hydrogen_treatment     constr
_refine_ls_weighting_scheme     calc
_refine_ls_weighting_details
              'w=1/[\s^2^(Fo^2^)+(0.0435P)^2^+1.4889P] where P=(Fo^2^+2Fc^2^)/3'
_atom_sites_solution_hydrogens     geom
_atom_sites_solution_primary     ?
_atom_sites_solution_secondary     ?
_refine_ls_shift/su_max     0.001
_refine_ls_shift/su_mean     0.000
_refine_diff_density_max     0.596
_refine_diff_density_min     -0.246
_refine_ls_extinction_method     none
_refine_ls_extinction_coef     .
loop_
    _atom_type_symbol
    _atom_type_description
    _atom_type_scat_dispersion_real
    _atom_type_scat_dispersion_imag
    _atom_type_scat_source
    'C' 'C' 0.0033 0.0016
                         'International Tables Vol C Tables 4.2.6.8 and 6.1.1.4'
    'H' 'H' 0.0000 0.0000
                         'International Tables Vol C Tables 4.2.6.8 and 6.1.1.4'
    'N' 'N' 0.0061 0.0033
                         'International Tables Vol C Tables 4.2.6.8 and 6.1.1.4'
    'Ni' 'Ni' 0.3393 1.1124
                         'International Tables Vol C Tables 4.2.6.8 and 6.1.1.4'
    'S' 'S' 0.1246 0.1234
                         'International Tables Vol C Tables 4.2.6.8 and 6.1.1.4'
_computing_data_collection
;
RAPID-AUTO (Rigaku, 2018)
;
_computing_cell_refinement
;
RAPID-AUTO (Rigaku, 2018)
;
_computing_data_reduction
;
RAPID-AUTO (Rigaku, 2018)
;
_computing_structure_solution
;
<i>SHELXT2018/2</i> (Sheldrick, 2015a)
;
_computing_structure_refinement
;
<i>SHELXL2019/2</i> (Sheldrick, 2015b)
;
_computing_molecular_graphics
;
DIAMOND (Brandenburg, 1999)
;
_computing_publication_material
;
WinGX 2018.3 (Farrugia, 2012)
;
loop_
    _atom_site_type_symbol
    _atom_site_label
    _atom_site_fract_x
    _atom_site_fract_y
    _atom_site_fract_z
    _atom_site_U_iso_or_equiv
    _atom_site_adp_type
    _atom_site_calc_flag
    _atom_site_occupancy
    _atom_site_disorder_assembly
    _atom_site_disorder_group
    Ni Ni1 0.74039(2) 0.25330(2) 0.25385(2) 0.03168(8) Uani d 1 . .
    S S1 0.84963(5) 0.16206(3) 0.31516(4) 0.04322(14) Uani d 1 . .
    S S2 1.08344(5) 0.17784(3) 0.40403(4) 0.05019(16) Uani d 1 . .
    S S3 0.61639(5) 0.17236(3) 0.18452(4) 0.04295(14) Uani d 1 . .
    S S4 0.38828(5) 0.20819(3) 0.08597(4) 0.04600(14) Uani d 1 . .
    N N1 0.84293(13) 0.31828(8) 0.34158(10) 0.0311(3) Uani d 1 . .
    N N2 0.95110(13) 0.29419(9) 0.37651(10) 0.0357(4) Uani d 1 . .
    N N3 0.65212(13) 0.32728(8) 0.17072(10) 0.0301(3) Uani d 1 . .
    N N4 0.54030(13) 0.31270(9) 0.13143(10) 0.0345(4) Uani d 1 . .
    C C1 0.71951(16) 0.41247(10) 0.34871(12) 0.0313(4) Uani d 1 . .
    C C2 0.63589(16) 0.36389(11) 0.34242(12) 0.0353(4) Uani d 1 . .
    H H2 0.649382 0.311221 0.352804 0.042 Uiso calc 1 . .
    C C3 0.53335(17) 0.39187(12) 0.32114(14) 0.0423(5) Uani d 1 . .
    H H3 0.476887 0.358265 0.316505 0.051 Uiso calc 1 . .
    C C4 0.51303(18) 0.46818(13) 0.30670(15) 0.0455(5) Uani d 1 . .
    H H4 0.442648 0.487096 0.292229 0.055 Uiso calc 1 . .
    C C5 0.59488(19) 0.51736(12) 0.31323(15) 0.0456(5) Uani d 1 . .
    H H5 0.580546 0.569943 0.302850 0.055 Uiso calc 1 . .
    C C6 0.69736(17) 0.49012(10) 0.33480(13) 0.0369(4) Uani d 1 . .
    H H6 0.753509 0.524340 0.340292 0.044 Uiso calc 1 . .
    C C7 0.82927(16) 0.38357(10) 0.37186(12) 0.0316(4) Uani d 1 . .
    C C8 0.92187(17) 0.43050(11) 0.43057(14) 0.0405(5) Uani d 1 . .
    H H8A 0.967649 0.400021 0.480793 0.049 Uiso calc 1 . .
    H H8B 0.894927 0.474549 0.451068 0.049 Uiso calc 1 . .
    H H8C 0.963667 0.447671 0.398296 0.049 Uiso calc 1 . .
    C C9 0.95825(17) 0.22217(11) 0.36603(13) 0.0367(4) Uani d 1 . .
    C C10 1.17362(18) 0.25061(14) 0.46973(15) 0.0509(6) Uani d 1 . .
    H H10A 1.140263 0.275184 0.505639 0.061 Uiso calc 1 . .
    H H10B 1.240558 0.225943 0.510265 0.061 Uiso calc 1 . .
    C C11 1.20302(19) 0.31163(14) 0.41984(15) 0.0513(6) Uani d 1 . .
    H H11A 1.138161 0.341163 0.384373 0.062 Uiso calc 1 . .
    H H11B 1.230706 0.287810 0.379651 0.062 Uiso calc 1 . .
    C C12 1.2880(2) 0.36459(17) 0.48235(18) 0.0684(8) Uani d 1 . .
    H H12A 1.261218 0.385392 0.524572 0.082 Uiso calc 1 . .
    H H12B 1.353331 0.334666 0.515807 0.082 Uiso calc 1 . .
    C C13 1.3188(2) 0.43029(17) 0.4382(2) 0.0740(8) Uani d 1 . .
    H H13A 1.389438 0.450271 0.478590 0.089 Uiso calc 1 . .
    H H13B 1.326489 0.411161 0.385544 0.089 Uiso calc 1 . .
    C C14 1.2390(2) 0.49362(15) 0.41222(17) 0.0594(7) Uani d 1 . .
    H H14A 1.239582 0.517821 0.465697 0.071 Uiso calc 1 . .
    H H14B 1.166457 0.472263 0.379554 0.071 Uiso calc 1 . .
    C C15 1.2602(2) 0.55481(15) 0.35546(16) 0.0587(7) Uani d 1 . .
    H H15A 1.269751 0.529466 0.306412 0.070 Uiso calc 1 . .
    H H15B 1.195840 0.587481 0.330127 0.070 Uiso calc 1 . .
    C C16 1.3558(2) 0.60421(18) 0.40216(18) 0.0683(7) Uani d 1 . .
    H H16A 1.420947 0.572151 0.424799 0.082 Uiso calc 1 . .
    H H16B 1.348212 0.627938 0.452884 0.082 Uiso calc 1 . .
    C C17 1.3710(3) 0.66657(19) 0.3449(2) 0.0846(9) Uani d 1 . .
    H H17A 1.432010 0.698486 0.380235 0.102 Uiso calc 1 . .
    H H17B 1.305876 0.697621 0.320527 0.102 Uiso calc 1 . .
    H H17C 1.384727 0.643577 0.297226 0.102 Uiso calc 1 . .
    C C18 0.79429(16) 0.40675(10) 0.17028(12) 0.0311(4) Uani d 1 . .
    C C19 0.86459(16) 0.34878(11) 0.17231(12) 0.0341(4) Uani d 1 . .
    H H19 0.838889 0.298260 0.159744 0.041 Uiso calc 1 . .
    C C20 0.97162(17) 0.36419(13) 0.19250(13) 0.0414(5) Uani d 1 . .
    H H20 1.019032 0.324289 0.193909 0.050 Uiso calc 1 . .
    C C21 1.00957(18) 0.43770(14) 0.21063(14) 0.0455(5) Uani d 1 . .
    H H21 1.082960 0.448151 0.224205 0.055 Uiso calc 1 . .
    C C22 0.94112(19) 0.49591(13) 0.20904(14) 0.0457(5) Uani d 1 . .
    H H22 0.967704 0.546150 0.222558 0.055 Uiso calc 1 . .
    C C23 0.83347(17) 0.48093(11) 0.18769(13) 0.0372(4) Uani d 1 . .
    H H23 0.786094 0.521277 0.184876 0.045 Uiso calc 1 . .
    C C24 0.67924(16) 0.39092(10) 0.14602(12) 0.0309(4) Uani d 1 . .
    C C25 0.59705(17) 0.44680(11) 0.09090(14) 0.0386(5) Uani d 1 . .
    H H25A 0.553452 0.423904 0.034202 0.046 Uiso calc 1 . .
    H H25B 0.633169 0.491993 0.082072 0.046 Uiso calc 1 . .
    H H25C 0.550715 0.461094 0.120355 0.046 Uiso calc 1 . .
    C C26 0.52026(17) 0.24162(11) 0.13485(13) 0.0358(4) Uani d 1 . .
    C C27 0.31613(18) 0.29143(12) 0.02909(14) 0.0436(5) Uani d 1 . .
    H H27A 0.358150 0.316283 0.000245 0.052 Uiso calc 1 . .
    H H27B 0.246964 0.275151 -0.017279 0.052 Uiso calc 1 . .
    C C28 0.29357(18) 0.34919(12) 0.08641(14) 0.0436(5) Uani d 1 . .
    H H28A 0.245687 0.326397 0.111130 0.052 Uiso calc 1 . .
    H H28B 0.361711 0.363080 0.135586 0.052 Uiso calc 1 . .
    C C29 0.24138(18) 0.41999(12) 0.03573(14) 0.0437(5) Uani d 1 . .
    H H29A 0.290487 0.443173 0.012497 0.052 Uiso calc 1 . .
    H H29B 0.174836 0.405413 -0.014688 0.052 Uiso calc 1 . .
    C C30 0.2140(2) 0.47840(13) 0.08941(15) 0.0488(5) Uani d 1 . .
    H H30A 0.170690 0.453715 0.117230 0.059 Uiso calc 1 . .
    H H30B 0.281430 0.496272 0.136649 0.059 Uiso calc 1 . .
    C C31 0.15295(19) 0.54626(12) 0.03832(15) 0.0456(5) Uani d 1 . .
    H H31A 0.197589 0.572328 0.012675 0.055 Uiso calc 1 . .
    H H31B 0.087024 0.528287 -0.010493 0.055 Uiso calc 1 . .
    C C32 0.1218(2) 0.60272(13) 0.09154(15) 0.0516(6) Uani d 1 . .
    H H32A 0.083050 0.575616 0.121678 0.062 Uiso calc 1 . .
    H H32B 0.187996 0.624210 0.136973 0.062 Uiso calc 1 . .
    C C33 0.0526(2) 0.66669(14) 0.03960(17) 0.0542(6) Uani d 1 . .
    H H33A -0.013476 0.645405 -0.006231 0.065 Uiso calc 1 . .
    H H33B 0.091524 0.694443 0.010095 0.065 Uiso calc 1 . .
    C C34 0.0215(2) 0.72192(17) 0.0943(2) 0.0741(8) Uani d 1 . .
    H H34A -0.018940 0.695217 0.122478 0.089 Uiso calc 1 . .
    H H34B -0.023206 0.762201 0.056803 0.089 Uiso calc 1 . .
    H H34C 0.086370 0.744135 0.139102 0.089 Uiso calc 1 . .
loop_
    _atom_site_aniso_label
    _atom_site_aniso_U_11
    _atom_site_aniso_U_22
    _atom_site_aniso_U_33
    _atom_site_aniso_U_12
    _atom_site_aniso_U_13
    _atom_site_aniso_U_23
    Ni1 0.04200(15) 0.01830(12) 0.03551(14) 0.00075(10) 0.01657(11) 0.00046(9)
    S1 0.0548(3) 0.0224(2) 0.0521(3) 0.0068(2) 0.0213(3) 0.0038(2)
    S2 0.0516(4) 0.0419(3) 0.0579(4) 0.0196(3) 0.0231(3) 0.0148(3)
    S3 0.0504(3) 0.0206(2) 0.0551(3) -0.0034(2) 0.0186(3) -0.0014(2)
    S4 0.0446(3) 0.0315(3) 0.0624(4) -0.0102(2) 0.0223(3) -0.0078(2)
    N1 0.0366(9) 0.0239(7) 0.0340(9) 0.0022(6) 0.0156(7) 0.0030(6)
    N2 0.0384(9) 0.0319(9) 0.0361(9) 0.0075(7) 0.0142(7) 0.0052(7)
    N3 0.0372(9) 0.0213(7) 0.0337(8) -0.0018(6) 0.0164(7) -0.0028(6)
    N4 0.0381(9) 0.0254(8) 0.0395(9) -0.0036(7) 0.0155(7) -0.0018(6)
    C1 0.0429(11) 0.0253(9) 0.0295(10) 0.0009(8) 0.0187(8) -0.0022(7)
    C2 0.0466(12) 0.0269(9) 0.0363(11) -0.0003(8) 0.0207(9) 0.0015(8)
    C3 0.0435(12) 0.0420(12) 0.0464(12) -0.0015(9) 0.0235(10) 0.0030(9)
    C4 0.0449(13) 0.0489(13) 0.0487(13) 0.0112(10) 0.0252(10) 0.0052(10)
    C5 0.0617(15) 0.0316(11) 0.0521(13) 0.0112(10) 0.0318(11) 0.0041(9)
    C6 0.0501(12) 0.0250(9) 0.0437(12) -0.0003(8) 0.0274(10) -0.0025(8)
    C7 0.0400(11) 0.0256(9) 0.0318(10) -0.0012(8) 0.0174(8) 0.0012(7)
    C8 0.0437(12) 0.0318(10) 0.0455(12) -0.0057(9) 0.0175(10) -0.0067(9)
    C9 0.0453(12) 0.0318(10) 0.0353(11) 0.0084(9) 0.0189(9) 0.0084(8)
    C10 0.0429(13) 0.0663(16) 0.0394(12) 0.0159(11) 0.0127(10) 0.0135(11)
    C11 0.0460(14) 0.0620(15) 0.0448(13) 0.0089(11) 0.0173(11) 0.0091(11)
    C12 0.0576(17) 0.0686(19) 0.0663(17) 0.0020(14) 0.0123(14) 0.0031(14)
    C13 0.0522(17) 0.072(2) 0.093(2) 0.0032(14) 0.0239(15) 0.0015(16)
    C14 0.0557(16) 0.0690(18) 0.0522(15) 0.0069(13) 0.0204(12) -0.0060(12)
    C15 0.0654(17) 0.0623(16) 0.0492(14) 0.0117(13) 0.0242(13) -0.0067(12)
    C16 0.0590(17) 0.083(2) 0.0584(17) 0.0056(15) 0.0191(13) -0.0046(14)
    C17 0.078(2) 0.081(2) 0.095(2) -0.0064(18) 0.0353(19) -0.0062(18)
    C18 0.0414(11) 0.0269(9) 0.0277(9) -0.0020(8) 0.0170(8) 0.0014(7)
    C19 0.0444(12) 0.0314(10) 0.0276(10) 0.0006(8) 0.0159(8) 0.0001(7)
    C20 0.0425(12) 0.0505(13) 0.0335(11) 0.0057(10) 0.0177(9) 0.0017(9)
    C21 0.0420(12) 0.0617(15) 0.0364(12) -0.0125(11) 0.0196(10) -0.0019(10)
    C22 0.0565(14) 0.0423(12) 0.0443(13) -0.0175(10) 0.0268(11) -0.0056(9)
    C23 0.0487(12) 0.0283(10) 0.0413(11) -0.0049(9) 0.0252(10) -0.0011(8)
    C24 0.0405(11) 0.0219(9) 0.0324(10) -0.0012(8) 0.0168(8) -0.0029(7)
    C25 0.0452(12) 0.0241(9) 0.0453(12) 0.0017(8) 0.0172(10) 0.0036(8)
    C26 0.0444(12) 0.0273(10) 0.0397(11) -0.0045(8) 0.0213(9) -0.0047(8)
    C27 0.0408(12) 0.0426(12) 0.0443(12) -0.0029(10) 0.0140(10) -0.0072(9)
    C28 0.0453(13) 0.0436(12) 0.0464(13) 0.0002(10) 0.0231(10) -0.0001(9)
    C29 0.0476(13) 0.0458(13) 0.0416(12) 0.0006(10) 0.0222(10) 0.0012(9)
    C30 0.0579(15) 0.0465(13) 0.0435(13) 0.0084(11) 0.0221(11) 0.0030(10)
    C31 0.0491(13) 0.0419(12) 0.0484(13) 0.0033(10) 0.0224(11) -0.0014(10)
    C32 0.0588(15) 0.0465(13) 0.0504(14) 0.0055(11) 0.0231(11) -0.0037(10)
    C33 0.0506(15) 0.0472(14) 0.0673(16) 0.0037(11) 0.0267(12) -0.0052(11)
    C34 0.072(2) 0.0666(18) 0.084(2) 0.0144(15) 0.0318(16) -0.0169(16)
_geom_special_details
;
 All esds (except the esd in the dihedral angle between two l.s. planes)
 are estimated using the full covariance matrix.  The cell esds are taken
 into account individually in the estimation of esds in distances, angles
 and torsion angles; correlations between esds in cell parameters are only
 used when they are defined by crystal symmetry.  An approximate (isotropic)
 treatment of cell esds is used for estimating esds involving l.s. planes.
;
loop_
    _geom_bond_atom_site_label_1
    _geom_bond_atom_site_label_2
    _geom_bond_site_symmetry_2
    _geom_bond_distance
    _geom_bond_publ_flag
    Ni1 N3 . 1.9318(15) ?
    Ni1 N1 . 1.9392(16) ?
    Ni1 S1 . 2.1506(6) ?
    Ni1 S3 . 2.1573(6) ?
    S1 C9 . 1.738(2) ?
    S2 C9 . 1.746(2) ?
    S2 C10 . 1.809(3) ?
    S3 C26 . 1.738(2) ?
    S4 C26 . 1.749(2) ?
    S4 C27 . 1.809(2) ?
    N1 C7 . 1.303(2) ?
    N1 N2 . 1.414(2) ?
    N2 C9 . 1.293(3) ?
    N3 C24 . 1.302(2) ?
    N3 N4 . 1.417(2) ?
    N4 C26 . 1.290(2) ?
    C1 C2 . 1.396(3) ?
    C1 C6 . 1.403(3) ?
    C1 C7 . 1.476(3) ?
    C2 C3 . 1.386(3) ?
    C2 H2 . 0.9500 ?
    C3 C4 . 1.377(3) ?
    C3 H3 . 0.9500 ?
    C4 C5 . 1.383(3) ?
    C4 H4 . 0.9500 ?
    C5 C6 . 1.380(3) ?
    C5 H5 . 0.9500 ?
    C6 H6 . 0.9500 ?
    C7 C8 . 1.496(3) ?
    C8 H8A . 0.9800 ?
    C8 H8B . 0.9800 ?
    C8 H8C . 0.9800 ?
    C10 C11 . 1.514(3) ?
    C10 H10A . 0.9900 ?
    C10 H10B . 0.9900 ?
    C11 C12 . 1.526(4) ?
    C11 H11A . 0.9900 ?
    C11 H11B . 0.9900 ?
    C12 C13 . 1.523(4) ?
    C12 H12A . 0.9900 ?
    C12 H12B . 0.9900 ?
    C13 C14 . 1.496(4) ?
    C13 H13A . 0.9900 ?
    C13 H13B . 0.9900 ?
    C14 C15 . 1.542(4) ?
    C14 H14A . 0.9900 ?
    C14 H14B . 0.9900 ?
    C15 C16 . 1.498(4) ?
    C15 H15A . 0.9900 ?
    C15 H15B . 0.9900 ?
    C16 C17 . 1.529(4) ?
    C16 H16A . 0.9900 ?
    C16 H16B . 0.9900 ?
    C17 H17A . 0.9800 ?
    C17 H17B . 0.9800 ?
    C17 H17C . 0.9800 ?
    C18 C19 . 1.393(3) ?
    C18 C23 . 1.400(3) ?
    C18 C24 . 1.479(3) ?
    C19 C20 . 1.385(3) ?
    C19 H19 . 0.9500 ?
    C20 C21 . 1.384(3) ?
    C20 H20 . 0.9500 ?
    C21 C22 . 1.381(3) ?
    C21 H21 . 0.9500 ?
    C22 C23 . 1.388(3) ?
    C22 H22 . 0.9500 ?
    C23 H23 . 0.9500 ?
    C24 C25 . 1.497(3) ?
    C25 H25A . 0.9800 ?
    C25 H25B . 0.9800 ?
    C25 H25C . 0.9800 ?
    C27 C28 . 1.516(3) ?
    C27 H27A . 0.9900 ?
    C27 H27B . 0.9900 ?
    C28 C29 . 1.516(3) ?
    C28 H28A . 0.9900 ?
    C28 H28B . 0.9900 ?
    C29 C30 . 1.512(3) ?
    C29 H29A . 0.9900 ?
    C29 H29B . 0.9900 ?
    C30 C31 . 1.510(3) ?
    C30 H30A . 0.9900 ?
    C30 H30B . 0.9900 ?
    C31 C32 . 1.509(3) ?
    C31 H31A . 0.9900 ?
    C31 H31B . 0.9900 ?
    C32 C33 . 1.502(3) ?
    C32 H32A . 0.9900 ?
    C32 H32B . 0.9900 ?
    C33 C34 . 1.513(3) ?
    C33 H33A . 0.9900 ?
    C33 H33B . 0.9900 ?
    C34 H34A . 0.9800 ?
    C34 H34B . 0.9800 ?
    C34 H34C . 0.9800 ?
loop_
    _geom_angle_atom_site_label_1
    _geom_angle_atom_site_label_2
    _geom_angle_atom_site_label_3
    _geom_angle_site_symmetry_1
    _geom_angle_site_symmetry_3
    _geom_angle
    _geom_angle_publ_flag
    N3 Ni1 N1 . . 101.11(7) ?
    N3 Ni1 S1 . . 163.41(5) ?
    N1 Ni1 S1 . . 86.26(5) ?
    N3 Ni1 S3 . . 86.40(5) ?
    N1 Ni1 S3 . . 164.97(5) ?
    S1 Ni1 S3 . . 90.02(2) ?
    C9 S1 Ni1 . . 93.66(7) ?
    C9 S2 C10 . . 103.05(10) ?
    C26 S3 Ni1 . . 93.75(7) ?
    C26 S4 C27 . . 102.03(10) ?
    C7 N1 N2 . . 113.29(16) ?
    C7 N1 Ni1 . . 130.19(14) ?
    N2 N1 Ni1 . . 116.46(11) ?
    C9 N2 N1 . . 111.31(16) ?
    C24 N3 N4 . . 113.59(15) ?
    C24 N3 Ni1 . . 129.67(14) ?
    N4 N3 Ni1 . . 116.71(11) ?
    C26 N4 N3 . . 111.30(16) ?
    C2 C1 C6 . . 118.27(18) ?
    C2 C1 C7 . . 121.16(16) ?
    C6 C1 C7 . . 120.55(18) ?
    C3 C2 C1 . . 120.55(18) ?
    C3 C2 H2 . . 119.7 ?
    C1 C2 H2 . . 119.7 ?
    C4 C3 C2 . . 120.3(2) ?
    C4 C3 H3 . . 119.9 ?
    C2 C3 H3 . . 119.9 ?
    C3 C4 C5 . . 120.1(2) ?
    C3 C4 H4 . . 119.9 ?
    C5 C4 H4 . . 119.9 ?
    C6 C5 C4 . . 120.1(2) ?
    C6 C5 H5 . . 120.0 ?
    C4 C5 H5 . . 120.0 ?
    C5 C6 C1 . . 120.72(19) ?
    C5 C6 H6 . . 119.6 ?
    C1 C6 H6 . . 119.6 ?
    N1 C7 C1 . . 119.58(17) ?
    N1 C7 C8 . . 121.99(18) ?
    C1 C7 C8 . . 118.42(16) ?
    C7 C8 H8A . . 109.5 ?
    C7 C8 H8B . . 109.5 ?
    H8A C8 H8B . . 109.5 ?
    C7 C8 H8C . . 109.5 ?
    H8A C8 H8C . . 109.5 ?
    H8B C8 H8C . . 109.5 ?
    N2 C9 S1 . . 124.81(16) ?
    N2 C9 S2 . . 120.52(16) ?
    S1 C9 S2 . . 114.67(11) ?
    C11 C10 S2 . . 115.86(17) ?
    C11 C10 H10A . . 108.3 ?
    S2 C10 H10A . . 108.3 ?
    C11 C10 H10B . . 108.3 ?
    S2 C10 H10B . . 108.3 ?
    H10A C10 H10B . . 107.4 ?
    C10 C11 C12 . . 110.8(2) ?
    C10 C11 H11A . . 109.5 ?
    C12 C11 H11A . . 109.5 ?
    C10 C11 H11B . . 109.5 ?
    C12 C11 H11B . . 109.5 ?
    H11A C11 H11B . . 108.1 ?
    C13 C12 C11 . . 114.6(2) ?
    C13 C12 H12A . . 108.6 ?
    C11 C12 H12A . . 108.6 ?
    C13 C12 H12B . . 108.6 ?
    C11 C12 H12B . . 108.6 ?
    H12A C12 H12B . . 107.6 ?
    C14 C13 C12 . . 113.5(2) ?
    C14 C13 H13A . . 108.9 ?
    C12 C13 H13A . . 108.9 ?
    C14 C13 H13B . . 108.9 ?
    C12 C13 H13B . . 108.9 ?
    H13A C13 H13B . . 107.7 ?
    C13 C14 C15 . . 114.0(2) ?
    C13 C14 H14A . . 108.8 ?
    C15 C14 H14A . . 108.8 ?
    C13 C14 H14B . . 108.8 ?
    C15 C14 H14B . . 108.8 ?
    H14A C14 H14B . . 107.7 ?
    C16 C15 C14 . . 115.3(2) ?
    C16 C15 H15A . . 108.5 ?
    C14 C15 H15A . . 108.5 ?
    C16 C15 H15B . . 108.5 ?
    C14 C15 H15B . . 108.5 ?
    H15A C15 H15B . . 107.5 ?
    C15 C16 C17 . . 113.7(2) ?
    C15 C16 H16A . . 108.8 ?
    C17 C16 H16A . . 108.8 ?
    C15 C16 H16B . . 108.8 ?
    C17 C16 H16B . . 108.8 ?
    H16A C16 H16B . . 107.7 ?
    C16 C17 H17A . . 109.5 ?
    C16 C17 H17B . . 109.5 ?
    H17A C17 H17B . . 109.5 ?
    C16 C17 H17C . . 109.5 ?
    H17A C17 H17C . . 109.5 ?
    H17B C17 H17C . . 109.5 ?
    C19 C18 C23 . . 118.78(18) ?
    C19 C18 C24 . . 120.72(17) ?
    C23 C18 C24 . . 120.44(17) ?
    C20 C19 C18 . . 120.55(19) ?
    C20 C19 H19 . . 119.7 ?
    C18 C19 H19 . . 119.7 ?
    C21 C20 C19 . . 120.0(2) ?
    C21 C20 H20 . . 120.0 ?
    C19 C20 H20 . . 120.0 ?
    C22 C21 C20 . . 120.2(2) ?
    C22 C21 H21 . . 119.9 ?
    C20 C21 H21 . . 119.9 ?
    C21 C22 C23 . . 119.9(2) ?
    C21 C22 H22 . . 120.0 ?
    C23 C22 H22 . . 120.0 ?
    C22 C23 C18 . . 120.4(2) ?
    C22 C23 H23 . . 119.8 ?
    C18 C23 H23 . . 119.8 ?
    N3 C24 C18 . . 118.85(17) ?
    N3 C24 C25 . . 121.78(18) ?
    C18 C24 C25 . . 119.33(16) ?
    C24 C25 H25A . . 109.5 ?
    C24 C25 H25B . . 109.5 ?
    H25A C25 H25B . . 109.5 ?
    C24 C25 H25C . . 109.5 ?
    H25A C25 H25C . . 109.5 ?
    H25B C25 H25C . . 109.5 ?
    N4 C26 S3 . . 124.99(16) ?
    N4 C26 S4 . . 120.22(16) ?
    S3 C26 S4 . . 114.79(11) ?
    C28 C27 S4 . . 114.80(15) ?
    C28 C27 H27A . . 108.6 ?
    S4 C27 H27A . . 108.6 ?
    C28 C27 H27B . . 108.6 ?
    S4 C27 H27B . . 108.6 ?
    H27A C27 H27B . . 107.5 ?
    C29 C28 C27 . . 111.69(18) ?
    C29 C28 H28A . . 109.3 ?
    C27 C28 H28A . . 109.3 ?
    C29 C28 H28B . . 109.3 ?
    C27 C28 H28B . . 109.3 ?
    H28A C28 H28B . . 107.9 ?
    C30 C29 C28 . . 113.72(18) ?
    C30 C29 H29A . . 108.8 ?
    C28 C29 H29A . . 108.8 ?
    C30 C29 H29B . . 108.8 ?
    C28 C29 H29B . . 108.8 ?
    H29A C29 H29B . . 107.7 ?
    C31 C30 C29 . . 114.60(18) ?
    C31 C30 H30A . . 108.6 ?
    C29 C30 H30A . . 108.6 ?
    C31 C30 H30B . . 108.6 ?
    C29 C30 H30B . . 108.6 ?
    H30A C30 H30B . . 107.6 ?
    C32 C31 C30 . . 114.30(19) ?
    C32 C31 H31A . . 108.7 ?
    C30 C31 H31A . . 108.7 ?
    C32 C31 H31B . . 108.7 ?
    C30 C31 H31B . . 108.7 ?
    H31A C31 H31B . . 107.6 ?
    C33 C32 C31 . . 114.56(19) ?
    C33 C32 H32A . . 108.6 ?
    C31 C32 H32A . . 108.6 ?
    C33 C32 H32B . . 108.6 ?
    C31 C32 H32B . . 108.6 ?
    H32A C32 H32B . . 107.6 ?
    C32 C33 C34 . . 113.5(2) ?
    C32 C33 H33A . . 108.9 ?
    C34 C33 H33A . . 108.9 ?
    C32 C33 H33B . . 108.9 ?
    C34 C33 H33B . . 108.9 ?
    H33A C33 H33B . . 107.7 ?
    C33 C34 H34A . . 109.5 ?
    C33 C34 H34B . . 109.5 ?
    H34A C34 H34B . . 109.5 ?
    C33 C34 H34C . . 109.5 ?
    H34A C34 H34C . . 109.5 ?
    H34B C34 H34C . . 109.5 ?
loop_
    _geom_torsion_atom_site_label_1
    _geom_torsion_atom_site_label_2
    _geom_torsion_atom_site_label_3
    _geom_torsion_atom_site_label_4
    _geom_torsion_site_symmetry_1
    _geom_torsion_site_symmetry_2
    _geom_torsion_site_symmetry_3
    _geom_torsion_site_symmetry_4
    _geom_torsion
    _geom_torsion_publ_flag
    C7 N1 N2 C9 . . . . 161.19(16) ?
    Ni1 N1 N2 C9 . . . . -21.57(19) ?
    C24 N3 N4 C26 . . . . 159.67(17) ?
    Ni1 N3 N4 C26 . . . . -22.02(19) ?
    C6 C1 C2 C3 . . . . 1.3(3) ?
    C7 C1 C2 C3 . . . . 179.60(18) ?
    C1 C2 C3 C4 . . . . -0.6(3) ?
    C2 C3 C4 C5 . . . . 0.1(3) ?
    C3 C4 C5 C6 . . . . -0.4(3) ?
    C4 C5 C6 C1 . . . . 1.2(3) ?
    C2 C1 C6 C5 . . . . -1.7(3) ?
    C7 C1 C6 C5 . . . . -179.93(18) ?
    N2 N1 C7 C1 . . . . -173.58(15) ?
    Ni1 N1 C7 C1 . . . . 9.7(3) ?
    N2 N1 C7 C8 . . . . 5.9(2) ?
    Ni1 N1 C7 C8 . . . . -170.90(14) ?
    C2 C1 C7 N1 . . . . 38.0(3) ?
    C6 C1 C7 N1 . . . . -143.77(19) ?
    C2 C1 C7 C8 . . . . -141.45(19) ?
    C6 C1 C7 C8 . . . . 36.8(3) ?
    N1 N2 C9 S1 . . . . 0.3(2) ?
    N1 N2 C9 S2 . . . . -179.64(13) ?
    Ni1 S1 C9 N2 . . . . 16.87(17) ?
    Ni1 S1 C9 S2 . . . . -163.16(10) ?
    C10 S2 C9 N2 . . . . 10.39(19) ?
    C10 S2 C9 S1 . . . . -169.58(11) ?
    C9 S2 C10 C11 . . . . -78.20(19) ?
    S2 C10 C11 C12 . . . . -174.06(18) ?
    C10 C11 C12 C13 . . . . -177.1(2) ?
    C11 C12 C13 C14 . . . . 78.4(3) ?
    C12 C13 C14 C15 . . . . -171.3(2) ?
    C13 C14 C15 C16 . . . . -71.2(3) ?
    C14 C15 C16 C17 . . . . -177.2(2) ?
    C23 C18 C19 C20 . . . . 1.0(3) ?
    C24 C18 C19 C20 . . . . 178.05(17) ?
    C18 C19 C20 C21 . . . . -0.2(3) ?
    C19 C20 C21 C22 . . . . 0.3(3) ?
    C20 C21 C22 C23 . . . . -1.1(3) ?
    C21 C22 C23 C18 . . . . 1.9(3) ?
    C19 C18 C23 C22 . . . . -1.8(3) ?
    C24 C18 C23 C22 . . . . -178.93(18) ?
    N4 N3 C24 C18 . . . . -169.77(15) ?
    Ni1 N3 C24 C18 . . . . 12.2(3) ?
    N4 N3 C24 C25 . . . . 7.7(2) ?
    Ni1 N3 C24 C25 . . . . -170.32(13) ?
    C19 C18 C24 N3 . . . . 36.4(3) ?
    C23 C18 C24 N3 . . . . -146.61(18) ?
    C19 C18 C24 C25 . . . . -141.20(18) ?
    C23 C18 C24 C25 . . . . 35.8(3) ?
    N3 N4 C26 S3 . . . . 2.3(2) ?
    N3 N4 C26 S4 . . . . -176.86(13) ?
    Ni1 S3 C26 N4 . . . . 14.51(18) ?
    Ni1 S3 C26 S4 . . . . -166.32(10) ?
    C27 S4 C26 N4 . . . . 7.20(19) ?
    C27 S4 C26 S3 . . . . -172.01(11) ?
    C26 S4 C27 C28 . . . . -78.59(18) ?
    S4 C27 C28 C29 . . . . 175.22(15) ?
    C27 C28 C29 C30 . . . . 178.15(19) ?
    C28 C29 C30 C31 . . . . -174.7(2) ?
    C29 C30 C31 C32 . . . . 177.5(2) ?
    C30 C31 C32 C33 . . . . -174.7(2) ?
    C31 C32 C33 C34 . . . . 179.3(2) ?
_shelx_space_group_comment
;
The symmetry employed for this shelxl refinement is uniquely defined
by the following loop, which should always be used as a source of
symmetry information in preference to the above space-group names.
They are only intended as comments.
;
_shelx_estimated_absorpt_T_min     0.817
_shelx_estimated_absorpt_T_max     0.977
_shelx_hkl_file
;
   0   0   2  375.13    5.61
   0   0   2  411.31    5.18
   0   0  -2  394.07    5.84
   0   0   3    0.20    0.27
   0   0   3    0.04    0.13
   0   0  -3    0.37    0.42
   0   0   4 1362.92   41.42
   0   0   4 1463.94   39.07
   0   0  -4 1385.06   41.89
   0   0   5   -0.25    0.39
   0   0   5    0.08    0.19
   0   0  -5    0.25    0.59
   0   0   6   30.17    0.81
   0   0   6   30.88    0.38
   0   0  -6   30.06    0.76
   0   0   7    0.25    0.53
   0   0  -7   -0.96    0.76
   0   0   8   48.09    1.22
   0   0   8   49.61    0.69
   0   0   8   48.39    0.78
   0   0  -8   47.21    1.16
   0   0   9    1.04    0.66
   0   0   9    0.51    0.27
   0   0   9    0.02    0.22
   0   0  10    0.51    0.77
   0   0  10    0.50    0.30
   0   0  10    1.15    0.37
   0   0  11    0.37    0.86
   0   0  11    0.25    0.31
   0   0  11    0.39    0.24
   0   0  12  255.42    6.23
   0   0  12  248.74    3.86
   0   0  12  252.01    4.02
   0   0  13    1.32    1.10
   0   0  13    1.17    0.23
   0   0  13    1.18    0.42
   0   0  14  128.65    3.71
   0   0  14  111.02    1.85
   0   0  15    3.33    1.33
   0   0  15    0.51    0.30
   0   0  17    0.88    2.44
   0   0  18   75.28    3.67
   0   0  19   -3.28    2.95
   0   1   1    0.27    0.12
   0   1  -1    0.26    0.09
   0  -1   1    0.06    0.06
   0   1   2   13.47    0.46
   0   1   2   13.25    0.14
   0   1  -2   13.00    0.25
   0  -1   2   13.11    0.18
   0  -1  -2   12.91    0.15
   0  -1  -2   14.19    0.45
   0   1   3   58.05    0.91
   0   1   3   59.51    0.56
   0  -1   3   60.55    0.81
   0  -1   3   60.12    0.60
   0  -1  -3   61.26    0.90
   0  -1  -3   60.05    0.54
   0   1   4  165.95    2.45
   0   1   4  166.29    1.71
   0  -1   4  157.57    2.26
   0  -1   4  163.09    1.84
   0  -1  -4  159.19    2.41
   0  -1  -4  163.85    1.80
   0   1   5   13.71    0.84
   0   1   5   14.44    0.27
   0  -1   5   12.78    0.51
   0  -1   5   14.25    0.35
   0  -1  -5   13.12    0.55
   0   1   6    6.83    0.86
   0   1   6    6.93    0.24
   0  -1   6    6.56    0.20
   0  -1   6    6.78    0.51
   0  -1   6    6.16    0.33
   0  -1  -6    6.24    0.53
   0  -1  -6    6.39    0.19
   0   1   7   47.60    1.17
   0   1   7   48.63    0.62
   0  -1   7   46.77    0.58
   0  -1   7   45.79    1.07
   0  -1   7   49.08    0.75
   0  -1  -7   49.51    1.12
   0   1   8    6.72    0.71
   0   1   8    6.75    0.21
   0  -1   8    7.33    0.65
   0  -1   8    6.32    0.27
   0  -1  -8    6.04    0.66
   0   1   9   35.23    1.16
   0  -1   9   35.27    1.58
   0  -1   9   35.27    0.63
   0  -1   9   35.54    0.68
   0  -1  -9   37.45    1.54
   0   1  10   51.41    2.12
   0  -1  10   50.25    1.52
   0  -1  10   51.78    0.84
   0  -1  10   51.71    0.90
   0  -1 -10   50.00    1.44
   0   1  11    2.87    0.91
   0   1  11    1.13    0.41
   0   1  11    1.60    0.21
   0  -1  11    1.47    0.37
   0  -1  11    2.64    0.41
   0  -1  11    1.13    0.82
   0  -1 -11    1.41    0.82
   0   1  12    4.43    1.06
   0   1  12    4.24    0.46
   0   1  12    4.22    0.35
   0  -1  12    3.94    0.29
   0  -1  12    4.90    0.31
   0  -1  12    4.30    1.56
   0   1  13   14.43    2.03
   0   1  13   14.16    0.54
   0   1  13   14.55    0.46
   0  -1  13   13.64    0.38
   0  -1  13   13.88    0.57
   0  -1  13   15.14    1.34
   0   1  14    0.65    1.25
   0   1  14    2.64    0.39
   0   1  14    2.20    0.33
   0  -1  14    2.30    0.27
   0  -1  14    2.37    0.44
   0  -1  14    3.11    1.23
   0   1  15    3.88    2.17
   0  -1  15    7.12    1.44
   0  -1  15    5.16    0.41
   0  -1  16    3.01    0.33
   0  -1  16    3.29    0.33
   0   1  17    1.71    1.60
   0  -1  17    4.75    2.50
   0   1  18   -0.14    1.70
   0  -1  18   -0.45    1.69
   0   1  19    1.27    1.86
   0  -1  19    2.02    2.89
   0   2   1  243.39    2.74
   0   2  -1  228.73    2.70
   0  -2  -1  237.73    2.69
   0  -2   1  235.35    2.75
   0   2   2   69.35    0.93
   0   2   2   70.38    0.75
   0   2  -2   70.03    0.76
   0  -2   2   69.73    0.74
   0  -2  -2   72.88    0.70
   0  -2  -2   69.32    1.09
   0   2   3    4.61    0.40
   0   2   3    4.06    0.16
   0   2  -3    4.24    0.23
   0  -2   3    3.94    0.20
   0  -2  -3    4.06    0.17
   0  -2  -3    4.43    0.42
   0   2   4    2.17    0.64
   0  -2   4    1.55    0.17
   0  -2  -4    1.67    0.66
   0  -2  -4    1.33    0.15
   0   2   5   96.60    1.96
   0   2   5   98.36    1.09
   0  -2   5   97.34    1.49
   0  -2   5   99.05    1.15
   0  -2  -5   95.19    1.63
   0  -2  -5   97.48    1.05
   0   2   6  184.02    3.22
   0   2   6  186.75    2.17
   0  -2   6  179.34    2.97
   0  -2   6  186.96    2.51
   0  -2  -6  181.54    3.19
   0  -2  -6  186.42    2.33
   0   2   7   46.75    1.16
   0   2   7   47.99    0.64
   0  -2   7   47.17    1.42
   0  -2   7   45.95    0.76
   0  -2  -7   46.45    1.17
   0  -2  -7   46.75    0.67
   0   2   8  384.49    8.42
   0   2   8  407.16    6.24
   0  -2   8  399.41    6.50
   0  -2   8  393.15    8.21
   0  -2   8  401.07    6.59
   0  -2  -8  398.06    8.47
   0  -2  -8  388.18    6.14
   0   2   9  147.04    3.13
   0   2   9  152.17    1.95
   0  -2   9  142.77    1.91
   0  -2   9  146.30    2.96
   0  -2   9  151.06    2.20
   0  -2  -9  145.04    3.01
   0  -2  -9  142.32    1.95
   0   2  10   90.60    2.24
   0   2  10   88.98    1.18
   0  -2  10   85.44    1.17
   0  -2  10   85.87    2.64
   0  -2  10   91.10    1.41
   0  -2 -10   87.05    2.66
   0   2  11   28.79    1.40
   0   2  11   32.07    0.59
   0  -2  11   31.57    0.56
   0  -2  11   30.84    1.29
   0  -2  11   32.59    0.59
   0  -2 -11   33.06    1.84
   0   2  12  102.12    3.62
   0  -2  12  102.03    2.68
   0  -2  12   98.06    1.40
   0  -2  12   98.87    1.44
   0  -2 -12  101.20    2.68
   0   2  13   15.53    1.39
   0   2  13   14.57    0.42
   0  -2  13   14.81    1.33
   0  -2  13   14.13    0.62
   0  -2  13   14.08    0.44
   0  -2 -13   17.14    1.27
   0   2  14   59.82    2.44
   0  -2  14   64.39    3.22
   0   2  15    8.64    2.31
   0   2  15    6.54    0.40
   0  -2  15    6.93    0.37
   0  -2  15    8.09    0.51
   0   2  16    8.27    0.24
   0   2  16    9.11    0.25
   0   2  17    3.01    1.62
   0  -2  17   -1.21    2.45
   0   2  18   25.98    2.36
   0  -2  18   20.06    2.34
   0   2  19    5.38    2.03
   0  -2  19    5.23    2.00
   0   3   0    0.55    0.29
   0  -3   0    0.29    0.19
   0   3   1   45.92    0.55
   0   3  -1   45.07    0.57
   0  -3  -1   44.16    0.54
   0  -3   1   43.99    0.57
   0   3   2   14.43    0.42
   0  -3   2   14.46    0.34
   0  -3  -2   13.86    0.49
   0  -3  -2   14.34    0.30
   0   3   3   27.92    0.96
   0   3   3   28.97    0.54
   0   3  -3   28.11    0.49
   0  -3  -3   28.41    0.41
   0  -3  -3   27.45    0.70
   0   3   4   45.68    1.21
   0   3   4   45.67    0.54
   0   3  -4   44.71    0.67
   0  -3   4   43.87    0.74
   0  -3  -4   45.86    0.65
   0  -3  -4   47.11    0.94
   0   3   5    0.26    0.47
   0   3   5    0.04    0.26
   0   3  -5    0.60    0.40
   0  -3   5    0.39    0.22
   0  -3  -5    0.08    0.18
   0  -3  -5    0.13    0.47
   0   3   6    0.69    0.87
   0   3   6    1.90    0.18
   0   3  -6    1.43    0.31
   0  -3   6    1.82    0.36
   0  -3  -6    1.09    0.29
   0  -3  -6    2.20    0.85
   0   3   7    1.10    0.61
   0   3   7    0.94    0.29
   0  -3   7    0.97    0.76
   0  -3   7    0.86    0.37
   0  -3  -7    0.47    0.59
   0  -3  -7    0.34    0.30
   0   3   8   17.66    0.88
   0   3   8   15.73    0.42
   0  -3   8   14.86    0.78
   0  -3   8   17.36    0.56
   0  -3  -8   15.05    0.85
   0  -3  -8   15.76    0.45
   0   3   9    8.18    1.27
   0  -3   9    7.98    0.77
   0  -3   9    8.84    0.50
   0  -3  -9    9.24    0.84
   0   3  10   30.01    1.85
   0   3  10   27.20    0.45
   0  -3  10   27.16    0.71
   0  -3  10   27.51    1.10
   0  -3  10   27.59    0.57
   0  -3 -10   27.71    1.19
   0  -3 -10   26.07    0.60
   0   3  11   10.57    1.13
   0   3  11   12.67    0.45
   0  -3  11   11.31    0.58
   0  -3  11   11.20    1.01
   0  -3  11   12.00    0.42
   0  -3 -11   13.34    1.07
   0   3  12    1.01    0.97
   0   3  12   -0.33    0.35
   0  -3  12    0.61    0.47
   0  -3  12    0.60    0.91
   0  -3  12    0.38    0.47
   0  -3 -12   -0.26    0.95
   0   3  13    6.37    1.31
   0   3  13    7.03    0.44
   0  -3  13    7.31    0.60
   0  -3  13   10.76    1.77
   0  -3 -13    6.84    1.17
   0   3  14    7.08    1.37
   0   3  14    5.29    0.51
   0   3  14    5.94    0.41
   0  -3  14    6.67    0.41
   0  -3  14    6.41    0.58
   0  -3  14    8.07    1.91
   0  -3 -14    6.17    1.87
   0   3  15    5.51    2.11
   0  -3  15    1.44    1.30
   0  -3  15    2.21    0.36
   0  -3  15    2.32    0.35
   0  -3 -15    3.55    1.29
   0   3  16    7.12    1.63
   0  -3  16    5.76    1.50
   0   3  17   -0.51    1.59
   0  -3  17    1.91    2.30
   0   3  18   -1.69    2.65
   0  -3  18    0.87    2.59
   0   3  19   -0.15    1.87
   0  -3  19   -1.10    1.85
   0   4   0  120.47    1.53
   0  -4   0  118.71    1.47
   0   4   1  678.88   13.10
   0   4  -1  679.33   13.30
   0  -4  -1  651.88   12.97
   0  -4   1  680.69   13.20
   0   4   2  104.24    1.29
   0   4  -2  105.62    1.37
   0  -4  -2  102.99    1.28
   0  -4   2  103.85    1.52
   0   4  -3  142.97    2.14
   0  -4   3  147.18    1.90
   0  -4  -3  140.64    1.73
   0  -4  -3  143.46    2.25
   0   4   4  469.49    9.35
   0   4   4  490.48    8.44
   0   4  -4  472.30    8.56
   0  -4   4  485.00    8.78
   0  -4  -4  478.27    8.03
   0  -4  -4  479.48    9.60
   0   4   5   33.11    0.90
   0   4   5   33.98    0.64
   0   4  -5   32.92    0.63
   0  -4   5   33.84    0.58
   0  -4  -5   32.77    0.49
   0  -4  -5   34.24    0.93
   0   4   6  758.25   19.38
   0   4   6  790.97   17.09
   0   4  -6  759.78   17.46
   0  -4   6  792.91   17.94
   0  -4  -6  788.25   17.06
   0  -4  -6  775.03   19.84
   0   4   7   16.66    0.81
   0   4   7   15.73    0.48
   0   4  -7   14.11    0.71
   0  -4   7   14.87    0.41
   0  -4  -7   14.67    0.48
   0  -4  -7   15.24    0.83
   0   4   8  254.04    5.95
   0   4   8  257.43    3.68
   0  -4   8  250.87    4.85
   0  -4   8  256.27    3.96
   0  -4  -8  254.36    5.93
   0  -4  -8  246.84    3.80
   0   4   9  331.01    7.49
   0   4   9  333.77    5.19
   0  -4   9  323.82    6.88
   0  -4   9  340.00    6.00
   0  -4  -9  326.49    7.31
   0  -4  -9  319.37    5.13
   0   4  10   57.14    1.78
   0   4  10   57.54    0.98
   0  -4  10   61.84    2.08
   0  -4  10   56.85    0.92
   0  -4 -10   57.03    1.72
   0  -4 -10   55.45    0.84
   0   4  11    4.06    1.04
   0   4  11    4.66    0.30
   0  -4  11    5.75    0.57
   0  -4  11    4.37    1.32
   0  -4  11    4.64    0.57
   0  -4 -11    4.38    0.97
   0  -4 -11    4.52    0.45
   0   4  12   12.55    1.27
   0   4  12   13.07    0.51
   0  -4  12   13.07    0.70
   0  -4  12    9.91    1.64
   0  -4  12   12.76    0.48
   0  -4 -12   10.61    1.20
   0  -4 -12   11.51    0.39
   0   4  13   17.04    1.49
   0   4  13   15.40    0.58
   0  -4  13   16.20    0.77
   0  -4  13   15.95    1.93
   0  -4  13   15.44    0.72
   0  -4 -13   17.79    1.99
   0   4  14    5.57    2.10
   0  -4  14    4.76    1.87
   0  -4  14    6.54    0.47
   0  -4  14    6.52    0.63
   0  -4 -14    8.10    2.04
   0   4  15   -1.52    2.06
   0   4  15    0.44    0.29
   0   4  15    0.25    0.35
   0  -4  15    0.20    0.39
   0  -4  15    0.25    0.54
   0  -4  15    2.59    1.23
   0  -4 -15    0.71    1.24
   0   4  16   12.50    1.68
   0  -4  16    8.19    1.62
   0  -4  16    8.52    0.69
   0  -4 -16    9.74    1.60
   0   4  17    2.44    1.67
   0  -4  17    1.16    1.53
   0   4  18   21.27    3.64
   0  -4  18   22.83    3.40
   0   4  19    1.40    1.99
   0  -4  19    2.60    1.90
   0   5   0   -0.50    0.31
   0  -5   0   -0.83    0.48
   0   5  -1   11.34    0.40
   0   5   1    9.54    0.37
   0  -5   1   10.22    0.39
   0   5   2   12.03    0.37
   0   5  -2   12.05    0.42
   0  -5   2   10.83    0.39
   0   5  -3   35.32    0.86
   0  -5   3   33.76    0.79
   0  -5  -3   32.26    0.55
   0  -5  -3   34.44    1.12
   0   5  -4    8.56    0.42
   0  -5   4    8.45    0.38
   0  -5  -4    8.04    0.33
   0  -5  -4    8.30    0.58
   0   5   5    0.35    0.27
   0   5  -5    0.80    0.56
   0  -5   5    0.97    0.33
   0  -5  -5    0.76    0.40
   0  -5  -5    0.86    0.60
   0   5   6   31.38    1.42
   0   5   6   30.82    0.73
   0   5  -6   32.58    0.93
   0  -5  -6   31.29    1.03
   0  -5   6   30.72    0.64
   0   5   7   12.69    0.83
   0   5   7   11.74    0.54
   0   5  -7   12.95    0.75
   0  -5   7   11.70    0.63
   0  -5  -7   11.53    0.37
   0  -5  -7   11.30    0.87
   0   5   8    4.39    0.81
   0   5   8    5.50    0.32
   0   5  -8    5.97    0.72
   0  -5  -8    5.42    0.47
   0  -5  -8    6.49    0.82
   0   5   9   15.24    1.04
   0   5   9   14.10    0.41
   0  -5   9   14.82    0.83
   0  -5   9   13.47    0.72
   0  -5  -9   12.65    1.55
   0  -5  -9   13.56    0.41
   0   5  10   -1.12    1.38
   0   5  10    0.91    0.44
   0  -5  10    1.03    0.72
   0  -5  10    0.59    0.37
   0  -5 -10    0.53    1.33
   0  -5 -10    1.15    0.45
   0   5  11    7.59    1.76
   0   5  11    9.94    0.39
   0  -5  11    9.37    0.96
   0  -5  11    9.00    0.71
   0  -5 -11    9.28    1.74
   0  -5 -11   10.35    0.56
   0   5  12   11.42    1.98
   0   5  12   11.34    0.59
   0  -5  12   13.11    0.77
   0  -5  12   12.98    1.67
   0  -5  12   12.30    0.51
   0  -5 -12   11.66    1.86
   0  -5 -12   10.79    0.44
   0   5  13    5.72    1.96
   0   5  13    5.99    0.52
   0  -5  13    5.00    0.73
   0  -5  13    6.54    1.70
   0  -5  13    6.05    0.69
   0  -5 -13    7.14    1.83
   0  -5 -13    5.15    0.56
   0   5  14    3.10    1.92
   0   5  14   -0.18    0.44
   0  -5  14    0.50    0.65
   0  -5  14    0.78    1.10
   0  -5  14   -0.23    0.62
   0  -5 -14   -1.74    1.82
   0   5  15    2.32    1.35
   0   5  15   -0.06    0.26
   0  -5  15   -0.94    0.66
   0  -5  15   -2.40    1.23
   0  -5  15    0.27    0.63
   0  -5 -15    0.99    1.30
   0   5  16    5.76    1.61
   0   5  16    3.55    0.46
   0  -5  16    5.57    1.49
   0  -5  16    5.58    0.66
   0  -5  16    4.92    0.74
   0  -5 -16    2.71    1.54
   0   5  17    3.01    1.69
   0  -5  17    1.35    1.55
   0  -5 -17    0.37    1.54
   0   5  18    7.81    3.21
   0  -5  18   10.09    1.93
   0   5  19    0.62    1.94
   0  -5  19    2.70    2.90
   0   6   0  225.33    3.39
   0  -6   0  224.97    3.32
   0   6   1   21.66    0.52
   0   6  -1   21.16    0.56
   0  -6   1   21.54    0.53
   0  -6  -1   22.71    0.74
   0   6   2   30.05    0.61
   0   6  -2   31.60    0.89
   0  -6  -2   29.37    0.59
   0  -6   2   31.48    0.85
   0   6   3   32.77    0.62
   0   6  -3   31.98    0.69
   0  -6  -3   31.84    0.61
   0  -6   3   32.86    0.86
   0   6   4  544.42   10.49
   0   6  -4  551.33   11.20
   0  -6   4  550.45   10.89
   0  -6  -4  556.97   10.65
   0  -6  -4  539.96   11.95
   0   6   5   72.95    1.29
   0   6  -5   71.05    1.24
   0  -6   5   72.31    1.17
   0  -6  -5   68.66    1.03
   0  -6  -5   69.72    1.59
   0   6   6  591.91   11.98
   0   6  -6  580.77   13.13
   0  -6   6  605.79   12.58
   0  -6  -6  589.35   12.15
   0  -6  -6  576.95   13.97
   0   6   7   12.82    0.43
   0   6  -7   11.12    0.59
   0  -6   7   11.86    0.49
   0  -6  -7   11.40    0.41
   0  -6  -7   12.10    1.28
   0   6   8  682.28   18.27
   0   6   8  690.17   15.42
   0   6  -8  664.33   15.91
   0  -6   8  686.48   16.10
   0  -6  -8  658.80   14.40
   0  -6  -8  685.41   18.56
   0   6   9    1.13    0.89
   0   6   9    1.13    0.53
   0   6  -9    0.57    0.52
   0  -6   9    1.82    0.42
   0  -6  -9    1.25    0.51
   0  -6  -9    0.10    0.87
   0   6  10  399.65   10.09
   0   6  10  403.06    7.35
   0  -6  10  395.31    9.35
   0  -6  10  412.78    7.92
   0  -6 -10  405.68   11.43
   0  -6 -10  374.59    7.06
   0   6  11    4.67    1.09
   0   6  11    4.43    0.59
   0  -6  11    5.74    0.89
   0  -6  11    5.63    0.72
   0  -6 -11    5.71    1.72
   0  -6 -11    5.31    0.59
   0   6  12   -0.40    1.70
   0   6  12    0.22    0.34
   0  -6  12   -0.63    0.94
   0  -6  12    1.08    0.43
   0  -6 -12    1.02    1.58
   0   6  13   -1.07    1.85
   0   6  13    0.82    0.52
   0  -6  13    0.87    0.47
   0  -6  13   -0.26    1.02
   0  -6  13    0.82    0.68
   0  -6 -13   -0.48    1.80
   0  -6 -13    0.82    0.54
   0   6  14    2.04    2.01
   0   6  14    1.22    0.53
   0  -6  14    1.09    0.51
   0  -6  14    4.67    1.76
   0  -6  14    2.16    0.48
   0  -6 -14    1.85    2.01
   0  -6 -14    1.60    0.56
   0   6  15    1.22    1.47
   0   6  15    2.90    0.35
   0  -6  15    3.14    1.34
   0  -6  15    2.45    0.49
   0  -6  15    2.79    0.55
   0  -6 -15    2.25    2.28
   0   6  16    3.45    1.64
   0   6  16    2.16    0.43
   0  -6  16    1.80    1.46
   0  -6  16    4.19    0.51
   0  -6  16    2.88    0.82
   0  -6 -16    3.20    1.59
   0   6  17    0.41    1.69
   0  -6  17    0.71    1.51
   0  -6 -17    0.41    1.61
   0   6  18    7.97    2.10
   0  -6  18    8.94    1.93
   0  -6 -18    9.87    1.90
   0   6  19   -0.84    3.01
   0  -6  19    0.80    1.84
   0   7   0    4.15    0.44
   0  -7   0    3.27    0.42
   0   7   1   15.89    0.51
   0   7  -1   15.36    0.56
   0  -7   1   14.64    0.51
   0  -7  -1   16.50    0.51
   0   7   2   33.06    0.69
   0   7  -2   32.28    1.00
   0  -7   2   32.21    0.72
   0  -7  -2   30.33    0.67
   0   7   3   89.25    1.39
   0   7  -3   89.50    1.49
   0  -7  -3   86.01    1.33
   0  -7   3   90.27    1.72
   0   7   4  101.01    1.78
   0   7  -4   99.12    2.00
   0  -7   4  102.09    1.62
   0  -7  -4  104.05    1.79
   0  -7  -4   97.83    1.97
   0   7   5   54.43    0.93
   0   7  -5   51.80    1.09
   0  -7   5   53.71    1.00
   0  -7  -5   51.26    1.12
   0  -7  -5   54.51    1.40
   0   7   6    6.89    0.63
   0   7  -6    6.20    0.84
   0  -7   6    7.17    0.47
   0  -7  -6    7.68    0.60
   0  -7  -6    8.48    0.82
   0   7   7   73.49    1.20
   0   7  -7   71.64    1.42
   0  -7   7   75.83    1.32
   0  -7  -7   72.00    1.42
   0  -7  -7   72.83    2.52
   0   7   8    0.23    0.37
   0   7  -8    0.75    0.51
   0  -7   8    0.49    0.66
   0  -7  -8    0.55    0.54
   0  -7  -8   -0.13    0.85
   0   7   9    1.03    0.38
   0   7  -9    1.06    0.86
   0  -7   9    0.87    0.45
   0  -7  -9    1.38    0.37
   0  -7  -9    1.36    0.95
   0   7  10    2.14    1.05
   0   7  10    1.97    0.39
   0   7 -10    1.23    0.59
   0  -7  10    2.02    0.47
   0  -7 -10    2.73    0.41
   0  -7 -10    0.45    1.61
   0   7  11   22.64    1.49
   0   7  11   20.33    0.83
   0  -7  11   20.00    1.17
   0  -7  11   23.38    0.75
   0  -7 -11   24.28    1.51
   0  -7 -11   20.02    0.87
   0   7  12    0.85    1.19
   0   7  12    0.85    0.38
   0  -7  12    1.80    0.94
   0  -7  12    1.90    0.74
   0  -7 -12    0.40    1.13
   0  -7 -12    1.13    0.41
   0   7  13    4.13    1.25
   0   7  13    1.18    0.60
   0  -7  13    2.98    1.59
   0  -7  13    1.36    0.53
   0  -7 -13    1.61    1.30
   0  -7 -13    1.58    0.61
   0   7  14    1.50    1.39
   0   7  14    0.46    0.61
   0  -7  14    2.73    1.76
   0  -7  14    0.89    0.52
   0  -7  14    1.59    0.84
   0  -7 -14    1.32    1.37
   0  -7 -14    1.01    0.41
   0   7  15    0.54    1.62
   0   7  15    2.63    0.63
   0  -7  15    4.87    2.08
   0  -7  15    3.63    0.86
   0  -7  15    2.84    0.90
   0  -7 -15    4.95    2.33
   0  -7 -15    2.59    0.61
   0   7  16    0.79    1.59
   0  -7  16    1.90    2.10
   0  -7  16    0.18    0.86
   0  -7  16   -0.12    0.81
   0  -7 -16    1.01    2.38
   0   7  17    0.98    1.79
   0  -7  17    1.58    2.35
   0  -7 -17    1.80    1.72
   0   7  18   10.11    2.25
   0  -7  18   11.78    1.99
   0  -7 -18   10.28    2.10
   0   8   0   18.38    0.90
   0  -8   0   19.71    0.65
   0   8   1   33.27    1.06
   0  -8   1   33.07    0.80
   0  -8  -1   31.28    0.78
   0   8   2  395.59    7.60
   0   8  -2  375.39    7.59
   0  -8   2  374.67    6.91
   0  -8  -2  387.07    6.97
   0   8   3  128.21    2.05
   0   8  -3  122.70    2.14
   0  -8   3  130.04    2.10
   0  -8  -3  129.36    2.02
   0   8  -4  390.20    7.64
   0   8   4  385.00    7.17
   0  -8  -4  399.37    8.48
   0  -8  -4  396.80    7.28
   0  -8   4  398.70    7.95
   0   8   5    5.57    0.46
   0   8  -5    6.36    0.87
   0  -8   5    6.34    0.50
   0  -8  -5    5.99    0.45
   0  -8  -5    6.36    0.81
   0   8   6   34.97    1.01
   0   8  -6   38.06    0.98
   0  -8   6   36.21    0.87
   0  -8  -6   36.16    1.04
   0  -8  -6   35.49    1.26
   0   8   7  137.81    2.26
   0   8  -7  142.19    3.13
   0  -8   7  147.27    2.87
   0  -8  -7  143.41    2.62
   0  -8  -7  145.24    4.05
   0   8   8  203.75    3.39
   0   8  -8  197.44    3.83
   0  -8   8  203.92    4.00
   0  -8  -8  191.43    3.56
   0  -8  -8  204.97    4.74
   0   8   9   50.05    1.00
   0   8  -9   46.92    1.71
   0  -8   9   48.30    1.44
   0  -8  -9   49.05    1.23
   0  -8  -9   47.23    2.62
   0   8  10  101.10    1.72
   0   8 -10  101.24    2.18
   0  -8  10  102.16    1.88
   0  -8 -10   97.83    2.05
   0  -8 -10   98.42    2.96
   0   8  11    4.42    0.71
   0  -8  11    3.38    0.57
   0  -8 -11    4.63    1.19
   0  -8 -11    2.30    0.71
   0   8  12   11.06    0.58
   0  -8  12    7.84    1.15
   0  -8  12   12.27    1.02
   0  -8 -12   11.28    1.44
   0  -8 -12   10.61    0.57
   0   8  13    0.75    0.68
   0  -8  13    0.31    0.55
   0  -8  13   -0.43    1.58
   0  -8 -13    1.00    1.32
   0  -8 -13    0.25    0.67
   0   8  14   11.11    0.86
   0  -8  14   12.38    1.06
   0  -8  14   13.10    2.14
   0  -8 -14   11.71    1.69
   0  -8  15   38.95    2.98
   0  -8  15   33.28    1.53
   0  -8  15   35.54    1.09
   0  -8 -15   33.92    2.35
   0  -8  16   24.55    2.90
   0  -8  16   22.42    1.35
   0  -8  16   23.40    0.92
   0  -8 -16   23.45    2.20
   0  -8  17   -1.44    2.38
   0  -8  17    0.71    0.90
   0  -8  17    0.60    0.55
   0  -8 -17    1.17    2.66
   0  -8  18    8.37    2.85
   0  -8 -18    4.04    3.11
   0   9   0    0.28    0.50
   0  -9   0    0.77    0.47
   0   9   1  139.19    2.37
   0   9  -1  139.39    2.42
   0  -9   1  142.53    2.41
   0  -9  -1  139.67    2.34
   0   9   2    5.59    0.51
   0   9  -2    5.71    0.59
   0  -9   2    7.01    0.80
   0  -9  -2    6.57    0.55
   0   9   3    5.44    0.79
   0   9  -3    5.32    0.58
   0  -9   3    5.83    0.55
   0  -9  -3    5.52    0.75
   0   9  -4   11.64    0.70
   0   9   4   10.89    0.59
   0  -9  -4   13.29    0.88
   0  -9  -4   12.01    0.55
   0  -9   4   12.26    0.63
   0   9  -5   28.17    0.91
   0   9   5   30.61    1.06
   0  -9  -5   28.17    1.20
   0  -9  -5   28.18    1.00
   0  -9   5   28.43    0.84
   0   9   6   56.84    1.15
   0   9  -6   58.47    1.33
   0  -9   6   61.65    1.56
   0  -9  -6   57.57    1.13
   0  -9  -6   58.78    1.75
   0   9   7   18.96    0.66
   0   9  -7   17.40    0.85
   0  -9   7   17.89    1.05
   0  -9  -7   17.36    0.64
   0  -9  -7   18.14    1.21
   0   9   8   14.29    0.63
   0   9  -8   14.23    1.20
   0  -9   8   16.17    0.72
   0  -9  -8   14.43    0.89
   0  -9  -8   12.78    1.21
   0   9   9   10.10    0.59
   0   9  -9    9.30    0.80
   0  -9   9    9.35    0.99
   0  -9  -9   10.24    0.82
   0  -9  -9   10.11    1.33
   0   9  10   18.74    0.72
   0   9 -10   18.38    0.96
   0  -9  10   20.12    1.17
   0  -9 -10   17.36    0.95
   0  -9 -10   19.76    1.53
   0   9  11   26.14    1.09
   0   9 -11   23.05    1.11
   0  -9  11   26.55    0.93
   0  -9 -11   24.37    1.07
   0  -9 -11   25.35    1.78
   0   9  12    0.02    0.49
   0  -9  12    0.15    0.59
   0  -9 -12   -0.22    1.32
   0  -9 -12    0.13    0.73
   0   9  13    1.00    0.80
   0  -9  13    1.80    0.96
   0  -9  13    3.94    1.72
   0  -9 -13    3.79    1.46
   0  -9 -13    1.22    0.80
   0   9  14    2.94    0.53
   0  -9  14    4.00    0.70
   0  -9  14    2.69    1.29
   0  -9 -14    5.27    1.54
   0  -9 -14    2.51    0.56
   0  -9  15   11.28    1.57
   0  -9  15   11.29    0.82
   0  -9 -15   11.17    1.99
   0  -9  16    7.15    1.56
   0  -9  16    5.32    0.79
   0  -9  16    4.69    1.12
   0  -9 -16    8.32    1.89
   0  -9  17    0.25    1.64
   0  -9  17    0.22    0.67
   0  -9  17    1.16    0.94
   0  -9 -17    2.30    1.85
   0  -9  18    1.59    1.74
   0  -9 -18    1.32    1.97
   0  10   0   43.51    1.08
   0 -10   0   43.12    1.37
   0  10   1  132.48    2.83
   0  10  -1  140.93    2.57
   0 -10   1  136.94    2.43
   0 -10  -1  144.45    2.90
   0  10   2  236.05    4.26
   0  10  -2  229.03    4.31
   0 -10   2  231.76    4.21
   0 -10  -2  242.25    4.73
   0  10   3   63.04    1.33
   0  10  -3   63.67    1.43
   0 -10   3   67.08    1.75
   0 -10  -3   69.32    1.32
   0  10   4  467.26    9.92
   0  10  -4  479.20   10.50
   0 -10   4  489.30   10.30
   0 -10  -4  465.36    9.77
   0  10   5    7.78    0.59
   0  10  -5    7.12    0.72
   0 -10   5    7.62    0.89
   0 -10  -5    7.42    0.93
   0  10  -6   18.11    1.23
   0  10   6   17.82    0.70
   0 -10  -6   19.29    1.19
   0 -10  -6   17.42    0.69
   0 -10   6   20.79    0.80
   0  10  -7   12.58    0.82
   0  10   7   13.99    0.67
   0 -10  -7   14.43    1.17
   0 -10  -7   12.08    0.64
   0 -10   7   12.75    0.72
   0  10  -8   23.26    1.03
   0  10   8   23.05    0.80
   0 -10  -8   23.83    1.48
   0 -10  -8   24.35    0.77
   0 -10   8   23.17    0.89
   0  10  -9   19.03    1.03
   0  10   9   20.17    0.78
   0 -10  -9   24.08    1.53
   0 -10  -9   20.51    1.05
   0 -10   9   20.71    0.86
   0  10 -10   56.59    2.21
   0  10  10   59.09    1.33
   0 -10 -10   60.41    2.36
   0 -10 -10   56.19    1.62
   0 -10  10   62.53    1.47
   0  10 -11   16.76    1.08
   0  10  11   16.57    0.76
   0 -10 -11   14.99    2.49
   0 -10 -11   15.83    0.74
   0 -10  11   18.65    1.25
   0  10  12    7.49    1.00
   0 -10  12   10.00    0.78
   0 -10 -12    7.54    2.41
   0 -10 -12    6.68    0.65
   0  10  13   30.37    1.00
   0 -10  13   34.80    1.14
   0 -10  13   33.48    1.72
   0 -10 -13   30.04    3.22
   0 -10 -13   27.38    0.96
   0  10  14   39.58    1.16
   0 -10  14   45.73    1.80
   0 -10  14   43.43    2.11
   0 -10 -14   44.29    3.63
   0 -10 -14   35.89    1.55
   0  10  15   15.13    1.19
   0 -10  15   18.64    1.01
   0 -10  15   18.38    1.80
   0 -10 -15   19.91    3.33
   0 -10  16   27.48    2.09
   0 -10  16   24.58    1.20
   0 -10  16   26.22    1.16
   0 -10 -16   26.17    3.60
   0 -10  17    3.31    1.68
   0 -10  17    2.67    0.77
   0 -10  17    1.49    0.73
   0 -10 -17    2.02    3.06
   0  11   0   -0.48    0.94
   0 -11   0    0.58    0.58
   0  11   1    3.02    0.64
   0  11  -1    2.38    0.64
   0 -11   1    2.61    0.65
   0 -11  -1    3.01    0.58
   0  11   2    4.84    0.63
   0  11  -2    3.53    0.69
   0 -11   2    4.48    0.99
   0 -11  -2    5.34    0.60
   0  11   3    6.49    0.66
   0  11  -3    6.23    0.75
   0 -11   3    6.87    0.66
   0 -11  -3    6.14    0.63
   0  11   4   39.77    1.41
   0  11  -4   37.07    1.17
   0 -11   4   34.69    1.46
   0 -11  -4   36.18    0.99
   0  11  -5   12.92    0.86
   0  11   5   11.84    0.72
   0 -11  -5   13.26    1.13
   0 -11  -5   12.59    0.69
   0 -11   5   12.79    0.77
   0  11  -6   39.23    1.27
   0  11   6   39.39    1.06
   0 -11  -6   41.84    2.33
   0 -11  -6   40.50    1.42
   0 -11   6   38.74    1.12
   0  11  -7    1.37    1.15
   0  11   7    1.63    0.91
   0 -11  -7    2.15    1.10
   0 -11  -7    2.05    0.55
   0 -11   7    1.76    0.64
   0  11  -8   17.84    1.53
   0  11   8   19.60    1.17
   0 -11  -8   20.13    1.46
   0 -11  -8   15.81    1.12
   0 -11   8   18.89    0.89
   0  11  -9   14.01    1.07
   0  11   9   14.32    1.14
   0 -11  -9   15.70    2.31
   0 -11  -9   14.60    0.74
   0 -11   9   16.46    0.87
   0  11 -10    0.81    0.82
   0  11  10    0.48    0.57
   0 -11 -10   -1.13    1.32
   0 -11 -10    0.62    0.84
   0 -11  10   -1.33    0.66
   0  11 -11    3.33    1.45
   0  11  11    2.36    0.64
   0 -11 -11    2.30    1.52
   0 -11 -11    3.65    0.95
   0 -11  11    4.24    0.72
   0  11 -12    1.26    0.95
   0  11  12    0.07    0.94
   0 -11 -12    1.54    1.48
   0 -11 -12    0.22    0.60
   0 -11  12    0.85    1.12
   0  11  13    1.43    0.65
   0 -11  13    0.85    0.77
   0 -11 -13    2.19    1.58
   0 -11 -13    0.03    0.65
   0  11  14    7.29    1.13
   0 -11  14    7.42    0.89
   0 -11  14   12.46    2.17
   0 -11 -14    7.03    1.89
   0 -11 -14    6.00    0.75
   0  11  15   -0.03    0.98
   0 -11  15    0.51    0.81
   0 -11  15    2.58    2.17
   0 -11 -15   -0.05    1.83
   0 -11 -15    0.73    0.95
   0 -11  16   -0.64    2.29
   0 -11  16    1.38    1.23
   0 -11 -16   -3.24    1.83
   0 -11  17    1.91    1.61
   0 -11  17   -0.27    0.80
   0 -11  17   -0.23    0.76
   0 -11 -17   -1.30    2.01
   0  12   0  505.36   11.69
   0 -12   0  504.95   11.37
   0  12   1    2.17    1.01
   0  12  -1    1.54    0.72
   0 -12   1    1.68    0.67
   0 -12  -1    2.07    0.66
   0  12   2  380.93    8.27
   0  12  -2  393.85    9.30
   0 -12   2  393.79    8.43
   0 -12  -2  387.95    8.34
   0  12   3    1.97    1.00
   0  12  -3    1.39    0.75
   0 -12   3   -0.74    1.08
   0 -12  -3    1.50    0.63
   0  12   4  100.62    2.09
   0  12  -4   97.25    2.26
   0 -12   4  101.72    2.15
   0 -12  -4  101.77    2.05
   0  12  -5  127.94    2.93
   0  12   5  126.55    2.63
   0 -12  -5  137.49    3.36
   0 -12  -5  130.79    2.57
   0 -12   5  140.09    2.81
   0  12  -6    3.01    0.82
   0  12   6    2.54    1.01
   0 -12  -6    2.94    1.04
   0 -12  -6    2.50    0.98
   0 -12   6    1.42    1.08
   0  12  -7   19.81    1.10
   0  12   7   19.84    0.92
   0 -12  -7   19.30    2.20
   0 -12  -7   19.65    0.86
   0 -12   7   23.72    1.42
   0  12  -8    1.07    1.30
   0  12   8    2.31    0.67
   0 -12  -8    1.47    1.29
   0 -12  -8    2.89    0.63
   0 -12   8    1.95    1.13
   0  12  -9   20.06    1.82
   0  12   9   21.06    0.94
   0 -12  -9   20.70    1.74
   0 -12  -9   19.99    1.29
   0 -12   9   22.39    1.48
   0  12 -10   28.15    1.36
   0  12  10   28.83    1.47
   0 -12 -10   27.67    1.96
   0 -12 -10   28.32    1.04
   0 -12  10   31.78    1.68
   0  12 -11    0.47    0.98
   0  12  11   -0.90    1.04
   0 -12 -11   -2.59    2.32
   0 -12 -11   -0.39    0.99
   0 -12  11   -0.17    1.17
   0  12 -12   48.84    2.72
   0  12  12   52.95    1.50
   0 -12 -12   52.00    4.15
   0 -12 -12   47.85    1.90
   0 -12  12   54.33    1.65
   0  12  13   19.33    1.44
   0 -12  13   23.37    1.15
   0 -12 -13   17.91    3.36
   0 -12 -13   17.69    0.97
   0  12  14   67.41    1.87
   0 -12  14   72.10    2.04
   0 -12  14   71.47    2.86
   0 -12 -14   68.24    4.95
   0 -12 -14   58.77    1.74
   0  12  15    0.42    0.70
   0 -12  15    0.07    0.89
   0 -12  15   -0.46    1.45
   0 -12 -15    5.76    2.88
   0 -12 -15    0.71    0.68
   0 -12  16   13.04    1.85
   0 -12  16   11.95    1.11
   0 -12 -16   15.52    3.59
   0  13   0   -0.72    0.75
   0 -13   0    0.43    0.68
   0  13  -1    2.62    0.80
   0  13   1    2.64    0.77
   0 -13   1    2.83    0.79
   0  13   2    3.98    0.80
   0  13  -2    5.22    0.83
   0 -13   2    8.09    1.25
   0 -13  -2    6.59    0.78
   0  13   3   27.65    1.12
   0  13  -3   24.40    1.67
   0 -13   3   27.13    1.15
   0 -13  -3   28.79    1.07
   0  13   4   68.37    2.24
   0  13  -4   66.50    1.82
   0 -13   4   68.23    1.76
   0 -13  -4   69.34    1.66
   0  13  -5   20.39    1.14
   0  13   5   17.83    0.98
   0 -13  -5   17.47    2.15
   0 -13  -5   21.93    0.96
   0 -13   5   21.76    1.51
   0  13  -6    1.39    0.86
   0  13   6    1.24    0.73
   0 -13  -6    1.94    1.19
   0 -13  -6    0.94    0.67
   0 -13   6    2.41    0.78
   0  13  -7    1.31    0.90
   0  13   7    1.77    0.74
   0 -13  -7    4.09    1.18
   0 -13  -7    4.21    1.07
   0 -13   7    2.50    0.82
   0  13  -8   54.69    1.84
   0  13   8   56.27    1.55
   0 -13  -8   54.82    3.34
   0 -13  -8   58.49    1.50
   0 -13   8   53.89    1.63
   0  13  -9   -0.99    1.43
   0  13   9   -0.12    0.72
   0 -13  -9    1.72    1.34
   0 -13  -9    0.48    0.67
   0 -13   9   -0.64    0.78
   0  13 -10   -0.09    1.49
   0  13  10   -0.78    0.73
   0 -13 -10   -0.68    1.48
   0 -13 -10    1.92    1.04
   0 -13  10    0.26    0.80
   0  13 -11   10.48    1.27
   0  13  11   14.21    1.37
   0 -13 -11   12.88    1.94
   0 -13 -11   11.53    0.88
   0 -13  11   12.53    1.05
   0  13 -12   -1.75    1.09
   0  13  12   -0.68    1.19
   0 -13 -12    1.96    1.64
   0 -13 -12    0.43    0.71
   0 -13  12   -0.98    1.32
   0  13 -13   14.59    1.44
   0  13  13   13.66    1.03
   0 -13 -13   17.25    2.28
   0 -13 -13   13.79    1.43
   0 -13  13   16.93    1.17
   0  13  14   24.20    1.73
   0 -13  14   26.74    1.40
   0 -13 -14   24.66    2.66
   0 -13 -14   22.61    1.68
   0  13  15   -0.56    1.15
   0 -13  15   -0.69    0.96
   0 -13 -15   -4.81    1.99
   0 -13 -15   -0.09    0.73
   0 -13  16   -0.31    1.45
   0 -13 -16    0.28    2.01
   0  14   0  215.10    4.68
   0 -14   0  206.49    4.39
   0  14   1   12.72    1.02
   0  14  -1   10.68    1.07
   0 -14   1   14.78    1.50
   0 -14  -1   13.56    0.96
   0  14   2  189.07    4.12
   0  14  -2  188.21    4.24
   0 -14   2  197.18    4.17
   0 -14  -2  191.10    4.72
   0  14   3    4.15    1.32
   0  14  -3    2.09    0.91
   0 -14   3    6.98    1.34
   0 -14  -3    2.20    1.22
   0  14   4   19.35    1.10
   0  14  -4   17.05    1.74
   0 -14   4   21.17    1.14
   0 -14  -4   19.52    1.00
   0  14  -5   39.67    1.55
   0  14   5   37.22    1.35
   0 -14  -5   39.25    2.65
   0 -14  -5   38.08    1.24
   0 -14   5   41.58    1.47
   0  14   6    6.23    1.30
   0  14  -6    3.75    1.03
   0 -14   6    4.46    0.93
   0 -14  -6    4.12    1.21
   0  14  -7   18.25    1.29
   0  14   7   18.67    1.58
   0 -14  -7   18.19    1.73
   0 -14  -7   16.79    1.39
   0 -14   7   19.48    1.64
   0  14  -8   36.02    1.64
   0  14   8   39.85    1.96
   0 -14  -8   38.30    2.27
   0 -14  -8   37.09    1.32
   0 -14   8   38.06    2.07
   0  14  -9    7.94    1.24
   0  14   9    7.84    1.41
   0 -14  -9    8.70    2.48
   0 -14  -9    8.99    0.89
   0 -14   9    7.81    1.58
   0  14 -10   18.38    2.14
   0  14  10   19.74    1.15
   0 -14 -10   21.34    1.97
   0 -14 -10   18.66    1.55
   0 -14  10   21.74    2.00
   0  14 -11   25.02    2.35
   0  14  11   28.02    1.29
   0 -14 -11   25.20    2.43
   0 -14 -11   26.57    1.19
   0 -14  11   29.05    1.43
   0  14 -12   19.82    2.37
   0  14  12   23.99    1.24
   0 -14 -12   23.28    2.45
   0 -14 -12   20.80    1.67
   0 -14  12   24.65    1.36
   0  14 -13    4.81    1.34
   0  14  13    5.42    1.49
   0 -14 -13    9.38    2.07
   0 -14 -13    4.95    0.88
   0 -14  13    5.27    1.61
   0  14  14   44.07    1.66
   0 -14  14   43.45    1.85
   0 -14 -14   53.96    3.30
   0 -14 -14   35.24    2.15
   0  14  15    3.98    0.94
   0 -14  15    5.11    1.09
   0 -14 -15    7.97    2.23
   0 -14 -15    2.31    1.28
   0  15   0   -0.95    0.88
   0 -15   0    0.15    1.30
   0  15   1   53.04    2.42
   0  15  -1   53.64    1.86
   0 -15   1   51.01    1.69
   0 -15  -1   53.17    1.68
   0  15   2    2.88    0.91
   0  15  -2    4.64    0.98
   0 -15   2    3.38    1.45
   0 -15  -2    1.87    0.89
   0  15   3    2.05    0.92
   0  15  -3    0.41    0.96
   0 -15   3    0.25    0.90
   0 -15  -3    1.50    0.84
   0  15   4   50.41    2.30
   0  15  -4   46.29    1.80
   0 -15   4   49.12    1.65
   0 -15  -4   46.85    2.14
   0  15  -5   47.86    2.50
   0  15   5   46.42    2.25
   0 -15  -5   42.89    3.03
   0 -15  -5   44.22    2.03
   0 -15   5   48.45    2.34
   0  15  -6   15.94    1.90
   0  15   6   15.09    1.12
   0 -15  -6   15.82    1.64
   0 -15  -6   17.23    1.55
   0 -15   6   15.17    1.20
   0  15  -7   -0.29    1.05
   0  15   7    0.51    0.87
   0 -15  -7   -1.36    1.38
   0 -15  -7    1.33    1.23
   0 -15   7   -0.57    0.93
   0  15  -8   20.00    1.46
   0  15   8   17.18    1.20
   0 -15  -8   22.39    1.91
   0 -15  -8   20.02    1.63
   0 -15   8   23.53    1.31
   0  15  -9    2.87    1.20
   0  15   9    3.23    0.96
   0 -15  -9    2.53    1.71
   0 -15  -9    3.18    0.87
   0 -15   9    3.88    1.03
   0  15 -10   -1.09    1.19
   0  15  10    0.71    0.93
   0 -15 -10    1.80    2.60
   0 -15 -10    1.84    0.82
   0 -15  10    2.48    1.01
   0  15 -11   11.87    1.47
   0 -15  11   10.14    1.85
   0 -15 -11    9.24    1.53
   0 -15 -11   12.00    3.14
   0  15 -12    1.50    1.97
   0  15  12    1.49    0.95
   0 -15 -12    3.70    2.90
   0 -15 -12    2.09    0.90
   0 -15  12    4.07    1.62
   0  15 -13   -0.88    2.10
   0  15  13    2.16    0.97
   0 -15 -13    4.38    3.16
   0 -15 -13    2.83    1.41
   0 -15  13    2.97    1.05
   0  15  14   13.69    1.78
   0 -15  14   15.52    1.39
   0 -15 -14   18.34    4.00
   0 -15 -14   12.67    1.15
   0  15  15    5.88    1.52
   0 -15  15    3.17    1.76
   0 -15 -15    3.70    0.93
   0  16   0   40.89    2.38
   0 -16   0   40.51    1.58
   0  16   1   30.03    1.50
   0  16  -1   31.55    1.62
   0 -16   1   31.96    2.16
   0 -16  -1   33.22    2.04
   0  16   2   32.75    1.45
   0  16  -2   29.92    1.54
   0 -16   2   29.38    1.45
   0 -16  -2   27.28    1.38
   0  16   3   16.32    1.22
   0  16  -3   15.37    1.31
   0 -16   3   14.44    1.79
   0 -16  -3   11.38    1.15
   0  16   4   44.90    1.72
   0  16  -4   40.75    1.88
   0 -16   4   43.99    1.73
   0 -16  -4   42.17    1.58
   0  16  -5   13.08    1.38
   0  16   5   12.85    1.19
   0 -16  -5   11.92    2.47
   0 -16  -5   12.89    1.68
   0 -16   5   15.87    1.27
   0  16  -6   80.90    3.50
   0  16   6   80.46    2.39
   0 -16  -6   79.83    3.17
   0 -16  -6   79.78    2.96
   0 -16   6   84.70    2.47
   0  16  -7   57.22    3.04
   0  16   7   56.59    2.70
   0 -16  -7   55.13    2.79
   0 -16  -7   56.30    2.46
   0 -16   7   55.70    2.01
   0  16  -8   78.62    2.81
   0  16   8   86.49    3.28
   0 -16  -8   80.61    3.53
   0 -16  -8   83.33    3.03
   0 -16   8   80.92    3.38
   0  16  -9    9.08    1.42
   0  16   9    9.64    1.76
   0 -16  -9    7.97    1.90
   0 -16  -9    8.97    1.05
   0 -16   9    9.62    1.88
   0  16 -10   35.44    1.99
   0  16  10   31.67    1.59
   0 -16 -10   36.68    2.68
   0 -16 -10   33.02    1.50
   0 -16  10   39.28    1.83
   0  16 -11   14.52    1.65
   0  16  11   15.54    1.27
   0 -16 -11   17.86    2.36
   0 -16 -11   13.48    1.19
   0 -16  11   15.89    1.35
   0  16 -12    7.02    1.57
   0  16  12    9.34    1.77
   0 -16 -12    9.59    2.33
   0 -16 -12    8.13    1.59
   0 -16  12    7.69    1.27
   0  16 -13    1.29    2.15
   0  16  13    0.70    1.04
   0 -16 -13    0.86    2.07
   0 -16 -13   -0.14    0.94
   0 -16  13    2.03    1.69
   0  16  14    0.35    1.03
   0 -16  14   -0.01    1.11
   0 -16 -14   -1.41    2.23
   0 -16 -14    0.29    1.47
   0  17   0    0.10    1.06
   0 -17   0    0.89    1.54
   0  17   1    5.74    1.74
   0  17  -1    5.62    1.83
   0 -17   1    3.53    1.11
   0 -17  -1    3.28    1.01
   0  17   2    1.87    1.05
   0  17  -2   -0.72    1.13
   0 -17   2   -0.84    1.58
   0 -17  -2   -0.81    1.45
   0  17   3    3.87    1.10
   0  17  -3    2.69    1.86
   0 -17   3    3.98    1.09
   0 -17  -3    1.18    1.03
   0  17   4    8.73    1.83
   0  17  -4    9.69    1.33
   0 -17   4   10.02    1.22
   0 -17  -4    9.29    1.14
   0  17  -5   45.69    2.12
   0  17   5   47.16    2.61
   0 -17  -5   46.38    3.50
   0 -17  -5   47.96    1.78
   0 -17   5   50.85    2.75
   0  17  -6   -0.73    1.25
   0  17   6    0.41    1.06
   0 -17  -6   -1.03    1.46
   0 -17  -6    1.17    0.92
   0 -17   6    0.35    1.10
   0  17  -7    2.01    2.01
   0  17   7    3.22    1.14
   0 -17  -7    6.21    1.72
   0 -17  -7    5.32    1.01
   0 -17   7    4.74    1.19
   0  17  -8    0.05    1.92
   0  17   8    0.26    1.03
   0 -17  -8   -0.08    1.71
   0 -17  -8    0.36    0.97
   0 -17   8    1.21    1.13
   0  17  -9   10.46    1.60
   0  17   9   11.10    1.28
   0 -17  -9   10.30    2.18
   0 -17  -9   12.25    1.17
   0 -17   9   11.25    1.37
   0  17 -10    3.34    1.46
   0  17  10    4.78    1.75
   0 -17 -10   -0.46    2.01
   0 -17 -10    4.25    1.06
   0 -17  10    4.31    1.22
   0  17 -11   -0.57    1.38
   0  17  11    0.80    1.67
   0 -17 -11   -1.78    2.00
   0 -17 -11    0.85    1.00
   0 -17  11    3.23    1.75
   0  17 -12   16.11    1.80
   0  17  12   13.68    1.39
   0 -17 -12   15.40    2.60
   0 -17 -12   11.20    1.91
   0 -17  12   13.86    2.18
   0  17 -13   -0.39    1.54
   0  17  13   -0.16    1.15
   0 -17 -13    2.00    2.28
   0 -17 -13    1.75    1.06
   0 -17  13    2.57    1.17
   0  18   0    3.32    1.86
   0 -18   0   -0.03    1.10
   0  18   1   11.78    1.40
   0  18  -1   10.25    1.45
   0 -18   1   13.73    1.31
   0 -18  -1   12.19    1.30
   0  18   2    7.32    1.99
   0  18  -2    6.61    1.38
   0 -18   2    7.13    1.25
   0 -18  -2    5.72    1.18
   0  18   3    2.67    1.19
   0  18  -3   -0.28    1.27
   0 -18   3   -0.22    1.80
   0 -18  -3    1.50    1.64
   0  18   4   58.00    2.38
   0  18  -4   61.44    3.51
   0 -18   4   66.00    2.35
   0 -18  -4   66.72    2.23
   0  18  -5   15.83    1.62
   0  18   5   17.34    1.48
   0 -18  -5   15.75    1.92
   0 -18  -5   17.34    1.35
   0 -18   5   17.79    1.52
   0  18  -6   47.27    2.44
   0  18   6   52.19    2.13
   0 -18  -6   54.33    2.89
   0 -18  -6   49.67    1.97
   0 -18   6   51.98    2.15
   0  18  -7    2.08    1.47
   0  18   7    3.98    1.19
   0 -18  -7    3.43    1.80
   0 -18  -7    2.16    1.09
   0 -18   7    3.08    1.25
   0  18  -8   66.59    3.90
   0  18   8   60.60    2.33
   0 -18  -8   67.20    3.44
   0 -18  -8   58.72    2.20
   0 -18   8   66.83    2.39
   0  18  -9    0.00    2.27
   0  18   9    0.30    1.17
   0 -18  -9   -0.62    1.83
   0 -18  -9    0.46    1.06
   0 -18   9   -1.47    1.25
   0  18 -10   40.51    2.44
   0  18  10   37.10    1.98
   0 -18 -10   40.14    3.07
   0 -18 -10   36.87    1.76
   0 -18  10   37.31    1.99
   0  18 -11    9.30    1.70
   0  18  11    7.94    1.33
   0 -18 -11    5.40    2.48
   0 -18 -11    7.40    1.23
   0 -18  11    8.55    1.44
   0  18 -12    4.31    1.84
   0  18  12    8.78    2.09
   0 -18 -12    8.17    2.60
   0 -18 -12    7.54    1.88
   0 -18  12   10.32    1.46
   0  19   0   -1.16    1.33
   0 -19   0   -0.47    1.17
   0  19   1   -2.44    2.00
   0  19  -1   -0.10    1.29
   0 -19   1   -0.47    1.17
   0 -19  -1   -0.99    1.17
   0  19   2    4.51    1.34
   0  19  -2    3.59    1.44
   0 -19   2    2.44    1.95
   0 -19  -2    2.17    1.23
   0  19   3   10.77    1.56
   0  19  -3   11.58    1.67
   0 -19   3   13.33    1.54
   0 -19  -3   10.90    1.39
   0  19  -4   24.63    1.91
   0  19   4   18.92    2.58
   0 -19  -4   24.79    2.21
   0 -19  -4   22.83    2.32
   0 -19   4   23.65    1.69
   0  19  -5   41.79    3.28
   0  19   5   35.83    3.03
   0 -19  -5   45.94    2.69
   0 -19  -5   44.73    1.93
   0 -19   5   44.09    3.08
   0  19  -6   18.53    1.85
   0  19   6   15.09    1.62
   0 -19  -6   18.84    2.34
   0 -19  -6   17.55    1.49
   0 -19   6   20.24    2.39
   0  19  -7    2.77    1.54
   0  19   7    1.98    1.28
   0 -19  -7    1.64    1.89
   0 -19  -7    1.82    1.17
   0 -19   7    1.39    1.31
   0  19  -8    0.51    1.56
   0  19   8   -0.81    1.23
   0 -19  -8    0.74    1.99
   0 -19  -8   -0.57    1.16
   0 -19   8   -0.43    1.29
   0  19  -9    7.67    2.56
   0  19   9    4.44    1.37
   0 -19  -9    5.23    2.21
   0 -19  -9    7.96    1.22
   0 -19   9    6.85    1.46
   0  19 -10   -0.87    2.47
   0  19  10    0.51    1.97
   0 -19 -10    4.11    2.09
   0 -19 -10   -0.32    1.14
   0 -19  10    1.41    1.30
   0  19 -11    1.27    1.66
   0  19  11    2.07    2.00
   0 -19 -11    1.50    2.27
   0 -19 -11    1.65    1.15
   0 -19  11    0.92    2.05
   0  20   0    5.80    1.64
   0 -20   0   11.10    2.14
   0  20   1   40.49    2.44
   0  20  -1   46.45    3.48
   0 -20   1   48.36    2.20
   0 -20  -1   41.63    2.11
   0  20   2    6.93    2.35
   0  20  -2    7.09    1.67
   0 -20   2    6.99    1.41
   0 -20  -2    5.06    1.44
   0  20   3    8.92    1.57
   0  20  -3    8.45    1.74
   0 -20   3    9.31    2.27
   0 -20  -3    7.61    1.42
   0  20  -4   23.17    2.08
   0  20   4   21.81    1.91
   0 -20  -4   27.61    2.40
   0 -20  -4   24.54    1.74
   0 -20   4   26.72    1.86
   0  20  -5    0.51    1.53
   0  20   5   -2.99    1.37
   0 -20  -5    0.39    1.79
   0 -20  -5    1.52    1.89
   0 -20   5   -1.54    1.39
   0  20  -6   45.36    3.79
   0  20   6   45.83    2.41
   0 -20  -6   48.42    3.14
   0 -20  -6   45.18    3.08
   0 -20   6   48.12    2.32
   0  20  -7    4.02    1.68
   0  20   7    2.51    1.45
   0 -20  -7    1.98    2.09
   0 -20  -7    2.94    1.27
   0 -20   7    1.54    1.44
   0  20  -8   39.35    2.55
   0  20   8   37.65    2.24
   0 -20  -8   36.61    3.13
   0 -20  -8   33.95    2.02
   0 -20   8   38.27    2.26
   0  20  -9    1.42    1.71
   0 -20   9   -1.54    1.39
   0 -20  -9   -0.41    1.23
   0 -20  -9   -2.83    2.21
   0  21   0    2.70    2.46
   0 -21   0    0.60    1.38
   0  21   1    1.03    1.60
   0  21  -1    0.38    1.67
   0 -21   1    1.81    2.22
   0 -21  -1    3.04    2.12
   0  21   2    4.88    1.63
   0  21  -2    6.22    2.67
   0 -21   2    5.50    1.52
   0 -21  -2    7.05    1.45
   0  21   3   -0.61    1.49
   0  21  -3   -2.23    1.69
   0 -21   3    2.91    1.41
   0 -21  -3    1.79    2.02
   0  21  -4   17.75    3.20
   0  21   4   16.40    2.92
   0 -21  -4   20.49    2.41
   0 -21  -4   17.96    1.75
   0 -21   4   21.44    1.84
   0  21  -5    5.10    1.70
   0  21   5    1.76    2.41
   0 -21  -5    2.93    2.01
   0 -21  -5    0.88    1.44
   0 -21   5    5.53    2.33
   0  21  -6   16.16    2.12
   0  21   6   13.11    1.83
   0 -21  -6   16.59    2.45
   0 -21  -6   14.16    2.46
   0 -21   6   17.96    2.73
   0  21  -7    5.40    2.80
   0  21   7    6.00    1.63
   0 -21  -7   10.09    2.29
   0 -21  -7    5.01    2.20
   0 -21   7    7.70    1.66
   0  22   0   38.96    2.58
   0 -22   0   36.42    3.38
   0  22   1   48.28    2.84
   0  22  -1   51.64    4.23
   0 -22   1   53.58    2.63
   0 -22  -1   45.10    2.53
   0  22   2   16.26    3.11
   0  22  -2   20.05    2.15
   0 -22   2   18.59    1.96
   0 -22  -2   14.17    2.77
   0  22   3    3.09    1.69
   0  22  -3    0.62    2.85
   0 -22   3    3.08    2.37
   0 -22  -3    1.00    1.54
   0  22  -4   16.10    2.26
   0  22   4   14.94    2.08
   0 -22  -4   13.83    3.81
   0 -22  -4   15.43    2.73
   0 -22   4   20.15    1.93
   0  22  -5    1.11    2.71
   0  22   5    0.12    1.62
   0 -22  -5   -6.61    3.22
   0 -22  -5    0.57    1.40
   0 -22   5   -0.80    1.50
  -1   0  20   -3.19    2.04
  -1   0  19    1.11    2.94
  -1   0  18   -1.73    1.73
  -1   0  17   31.99    3.43
  -1   0  16    0.42    1.44
  -1   0  15  139.77    5.56
  -1   0  14   -1.34    1.19
  -1   0  13   44.43    0.49
  -1   0  13   43.89    0.45
  -1   0  12   -0.50    0.94
  -1   0  12    0.05    0.15
  -1   0  12    0.09    0.15
  -1   0  11  176.68    4.01
  -1   0  11  174.40    1.98
  -1   0  11  175.02    2.01
  -1   0  10   -0.57    1.15
  -1   0  10    0.01    0.14
  -1   0  10   -0.19    0.17
  -1   0   9  213.43    4.29
  -1   0   9  215.08    2.46
  -1   0   9  213.60    2.51
  -1   0   8    0.78    0.92
  -1   0   8    0.10    0.14
   1   0  -7  382.78    7.48
  -1   0   7  376.03    7.55
  -1   0   7  403.17    5.37
  -1   0   7  390.69    5.26
   1   0  -6    0.09    0.42
  -1   0   6    0.09    0.47
  -1   0   6   -0.06    0.08
  -1   0   6    0.03    0.09
   1   0  -5 4472.75  277.07
  -1   0   5 4413.05  276.65
  -1   0   5 4490.11  245.24
  -1   0   5 4721.35  257.33
   1   0  -4    0.31    0.37
  -1   0   4    1.01    0.37
   1   0  -3 5675.35  397.16
  -1   0   3 5596.93  393.83
  -1   0   3 5873.90  369.20
  -1   0   2    0.28    0.16
  -1   0   2    0.06    0.05
   1   0   1  967.88   20.17
  -1   0  -1  968.87   20.35
  -1   0  -1  917.97   19.71
   1   0   2   -0.01    0.17
   1   0   2   -0.18    0.21
  -1   0  -2   -0.26    0.19
   1   0   3 3961.57  217.25
   1   0   3 3820.85  203.06
  -1   0  -3 3854.83  210.34
  -1   0  -3 3912.79  207.17
   1   0   4    0.25    0.30
   1   0   4    0.19    0.16
  -1   0  -4    0.12    0.32
  -1   0  -4    0.12    0.19
   1   0   5    5.37    0.66
   1   0   5    6.43    0.34
  -1   0  -5    6.62    0.64
   1   0   6    0.78    0.69
   1   0   6    0.31    0.31
  -1   0  -6   -0.17    0.43
   1   0   7    7.39    0.61
   1   0   7    7.85    0.41
  -1   0  -7    6.70    0.59
   1   0   8    0.77    0.59
   1   0   8    0.13    0.35
  -1   0  -8   -0.24    0.83
   1   0   9   49.40    1.39
   1   0   9   50.29    0.91
  -1   0  -9   49.16    1.31
   1   0  10    0.23    0.76
   1   0  10    0.06    0.27
   1   0  10    0.09    0.54
   1   0  11  249.84    6.75
   1   0  11  245.11    3.90
   1   0  11  244.00    4.14
   1   0  12    0.99    0.98
   1   0  12   -0.05    0.47
   1   0  12    0.80    0.61
   1   0  13   19.05    2.11
   1   0  13   15.69    0.51
   1   0  13   16.70    0.80
   1   0  14    0.55    1.22
   1   0  14    0.10    0.51
   1   0  14    1.18    0.61
   1   0  15  106.64    1.98
   1   0  15  112.63    2.42
   1   0  16   -1.83    1.43
   1   0  16   -0.19    0.29
   1   0  16    0.43    0.52
   1   0  17   25.66    3.25
   1   0  18   -1.25    1.69
   1   0  19   11.24    3.22
  -1   1  20    0.41    2.04
  -1  -1  20    0.66    3.05
  -1   1  19    5.65    3.17
  -1  -1  19    8.36    2.01
  -1   1  18    4.12    1.76
  -1  -1  18    1.65    1.78
  -1   1  17    2.39    2.47
  -1  -1  17    5.11    2.54
  -1   1  16    1.72    1.48
  -1  -1  16    3.28    1.48
  -1   1  15   -0.08    2.02
  -1  -1  15   -0.06    1.27
  -1   1  14    6.07    1.34
  -1  -1  14    8.00    1.31
  -1   1  13   25.99    2.27
  -1  -1  13   22.70    1.47
  -1   1  12   17.17    1.19
  -1  -1  12   14.13    1.70
  -1  -1  12   15.82    0.34
  -1  -1  12   15.77    0.34
  -1   1  11   66.25    0.68
  -1   1  11   69.41    1.99
  -1  -1  11   68.09    1.89
  -1  -1  11   68.71    0.83
   1  -1 -11   62.33    1.81
  -1  -1  11   66.34    0.73
  -1   1  10   17.67    0.25
  -1   1  10   18.73    1.05
  -1   1  10   17.18    0.29
  -1  -1  10   17.02    0.27
   1  -1 -10   17.69    1.41
  -1  -1  10   17.33    0.35
  -1  -1  10   16.48    0.99
  -1   1   9   13.41    0.87
  -1   1   9   12.94    0.20
  -1   1   9   13.20    0.26
   1  -1  -9   11.65    0.81
  -1  -1   9   11.51    0.82
  -1  -1   9   13.03    0.29
  -1   1   8    3.29    0.12
  -1   1   8    1.44    1.03
  -1   1   8    3.10    0.18
  -1  -1   8    3.11    0.20
   1  -1  -8    4.75    0.93
  -1  -1   8    3.04    0.20
  -1  -1   8    3.05    0.94
  -1   1   7    0.42    0.58
  -1  -1   7    0.72    0.82
  -1  -1   7    0.96    0.18
  -1   1   6   41.51    0.95
  -1   1   6   41.85    0.34
   1  -1  -6   40.76    0.92
  -1  -1   6   41.46    1.17
  -1  -1   6   42.76    0.45
   1   1  -5    1.88    0.17
  -1   1   5    1.78    0.07
  -1   1   5    2.01    0.44
   1  -1  -5    1.61    0.43
  -1  -1   5    2.18    0.42
   1  -1  -5    1.76    0.08
  -1  -1   5    1.77    0.13
  -1   1   4  325.29    3.58
   1   1  -4  317.11    3.93
  -1   1   4  302.85    5.00
  -1  -1   4  321.38    3.86
   1  -1  -4  301.94    5.39
  -1   1   3   10.90    0.14
  -1   1   3    9.78    0.40
   1  -1  -3   11.03    0.13
  -1  -1   3   10.92    0.18
   1  -1  -3   10.59    0.39
  -1   1   2    0.23    0.11
  -1   1   2    0.46    0.21
   1  -1  -2    0.34    0.07
  -1  -1   2    0.48    0.11
   1  -1  -2    0.19    0.27
  -1   1   1    0.14    0.08
   1   1  -1   -0.08    0.07
   1  -1  -1    0.13    0.08
   1  -1   0    0.45    0.14
  -1  -1   0    0.70    0.10
   1   1   1   -0.05    0.12
  -1  -1  -1    0.18    0.23
  -1  -1  -1    0.15    0.13
   1   1   2   16.23    0.35
   1   1   2   15.62    0.27
   1  -1   2   16.48    0.27
  -1  -1  -2   17.46    0.52
  -1  -1  -2   15.44    0.28
   1   1   3  166.69    2.31
   1   1   3  166.56    1.93
   1  -1   3  163.66    2.10
  -1  -1  -3  168.24    2.36
  -1  -1  -3  162.36    1.93
   1   1   4    7.33    0.43
   1   1   4    7.20    0.22
   1  -1   4    7.54    0.23
   1  -1   4    7.13    0.33
  -1  -1  -4    6.70    0.43
  -1  -1  -4    6.91    0.24
   1   1   5   41.54    1.15
   1   1   5   41.59    0.54
   1  -1   5   41.20    0.68
   1  -1   5   42.87    0.78
  -1  -1  -5   43.07    1.12
  -1  -1  -5   41.65    0.57
   1   1   6    5.29    0.57
   1   1   6    5.74    0.33
   1  -1   6    7.08    0.49
  -1  -1  -6    6.15    0.80
  -1  -1  -6    5.37    0.27
   1   1   7    9.40    0.67
   1  -1   7    8.89    0.88
  -1  -1  -7    8.14    0.89
   1   1   8   13.25    0.80
   1   1   8   12.42    0.47
   1  -1   8   12.86    0.51
   1  -1   8   13.31    0.72
   1  -1   8   13.34    0.62
  -1  -1  -8   13.88    1.09
   1   1   9    2.22    1.09
   1   1   9    1.88    0.38
   1  -1   9    1.80    0.28
   1  -1   9    1.27    0.68
   1  -1   9    2.16    0.51
  -1  -1  -9    1.24    0.66
   1   1  10    4.37    0.86
   1   1  10    4.48    0.44
   1  -1  10    4.86    0.50
   1  -1  10    5.59    1.22
   1  -1  10    4.70    0.57
  -1  -1 -10    4.11    0.79
   1   1  11    2.41    0.90
   1   1  11    2.10    0.45
   1  -1  11    1.96    0.33
   1  -1  11    2.04    0.87
   1  -1  11    1.24    0.61
  -1  -1 -11    1.10    0.82
   1   1  12    5.21    1.07
   1   1  12    3.51    0.67
   1   1  12    3.81    0.49
   1  -1  12    3.98    0.56
   1  -1  12    3.65    0.63
   1  -1  12    3.64    1.54
   1   1  13    9.76    1.86
   1   1  13    7.06    0.71
   1   1  13    6.89    0.38
   1  -1  13    6.57    0.43
   1  -1  13    6.65    0.48
   1  -1  13    6.86    1.19
   1   1  14    1.73    1.25
   1   1  14   -0.37    0.64
   1   1  14    0.74    0.49
   1  -1  14    1.12    0.54
   1  -1  14    0.39    0.63
   1  -1  14    0.73    1.19
   1   1  15    0.21    2.16
   1   1  15    2.39    0.61
   1   1  15    2.05    0.34
   1  -1  15    2.05    0.57
   1  -1  15    1.21    0.43
   1  -1  15    1.28    1.40
   1   1  16    0.21    1.47
   1   1  16    0.38    0.51
   1   1  16   -0.04    0.43
   1  -1  16    0.51    0.49
   1  -1  16    0.21    0.36
   1  -1  16    0.30    1.44
   1   1  17    0.96    1.61
   1  -1  17    0.98    2.34
   1   1  18    2.73    1.79
   1  -1  18    1.63    1.71
   1   1  19    0.80    1.88
   1  -1  19   -2.96    2.83
  -1   2  20    3.71    2.05
  -1  -2  20   -2.22    3.10
  -1   2  19   23.32    2.50
  -1  -2  19   19.44    2.48
  -1   2  18    2.33    1.83
  -1  -2  18    6.71    1.83
  -1   2  17    9.51    2.81
  -1  -2  17   10.96    2.71
  -1   2  16   27.17    2.08
  -1  -2  16   22.70    1.98
  -1   2  15   49.03    3.22
  -1  -2  15   45.37    2.23
  -1   2  14    4.74    1.31
  -1  -2  14    6.37    1.91
  -1   2  13    5.70    1.20
   1  -2 -13    4.25    1.06
  -1  -2  13    5.44    1.09
  -1  -2  13    4.36    0.33
  -1  -2  13    4.12    0.30
  -1   2  12  145.29    4.43
   1  -2 -12  137.36    4.22
  -1  -2  12  139.25    3.42
  -1  -2  12  138.53    1.89
  -1  -2  12  141.02    1.88
  -1   2  11   32.52    1.44
  -1   2  11   31.82    0.47
   1  -2 -11   33.10    1.33
  -1  -2  11   32.38    1.32
  -1  -2  11   33.66    0.58
  -1  -2  11   33.67    0.59
  -1   2  10  305.05    4.02
  -1   2  10  300.76    6.84
  -1  -2  10  306.84    6.65
  -1  -2  10  305.40    4.53
   1  -2 -10  299.39    6.61
  -1  -2  10  306.04    4.51
  -1   2   9  302.78    3.90
  -1   2   9  299.78    6.38
  -1  -2   9  290.29    6.68
  -1  -2   9  297.36    4.18
   1  -2  -9  292.65    6.18
  -1  -2   9  306.67    4.39
  -1   2   8    6.74    0.19
  -1   2   8    6.13    0.75
   1  -2  -8    6.60    0.21
  -1  -2   8    6.42    0.67
   1  -2  -8    6.99    1.08
  -1  -2   8    7.14    0.29
  -1   2   7  237.17    2.73
  -1   2   7  222.47    4.73
   1  -2  -7  217.24    2.56
  -1  -2   7  217.92    3.91
   1  -2  -7  224.14    4.66
  -1  -2   7  224.19    2.86
   1   2  -6  270.33    3.80
  -1   2   6  277.26    3.35
  -1   2   6  272.62    4.94
   1  -2  -6  276.61    5.43
  -1  -2   6  259.91    4.56
   1  -2  -6  272.00    3.31
  -1  -2   6  287.22    3.73
  -1   2   5  385.21    5.12
  -1   2   5  367.08    6.75
   1   2  -5  367.17    5.46
   1  -2  -5  377.04    5.03
   1  -2  -5  371.38    6.80
  -1  -2   5  374.31    5.32
   1   2  -4 3240.36  147.18
  -1   2   4 3232.78  142.87
  -1   2   4 3138.10  154.24
   1  -2  -4 3150.65  154.97
  -1  -2   4 3252.15  146.47
   1  -2  -4 3190.65  140.66
   1   2  -3 3012.85  130.50
  -1   2   3 3031.56  129.85
  -1   2   3 2953.19  136.91
   1  -2  -3 3166.85  146.04
  -1  -2   3 3081.92  132.92
   1  -2  -3 3014.69  128.48
   1   2  -2   30.52    0.36
  -1   2   2   30.07    0.49
  -1   2   2   30.95    0.43
   1  -2  -2   33.48    0.67
   1  -2  -2   32.52    0.36
  -1  -2   2   31.85    0.36
  -1   2   1 2698.18  109.25
   1   2  -1 2752.55  109.88
   1  -2  -1 2715.16  109.11
  -1  -2   1 2705.22  108.09
   1  -2  -1 2704.64  109.53
   1   2   0  461.24    7.07
  -1   2   0  469.43    7.31
  -1  -2   0  469.47    7.19
   1  -2   0  452.99    7.07
   1   2   1   69.75    0.74
  -1   2  -1   66.61    0.96
  -1  -2  -1   67.11    0.83
   1  -2   1   67.99    0.81
   1   2   2  190.37    2.25
  -1   2  -2  186.42    2.66
  -1  -2  -2  183.66    2.53
   1  -2   2  183.54    2.37
   1   2   3   22.85    0.57
   1   2   3   23.75    0.38
   1  -2   3   24.28    0.46
  -1  -2  -3   23.85    0.58
  -1  -2  -3   23.02    0.51
   1   2   4    5.33    0.45
   1   2   4    5.90    0.24
   1  -2   4    5.81    0.31
   1  -2   4    5.48    0.28
  -1  -2  -4    7.30    0.68
  -1  -2  -4    5.94    0.25
   1   2   5   19.15    0.65
   1  -2   5   16.75    0.49
   1  -2   5   17.58    0.40
  -1  -2  -5   17.78    0.92
  -1  -2  -5   16.82    0.36
   1   2   6   79.18    1.54
   1   2   6   80.26    0.99
   1  -2   6   76.66    1.03
   1  -2   6   79.42    1.35
   1  -2   6   80.73    1.14
  -1  -2  -6   76.73    1.52
  -1  -2  -6   78.17    1.16
   1   2   7   72.48    1.54
   1   2   7   72.22    0.93
   1  -2   7   69.99    1.13
   1  -2   7   68.51    1.35
   1  -2   7   70.25    1.24
  -1  -2  -7   69.24    1.90
  -1  -2  -7   69.06    1.08
   1   2   8   95.82    2.04
   1   2   8   95.27    1.40
   1  -2   8   95.59    1.35
   1  -2   8   95.74    1.88
   1  -2   8   96.75    1.43
  -1  -2  -8   96.75    2.49
  -1  -2  -8   91.48    1.43
   1   2   9  121.64    2.63
   1   2   9  121.50    1.64
   1  -2   9  121.11    1.94
   1  -2   9  116.64    2.46
   1  -2   9  121.46    1.84
  -1  -2  -9  121.21    3.13
  -1  -2  -9  118.18    1.85
   1   2  10    4.44    0.82
   1   2  10    2.47    0.44
   1  -2  10    2.20    0.34
   1  -2  10    3.46    0.73
   1  -2  10    2.12    0.55
  -1  -2 -10    3.39    1.20
   1   2  11  129.98    3.23
   1   2  11  134.69    2.11
   1  -2  11  125.35    1.96
   1  -2  11  131.71    3.80
   1  -2  11  131.94    2.39
  -1  -2 -11  125.98    3.06
   1   2  12    6.96    1.78
   1   2  12    9.25    0.55
   1  -2  12    7.93    0.65
   1  -2  12    9.18    1.09
   1  -2  12    7.58    0.71
  -1  -2 -12    9.35    1.02
   1   2  13   56.77    2.18
   1   2  13   54.94    1.09
   1   2  13   53.12    1.13
   1  -2  13   54.14    1.03
   1  -2  13   52.91    1.05
   1  -2  13   56.50    2.08
  -1  -2 -13   56.42    2.02
   1   2  14    6.15    1.33
   1   2  14    4.52    0.47
   1   2  14    4.49    0.37
   1  -2  14    4.91    0.66
   1  -2  14    4.66    0.48
   1  -2  14    3.20    1.29
   1   2  15   68.97    3.83
   1  -2  15   65.05    2.60
   1  -2  15   62.02    1.53
   1   2  16    6.66    1.66
   1   2  16    4.82    0.59
   1   2  16    4.32    0.50
   1  -2  16    5.40    0.65
   1  -2  16    5.40    0.46
   1  -2  16    7.52    1.55
   1   2  17   16.37    2.09
   1  -2  17   17.76    2.89
   1   2  18    3.85    2.55
   1  -2  18   -0.47    1.70
   1   2  19    0.17    1.93
   1  -2  19   -1.95    1.81
  -1   3  20    3.65    3.10
  -1  -3  20   -0.61    1.93
  -1   3  19    2.64    1.93
  -1  -3  19    2.05    1.89
  -1   3  18    3.49    1.81
  -1  -3  18    4.41    2.70
  -1   3  17    8.89    2.88
  -1  -3  17   12.38    1.84
  -1   3  16    4.78    1.61
  -1  -3  16    7.28    1.49
  -1  -3  16    5.34    0.29
  -1   3  15    3.58    1.42
   1  -3 -15    4.81    1.35
  -1  -3  15    5.50    1.36
  -1  -3  15    4.19    0.38
  -1  -3  15    4.84    0.37
  -1   3  14    2.79    1.93
   1  -3 -14   -0.26    1.73
  -1  -3  14    3.64    1.78
  -1  -3  14    2.20    0.39
  -1  -3  14    2.74    0.37
  -1   3  13    5.31    1.21
   1  -3 -13    4.25    1.07
  -1  -3  13    6.94    1.67
  -1   3  12    0.39    0.20
  -1   3  12    1.33    1.00
  -1  -3  12    0.14    0.93
  -1  -3  12    0.29    0.38
   1  -3 -12    0.83    0.91
  -1  -3  12    0.41    0.35
  -1   3  11    0.25    0.21
  -1   3  11    0.81    0.88
  -1  -3  11   -0.08    0.80
  -1  -3  11    0.36    0.35
   1  -3 -11   -1.80    0.87
  -1  -3  11   -0.12    0.34
  -1   3  10   28.53    0.47
  -1   3  10   28.79    1.82
   1  -3 -10   28.15    0.46
  -1  -3  10   30.38    1.16
   1  -3 -10   28.79    1.72
  -1  -3  10   30.00    0.48
  -1   3   9    5.90    0.26
  -1   3   9    7.19    1.23
   1  -3  -9    5.63    0.27
  -1  -3   9    5.67    0.71
   1  -3  -9    5.29    1.16
  -1  -3   9    5.83    0.36
  -1   3   8   91.58    1.07
  -1   3   8   92.28    2.53
   1  -3  -8   90.48    1.07
  -1  -3   8   92.46    2.26
   1  -3  -8   89.78    1.91
  -1  -3   8   94.57    1.23
  -1   3   7   71.62    0.76
  -1   3   7   71.57    1.56
   1   3  -7   72.43    1.12
   1  -3  -7   69.27    0.82
   1  -3  -7   73.10    1.94
  -1  -3   7   73.08    0.86
  -1   3   6    4.42    0.17
  -1   3   6    5.28    0.60
   1   3  -6    3.97    0.26
   1  -3  -6    4.45    0.24
   1  -3  -6    4.82    0.61
  -1  -3   6    4.78    0.31
   1   3  -5   54.85    0.71
  -1   3   5   54.09    0.59
  -1   3   5   53.27    1.11
   1  -3  -5   56.85    1.14
  -1  -3   5   55.70    0.78
   1  -3  -5   56.28    0.67
   1   3  -4   72.50    0.99
  -1   3   4   71.10    0.77
  -1   3   4   70.55    1.22
   1  -3  -4   70.53    1.25
  -1  -3   4   73.44    0.84
   1  -3  -4   71.70    0.76
  -1   3   3    0.97    0.30
   1   3  -3    0.47    0.21
  -1   3   3    0.24    0.40
  -1  -3   3    0.00    0.34
   1  -3  -3    0.95    0.41
  -1   3   2    1.87    0.32
   1   3  -2    1.56    0.21
   1  -3  -2    1.74    0.20
  -1  -3   2    1.41    0.34
   1  -3  -2    0.87    0.33
   1   3  -1   34.12    0.47
  -1   3   1   32.89    0.48
  -1  -3   1   33.41    0.47
   1  -3  -1   33.54    0.48
   1   3   0    1.62    0.21
  -1   3   0    2.09    0.24
  -1  -3   0    1.48    0.33
   1  -3   0    1.06    0.39
   1   3   1   32.12    0.48
  -1   3  -1   30.85    0.55
  -1  -3  -1   32.76    0.49
   1  -3   1   30.04    0.54
   1   3   2    4.36    0.26
  -1   3  -2    3.84    0.35
  -1  -3  -2    4.15    0.27
   1  -3   2    5.13    0.49
   1   3   3    4.40    0.25
  -1   3  -3    4.84    0.35
   1  -3   3    4.76    0.32
  -1  -3  -3    4.96    0.25
  -1  -3  -3    4.22    0.43
   1   3   4   13.93    0.58
   1   3   4   15.03    0.34
  -1   3  -4   14.55    0.46
   1  -3   4   13.59    0.40
  -1  -3  -4   14.71    0.35
  -1  -3  -4   14.18    0.59
   1   3   5    4.23    0.54
   1   3   5    4.69    0.38
   1  -3   5    4.71    0.33
  -1  -3  -5    4.71    0.55
  -1  -3  -5    4.94    0.27
   1   3   6   16.19    0.74
   1   3   6   16.47    0.51
   1  -3   6   17.26    0.58
   1  -3   6   17.90    0.46
  -1  -3  -6   18.01    0.79
  -1  -3  -6   17.61    0.54
   1   3   7    8.24    0.73
   1   3   7    7.72    0.43
   1  -3   7    7.50    0.55
   1  -3   7    7.91    0.39
  -1  -3  -7    9.81    1.04
  -1  -3  -7    7.80    0.33
   1   3   8    0.02    0.69
   1   3   8    1.32    0.39
   1  -3   8    1.00    0.30
   1  -3   8    0.38    0.54
   1  -3   8    1.87    0.51
  -1  -3  -8    2.23    0.66
  -1  -3  -8    0.93    0.29
   1   3   9   30.86    1.20
   1  -3   9   32.13    1.43
   1  -3   9   29.13    0.62
   1  -3   9   30.93    0.68
  -1  -3  -9   28.21    1.15
  -1  -3  -9   28.49    0.58
   1   3  10   10.57    1.04
   1   3  10   12.80    0.55
   1  -3  10   12.18    0.66
   1  -3  10   12.38    1.29
   1  -3  10   12.49    0.50
  -1  -3 -10   12.26    1.00
  -1  -3 -10   11.44    0.41
   1   3  11   -0.53    0.91
   1   3  11   -0.12    0.29
   1  -3  11    0.09    0.34
   1  -3  11    0.07    0.78
   1  -3  11   -0.21    0.58
  -1  -3 -11    0.84    0.88
  -1  -3 -11    0.02    0.32
   1   3  12    1.42    1.01
   1   3  12    1.02    0.33
   1  -3  12    1.65    0.60
   1  -3  12    0.38    0.92
   1  -3  12    0.64    0.65
  -1  -3 -12    1.62    0.99
   1   3  13    6.58    1.26
   1   3  13    6.97    0.39
   1  -3  13    6.74    0.72
   1  -3  13    7.46    1.14
   1  -3  13    7.96    0.75
  -1  -3 -13    6.47    1.73
   1   3  14    0.67    1.27
   1   3  14   -0.12    0.33
   1  -3  14   -0.07    0.42
   1  -3  14    1.52    1.71
   1  -3  14    0.93    0.65
  -1  -3 -14   -0.12    1.73
   1   3  15    5.26    2.19
   1   3  15    4.00    0.72
   1  -3  15    6.48    1.38
   1  -3  15    4.93    0.76
   1  -3  15    4.45    0.49
  -1  -3 -15    4.76    1.37
   1   3  16    3.45    1.48
   1   3  16    0.97    0.38
   1   3  16    0.95    0.46
   1  -3  16    1.86    0.43
   1  -3  16    0.79    0.44
   1  -3  16    1.76    1.42
   1   3  17    3.25    1.67
   1  -3  17    1.05    1.63
   1   3  18    3.17    2.89
   1  -3  18    4.95    2.76
   1   3  19    2.18    1.95
   1  -3  19    0.41    1.83
  -1   4  20    6.95    3.41
  -1  -4  20    6.61    2.16
  -1   4  19   10.81    2.18
  -1  -4  19   10.87    3.30
  -1   4  18    3.46    1.85
  -1  -4  18    3.24    2.69
  -1   4  17    6.24    2.79
  -1  -4  17    4.84    1.70
  -1   4  16    8.17    1.65
   1  -4 -16    3.89    1.53
  -1  -4  16    6.20    1.50
  -1  -4  16    4.74    0.45
  -1  -4  16    4.72    0.43
  -1   4  15   36.14    2.12
   1  -4 -15   34.37    1.99
  -1  -4  15   32.30    1.87
  -1  -4  15   32.63    0.84
  -1   4  14    7.81    2.18
   1  -4 -14    9.43    2.01
  -1  -4  14    6.74    1.30
  -1  -4  14    6.95    0.39
  -1  -4  14    7.48    0.52
  -1   4  13   56.11    2.26
   1  -4 -13   54.24    2.09
  -1  -4  13   56.35    2.77
  -1  -4  13   55.18    1.11
  -1  -4  13   57.20    1.07
  -1   4  12   58.74    2.15
  -1   4  12   60.92    0.87
   1  -4 -12   57.24    0.86
  -1  -4  12   60.12    2.60
   1  -4 -12   60.51    1.97
  -1  -4  12   62.77    0.92
  -1  -4  12   58.82    0.93
  -1   4  11   71.71    2.17
  -1   4  11   72.22    1.00
   1  -4 -11   71.47    2.13
  -1  -4  11   69.80    2.57
  -1  -4  11   72.60    1.21
  -1   4  10  137.49    1.66
  -1   4  10  139.35    3.24
   1  -4 -10  131.78    1.80
  -1  -4  10  137.39    2.92
   1  -4 -10  134.49    3.11
  -1  -4  10  140.79    1.89
   1   4  -9   95.12    1.45
  -1   4   9   98.36    1.15
  -1   4   9  102.47    2.33
   1  -4  -9   98.46    2.25
  -1  -4   9   95.96    2.06
   1  -4  -9   94.79    1.27
  -1  -4   9   96.88    1.45
  -1   4   8   15.50    1.34
   1   4  -8   15.51    0.63
   1  -4  -8   16.61    0.90
  -1  -4   8   14.96    0.50
  -1   4   7  174.09    2.28
  -1   4   7  169.07    3.30
   1   4  -7  172.57    2.46
   1  -4  -7  167.80    2.07
   1  -4  -7  168.33    3.25
  -1  -4   7  175.34    2.33
  -1   4   6   62.61    0.75
  -1   4   6   62.76    1.72
   1   4  -6   61.60    1.07
   1  -4  -6   59.89    0.72
   1  -4  -6   59.31    1.38
  -1  -4   6   61.81    0.98
   1   4  -5  198.74    2.93
  -1   4   5  204.66    2.58
  -1   4   5  198.63    3.86
   1  -4  -5  206.30    4.00
  -1  -4   5  198.15    2.64
   1  -4  -5  196.92    2.61
   1   4  -4   50.06    0.72
  -1   4   4   50.06    0.65
  -1   4   4   49.50    0.99
   1  -4  -4   50.15    1.32
  -1  -4   4   51.15    0.68
   1  -4  -4   49.86    0.63
  -1   4   3  300.49    4.50
   1   4  -3  295.25    4.31
   1  -4  -3  311.22    4.36
  -1  -4   3  298.82    4.58
   1  -4  -3  293.39    4.92
   1   4  -2  246.21    3.42
  -1   4   2  258.51    3.56
  -1  -4   2  244.96    3.39
   1  -4  -2  251.54    3.43
   1   4  -1  273.54    4.09
  -1   4   1  280.05    4.01
  -1  -4   1  264.20    3.74
   1  -4  -1  267.97    3.81
   1   4   0   61.44    1.03
  -1   4   0   56.32    1.05
  -1  -4   0   58.88    0.81
   1  -4   0   56.07    0.81
  -1   4  -1    1.34    0.32
  -1  -4  -1    2.09    0.33
   1  -4   1    1.54    0.50
   1   4   2   56.73    0.78
  -1   4  -2   56.79    0.90
  -1  -4  -2   56.31    0.77
   1  -4   2   57.26    0.87
   1   4   3  567.66   10.69
  -1   4  -3  592.43   11.80
   1  -4   3  605.64   12.13
  -1  -4  -3  589.19   11.34
  -1  -4  -3  580.02   12.08
   1   4   4   84.31    1.10
  -1   4  -4   82.20    1.28
   1  -4   4   85.14    1.24
  -1  -4  -4   84.26    1.10
  -1  -4  -4   82.69    1.52
   1   4   5  842.60   21.49
   1   4   5  842.55   19.35
  -1   4  -5  815.31   20.47
   1  -4   5  850.98   20.60
  -1  -4  -5  840.54   19.06
  -1  -4  -5  818.18   21.18
   1   4   6  121.25    2.30
   1   4   6  124.06    1.85
   1  -4   6  126.04    2.09
  -1  -4  -6  120.54    2.38
  -1  -4  -6  121.15    1.87
   1   4   7  539.44   12.65
   1   4   7  542.12   10.33
   1  -4   7  527.87   11.66
   1  -4   7  550.64   11.64
  -1  -4  -7  549.66   12.89
  -1  -4  -7  522.33   10.56
   1   4   8  170.66    3.53
   1   4   8  174.21    2.48
   1  -4   8  169.14    3.58
   1  -4   8  170.86    2.71
  -1  -4  -8  174.38    3.59
  -1  -4  -8  164.09    2.44
   1   4   9   96.10    2.30
   1   4   9   96.55    1.58
   1  -4   9   94.54    2.02
   1  -4   9   98.89    1.59
  -1  -4  -9   95.09    2.87
  -1  -4  -9   90.48    1.39
   1   4  10   40.07    1.51
   1   4  10   42.86    0.76
   1  -4  10   42.64    0.85
   1  -4  10   44.37    1.34
   1  -4  10   42.98    1.12
  -1  -4 -10   44.08    2.07
  -1  -4 -10   39.64    0.77
   1   4  11    9.97    1.16
   1   4  11   10.63    0.59
   1  -4  11    8.71    0.74
   1  -4  11    9.60    0.97
   1  -4  11   10.41    0.53
  -1  -4 -11   13.50    1.63
   1   4  12   16.53    1.34
   1   4  12   14.32    0.48
   1  -4  12   14.85    0.58
   1  -4  12   15.05    1.16
   1  -4  12   15.70    0.61
  -1  -4 -12   17.15    1.87
  -1  -4 -12   14.25    0.74
   1   4  13   10.87    1.29
   1   4  13    8.56    0.44
   1  -4  13    8.72    0.54
   1  -4  13    8.81    1.20
   1  -4  13    8.99    0.55
  -1  -4 -13    9.47    1.91
   1   4  14    3.38    1.33
   1   4  14    2.91    0.38
   1  -4  14    1.86    0.76
   1  -4  14    4.75    1.82
   1  -4  14    3.11    0.49
  -1  -4 -14    2.73    1.22
   1   4  15   20.50    2.62
   1  -4  15   17.56    1.56
   1  -4  15   14.03    0.96
   1  -4  15   14.00    0.95
  -1  -4 -15   16.67    1.65
   1   4  16    7.00    1.63
   1   4  16    2.61    0.64
   1  -4  16    1.51    1.47
   1  -4  16    2.44    0.51
   1  -4  16    4.03    0.77
  -1  -4 -16    3.08    1.45
   1   4  17   14.29    2.00
   1  -4  17   13.15    1.86
   1   4  18    2.25    2.73
   1  -4  18    0.56    2.66
   1   4  19    4.66    2.04
   1  -4  19    3.45    1.95
  -1   5  19    7.44    2.23
  -1  -5  19   10.09    3.08
  -1   5  18    0.92    2.73
  -1  -5  18   -2.00    1.64
  -1   5  17    2.21    1.68
   1  -5 -17    1.77    1.55
  -1  -5  17    1.06    1.55
  -1   5  16    7.95    1.70
   1  -5 -16    7.29    1.59
  -1  -5  16    7.87    1.57
  -1  -5  16    7.39    0.43
  -1  -5  16    7.51    0.58
  -1   5  15    7.10    1.58
   1  -5 -15    6.52    1.45
  -1  -5  15    7.95    1.40
  -1  -5  15    6.17    0.61
  -1  -5  15    5.61    0.41
  -1   5  14    3.44    1.29
  -1   5  14    2.20    0.32
   1  -5 -14    4.39    1.94
  -1  -5  14    2.26    1.19
  -1  -5  14    2.05    0.37
  -1  -5  14    1.83    0.39
  -1   5  13   52.79    3.07
   1  -5 -13   48.74    2.08
  -1  -5  13   52.86    1.89
  -1  -5  13   46.98    1.14
  -1  -5  13   51.21    0.89
  -1   5  12    9.02    1.89
   1  -5 -12    8.91    1.17
  -1  -5  12    8.61    1.06
  -1  -5  12    7.14    0.59
  -1   5  11    4.82    1.59
  -1   5  11    4.27    0.39
   1  -5 -11    5.14    1.05
  -1  -5  11    3.26    0.91
  -1  -5  11    3.94    0.35
   1  -5 -11    3.34    0.41
  -1   5  10    2.38    0.37
  -1   5  10    2.10    0.92
   1  -5 -10    2.63    0.39
  -1  -5  10    2.70    0.74
   1  -5 -10    1.56    0.93
  -1  -5  10    2.59    0.49
  -1   5   9    0.06    0.23
  -1   5   9   -0.26    0.79
   1   5  -9   -0.31    0.37
   1  -5  -9    0.33    0.23
   1  -5  -9   -0.15    0.78
  -1  -5   9    0.65    0.45
  -1   5   8    4.18    0.26
  -1   5   8    4.42    0.76
   1   5  -8    3.82    0.39
   1  -5  -8    3.80    0.38
   1  -5  -8    4.37    1.21
  -1  -5   8    4.20    0.48
   1   5  -7   35.50    0.92
  -1   5   7   37.74    0.71
  -1   5   7   36.38    1.16
   1  -5  -7   36.55    1.13
  -1  -5   7   36.93    0.82
   1  -5  -7   34.67    0.68
   1   5  -6    2.05    0.34
  -1   5   6    2.22    0.26
  -1   5   6    2.93    0.63
   1  -5  -6    1.77    0.64
  -1  -5   6    2.38    0.30
   1  -5  -6    1.94    0.36
  -1   5   5    0.03    0.37
  -1   5   5    0.94    0.53
   1   5  -5    0.00    0.31
   1  -5  -5    0.96    0.36
   1  -5  -5    0.60    0.55
  -1   5   4   24.81    0.63
   1   5  -4   27.29    0.73
   1  -5  -4   25.75    0.62
  -1  -5   4   26.11    0.69
   1  -5  -4   26.15    0.79
  -1   5   3   40.54    0.80
   1   5  -3   39.64    0.86
   1  -5  -3   37.77    0.60
  -1  -5   3   39.15    0.82
   1  -5  -3   38.11    0.83
   1   5  -2    1.75    0.46
  -1   5   2    2.21    0.31
   1  -5  -2    2.24    0.30
  -1  -5   2    2.09    0.34
  -1   5   1   49.44    0.78
  -1  -5   1   52.54    0.80
   1  -5  -1   48.99    0.77
  -1   5   0   27.04    0.80
  -1  -5   0   28.31    0.55
   1  -5   0   26.24    0.76
   1   5   1   16.91    0.63
  -1   5  -1   17.56    0.51
  -1  -5  -1   16.46    0.44
   1  -5   1   18.19    0.50
   1   5   2   11.43    0.55
  -1   5  -2    9.45    0.46
  -1  -5  -2    9.64    0.38
   1  -5   2   10.10    0.43
   1   5   3   44.31    0.89
  -1   5  -3   41.67    0.82
   1  -5   3   44.75    1.01
  -1  -5  -3   42.29    0.70
  -1  -5  -3   44.28    0.99
   1   5   4   12.57    0.57
  -1   5  -4   13.76    0.54
   1  -5   4   12.57    0.48
  -1  -5  -4   12.66    0.41
  -1  -5  -4   11.60    1.02
   1   5   5    0.06    0.29
  -1   5  -5    1.39    0.62
   1  -5   5    0.88    0.58
  -1  -5  -5    0.39    0.29
  -1  -5  -5   -0.86    0.57
   1   5   6    2.37    0.50
  -1   5  -6    3.90    0.49
   1  -5   6    3.28    0.42
  -1  -5  -6    3.76    0.34
  -1  -5  -6    4.85    0.67
   1   5   7   13.04    0.86
   1   5   7   12.88    0.62
   1  -5   7   13.23    0.54
  -1  -5  -7   13.36    1.34
  -1  -5  -7   12.57    0.45
   1   5   8   42.22    1.36
   1   5   8   40.66    0.95
   1  -5   8   42.13    1.09
   1  -5   8   42.90    1.16
  -1  -5  -8   43.86    1.42
  -1  -5  -8   41.16    0.76
   1   5   9   33.26    1.36
   1   5   9   36.03    0.88
   1  -5   9   35.01    1.08
   1  -5   9   32.75    0.79
  -1  -5  -9   34.05    1.33
  -1  -5  -9   32.11    0.92
   1   5  10    1.73    1.33
   1   5  10    0.29    0.33
   1  -5  10   -0.48    1.08
   1  -5  10    0.02    0.43
  -1  -5 -10   -1.85    1.38
  -1  -5 -10    0.12    0.55
   1   5  11    3.35    1.64
   1   5  11    3.26    0.58
   1  -5  11    3.80    0.72
   1  -5  11    3.29    1.31
   1  -5  11    3.10    0.74
  -1  -5 -11    4.46    1.59
  -1  -5 -11    4.23    0.62
   1   5  12   -0.22    1.06
   1   5  12    0.35    0.36
   1  -5  12    0.62    0.46
   1  -5  12    0.49    1.38
   1  -5  12    0.67    0.71
  -1  -5 -12    0.00    0.58
   1   5  13    3.12    1.20
   1   5  13    0.39    0.39
   1  -5  13    0.55    0.49
   1  -5  13    3.17    1.57
   1  -5  13    0.62    0.49
  -1  -5 -13    0.67    1.71
  -1  -5 -13    1.20    0.40
   1   5  14    0.87    1.93
   1   5  14   -0.17    0.38
   1  -5  14   -0.20    0.76
   1  -5  14    2.08    1.70
   1  -5  14    1.02    0.76
  -1  -5 -14   -2.14    1.91
   1   5  15    2.57    2.23
   1   5  15    1.18    0.40
   1  -5  15    1.01    0.81
   1  -5  15    1.07    1.98
   1  -5  15    2.55    0.79
  -1  -5 -15    2.09    1.39
   1   5  16    2.85    1.60
   1   5  16    0.46    0.53
   1  -5  16    1.11    0.54
   1  -5  16    0.76    1.40
   1  -5  16    2.34    0.52
  -1  -5 -16    0.96    1.49
   1   5  17    0.43    1.67
   1  -5  17    1.96    1.60
  -1  -5 -17    0.67    1.61
   1   5  18    1.58    1.82
   1  -5  18   -1.83    1.68
  -1   6  19   10.60    2.35
  -1  -6  19   13.49    2.11
  -1   6  18    7.01    2.96
   1  -6 -18    3.63    1.74
  -1  -6  18    4.76    1.80
  -1   6  17    2.10    1.74
   1  -6 -17    5.57    1.68
  -1  -6  17    3.09    1.63
  -1   6  16    5.46    1.61
   1  -6 -16    4.54    1.60
  -1  -6  16    6.81    1.50
  -1  -6  16    4.62    0.47
  -1  -6  16    3.82    0.67
  -1   6  15   13.23    1.75
   1  -6 -15   13.16    2.48
  -1  -6  15   13.92    1.53
  -1  -6  15   12.12    0.83
  -1  -6  15   12.36    0.55
  -1   6  14    2.03    1.25
  -1   6  14    0.57    0.40
   1  -6 -14    0.04    0.40
  -1  -6  14    0.55    1.14
   1  -6 -14   -0.08    1.96
  -1  -6  14    0.88    0.41
  -1  -6  14    1.25    0.65
  -1   6  13   26.68    0.56
  -1   6  13   29.02    1.76
  -1  -6  13   25.40    1.50
  -1  -6  13   28.55    0.94
   1  -6 -13   26.46    1.67
  -1   6  12    3.32    1.15
  -1   6  12    1.50    0.30
   1  -6 -12    2.76    1.15
  -1  -6  12    0.56    0.99
  -1  -6  12    2.18    0.40
   1  -6 -12    1.90    0.45
  -1   6  11  334.03    8.55
  -1   6  11  340.33    5.99
   1  -6 -11  335.16    8.55
  -1  -6  11  339.71    8.11
  -1  -6  11  347.05    6.60
   1  -6 -11  320.66    5.78
   1   6 -10   -0.17    0.71
  -1   6  10   -0.22    0.28
  -1   6  10   -1.03    0.91
   1  -6 -10   -0.12    0.88
  -1  -6  10    0.23    0.36
   1  -6 -10    0.17    0.43
   1   6  -9  147.25    2.88
  -1   6   9  154.95    2.17
  -1   6   9  146.48    4.21
   1  -6  -9  153.01    4.19
  -1  -6   9  152.99    2.32
   1  -6  -9  149.11    2.31
   1   6  -8   62.20    1.45
  -1   6   8   65.42    0.96
  -1   6   8   63.12    1.70
   1  -6  -8   63.14    1.78
  -1  -6   8   64.63    1.07
   1  -6  -8   64.25    1.10
   1   6  -7  778.50   19.42
  -1   6   7  793.71   17.79
  -1   6   7  778.54   22.03
   1  -6  -7  779.98   21.45
  -1  -6   7  808.83   19.17
   1  -6  -7  790.65   17.66
  -1   6   6   31.79    0.83
   1   6  -6   30.98    0.92
   1  -6  -6   31.48    0.58
  -1  -6   6   32.32    0.65
   1  -6  -6   31.02    1.08
  -1   6   5  689.91   14.35
   1   6  -5  665.42   15.01
   1  -6  -5  656.01   13.64
  -1  -6   5  679.78   14.45
   1  -6  -5  686.03   17.35
  -1   6   4   69.23    1.03
   1   6  -4   69.12    1.35
   1  -6  -4   69.33    1.21
  -1  -6   4   68.21    1.06
   1  -6  -4   69.99    1.79
  -1   6   3   59.74    0.92
   1   6  -3   59.50    0.96
   1  -6  -3   56.16    1.09
  -1  -6   3   57.92    0.94
   1  -6  -3   56.83    1.15
  -1   6   2    2.91    0.35
   1   6  -2    1.91    0.35
   1  -6  -2    1.54    0.49
   1   6  -1    6.62    0.40
  -1   6   1    7.41    0.41
  -1  -6   1    6.22    0.39
   1  -6  -1    6.10    0.40
   1   6   0   13.80    0.47
  -1   6   0   13.98    0.50
  -1  -6   0   13.93    0.66
   1  -6   0   12.61    0.68
   1   6   1   69.88    1.07
  -1   6  -1   65.55    1.38
  -1  -6  -1   69.62    1.05
   1  -6   1   70.17    1.36
   1   6   2    6.34    0.39
  -1   6  -2    6.05    0.46
  -1  -6  -2    5.73    0.38
   1  -6   2    6.05    0.65
   1   6   3  174.98    2.56
  -1   6  -3  167.47    2.73
  -1  -6  -3  172.68    2.77
   1  -6   3  175.63    2.67
   1   6   4    2.28    0.53
  -1   6  -4    3.46    0.46
   1  -6   4    1.69    0.65
  -1  -6  -4    1.81    0.35
  -1  -6  -4    2.84    0.90
   1   6   5  246.96    3.88
  -1   6  -5  248.90    4.34
   1  -6   5  257.29    4.25
  -1  -6  -5  235.14    3.76
  -1  -6  -5  243.19    4.80
   1   6   6   17.72    0.73
  -1   6  -6   17.06    0.68
   1  -6   6   16.79    0.59
  -1  -6  -6   17.39    0.51
  -1  -6  -6   21.69    1.36
   1   6   7 1081.70   29.71
  -1   6  -7 1016.13   30.88
   1  -6   7 1046.45   29.28
  -1  -6  -7 1015.27   27.63
  -1  -6  -7 1045.85   32.70
   1   6   8   49.42    1.13
   1  -6   8   49.77    1.03
  -1  -6  -8   49.54    1.60
  -1  -6  -8   47.40    0.91
   1   6   9  162.51    3.73
   1   6   9  157.81    2.79
   1  -6   9  158.72    3.22
   1  -6   9  162.67    2.80
  -1  -6  -9  158.95    3.79
  -1  -6  -9  155.66    2.53
   1   6  10    2.87    1.00
   1   6  10    4.65    0.62
   1  -6  10    3.09    0.79
  -1  -6 -10    4.23    1.03
  -1  -6 -10    3.38    0.65
   1   6  11    3.98    1.63
   1   6  11    2.37    0.41
   1  -6  11    2.56    0.85
   1  -6  11    1.58    0.52
  -1  -6 -11    0.45    1.66
  -1  -6 -11    2.49    0.66
   1   6  12   10.03    1.97
   1   6  12    8.46    0.73
   1  -6  12   10.38    0.91
   1  -6  12    8.40    1.60
   1  -6  12    9.05    0.92
  -1  -6 -12    9.75    1.96
  -1  -6 -12    6.88    0.77
   1   6  13    6.52    2.05
   1   6  13    5.25    0.72
   1  -6  13    5.18    0.60
   1  -6  13    8.30    1.70
   1  -6  13    5.59    0.59
  -1  -6 -13    6.57    1.99
  -1  -6 -13    5.17    0.75
   1   6  14    3.99    2.09
   1   6  14    1.74    0.68
   1  -6  14    2.21    0.86
   1  -6  14    0.53    1.77
   1  -6  14    2.32    0.86
  -1  -6 -14    1.40    2.02
  -1  -6 -14    1.36    0.47
   1   6  15    5.44    2.35
   1   6  15    3.73    0.70
   1  -6  15    2.05    0.94
   1  -6  15    4.51    2.01
   1  -6  15    4.40    0.90
  -1  -6 -15    3.28    2.27
   1   6  16    3.59    1.64
   1   6  16    1.21    0.58
   1  -6  16    2.34    0.61
   1  -6  16    1.39    2.21
   1  -6  16    2.82    0.85
  -1  -6 -16    1.48    1.56
   1   6  17    8.65    2.05
   1  -6  17   11.37    1.78
  -1  -6 -17   10.02    1.90
   1   6  18   -3.19    1.90
   1  -6  18    1.53    1.68
  -1  -6 -18    1.07    1.71
  -1   7  19    6.12    2.16
   1  -7 -19    6.57    2.05
  -1  -7  19    3.30    2.00
  -1   7  18    5.29    2.84
   1  -7 -18    2.57    1.82
  -1  -7  18   -0.90    1.76
  -1   7  17    2.09    1.81
   1  -7 -17    6.72    1.77
  -1  -7  17    0.13    2.44
  -1  -7  17    2.19    0.70
  -1  -7  17    2.60    0.66
  -1   7  16    1.49    1.57
   1  -7 -16    6.19    2.54
  -1  -7  16    7.43    2.27
  -1  -7  16    3.05    0.52
  -1  -7  16    2.66    0.75
  -1   7  15    1.24    1.46
   1  -7 -15    0.40    0.43
   1  -7 -15    1.31    2.18
  -1  -7  15    3.08    1.95
  -1  -7  15   -0.05    0.76
  -1  -7  15    0.84    0.72
  -1   7  14    1.50    1.42
   1  -7 -14    2.09    0.35
   1  -7 -14    1.36    1.37
  -1  -7  14    2.68    1.83
  -1  -7  14    2.92    0.73
  -1   7  13    1.68    1.25
  -1   7  13    0.55    0.53
   1  -7 -13   -0.76    1.26
  -1  -7  13    0.12    1.06
  -1  -7  13    1.42    0.47
   1  -7 -13    0.44    0.53
  -1   7  12   33.27    1.79
  -1   7  12   30.79    0.90
   1  -7 -12   36.96    1.77
  -1  -7  12   31.34    1.51
  -1  -7  12   34.66    1.11
   1  -7 -12   29.59    0.89
   1   7 -11    9.52    1.00
  -1   7  11    9.93    0.44
  -1   7  11    7.31    1.25
   1  -7 -11    9.35    1.25
  -1  -7  11    8.74    0.55
   1  -7 -11    8.55    0.43
   1   7 -10   33.36    1.28
  -1   7  10   34.39    0.71
  -1   7  10   35.18    2.18
   1  -7 -10   33.37    1.61
  -1  -7  10   33.80    0.79
   1  -7 -10   31.87    0.87
   1   7  -9    1.95    0.79
  -1   7   9    2.97    0.54
  -1   7   9    0.35    0.87
   1  -7  -9    2.50    1.47
  -1  -7   9    1.76    0.42
   1  -7  -9    2.08    0.52
  -1   7   8   13.11    0.68
   1   7  -8   13.38    0.61
   1  -7  -8   13.65    0.45
  -1  -7   8   12.84    0.52
   1  -7  -8   13.09    1.04
  -1   7   7  144.17    2.15
   1   7  -7  139.48    2.36
   1  -7  -7  139.48    2.05
  -1  -7   7  144.83    2.26
   1  -7  -7  141.20    3.06
  -1   7   6   27.50    0.62
   1   7  -6   28.10    0.72
   1  -7  -6   27.87    0.81
  -1  -7   6   27.30    0.66
   1  -7  -6   29.64    1.06
  -1   7   5   14.82    0.70
   1   7  -5   13.30    0.57
   1  -7  -5   13.63    0.66
  -1  -7   5   13.01    0.52
   1  -7  -5   15.29    1.18
  -1   7   4  126.83    1.93
   1   7  -4  128.48    2.03
   1  -7  -4  125.13    2.13
  -1  -7   4  133.39    2.02
   1  -7  -4  127.76    2.89
   1   7  -3    1.81    0.41
  -1   7   3    1.69    0.38
   1  -7  -3    2.32    0.39
  -1  -7   3    3.11    0.43
   1   7  -2   10.04    0.49
  -1   7   2   10.18    0.48
   1  -7  -2   10.56    0.45
  -1  -7   2    9.94    0.47
   1   7  -1   64.66    1.34
  -1   7   1   61.76    1.10
  -1  -7   1   64.54    1.07
   1  -7  -1   64.15    1.05
   1   7   0  125.76    1.87
  -1   7   0  123.90    1.97
  -1  -7   0  123.46    1.87
   1  -7   0  128.65    2.21
   1   7   1   12.70    0.51
  -1   7  -1   12.69    0.57
  -1  -7  -1   12.88    0.71
   1  -7   1   11.46    0.72
   1   7   2   33.33    0.76
  -1   7  -2   34.12    0.84
  -1  -7  -2   33.79    0.72
   1  -7   2   34.88    0.78
   1   7   3   10.61    0.74
  -1   7  -3    8.58    0.87
  -1  -7  -3   10.60    0.69
   1  -7   3   11.13    0.54
   1   7   4    0.74    0.40
  -1   7  -4    0.81    0.50
   1  -7   4    1.52    0.69
  -1  -7  -4    1.26    0.38
  -1  -7  -4    0.46    0.64
   1   7   5    7.02    0.69
  -1   7  -5    7.79    0.60
   1  -7   5    7.89    0.78
  -1  -7  -5    7.82    0.45
  -1  -7  -5    5.96    0.79
   1   7   6  142.47    2.23
  -1   7  -6  135.58    2.55
   1  -7   6  144.23    2.44
  -1  -7  -6  134.24    2.17
  -1  -7  -6  143.30    3.69
   1   7   7    0.35    0.39
  -1   7  -7    0.85    0.56
   1  -7   7    0.64    0.47
  -1  -7  -7    0.75    0.62
  -1  -7  -7   -0.77    0.82
   1   7   8   30.11    0.73
  -1   7  -8   27.63    1.38
   1  -7   8   30.18    0.86
  -1  -7  -8   28.22    0.99
  -1  -7  -8   32.74    1.37
   1   7   9   26.67    0.70
   1  -7   9   24.48    0.81
  -1  -7  -9   23.69    1.34
  -1  -7  -9   24.01    0.95
   1   7  10    1.28    0.43
  -1  -7 -10    0.95    1.61
  -1  -7 -10    1.31    0.69
   1   7  11    1.23    0.73
   1  -7  11    0.71    0.88
   1  -7  11    3.27    0.56
  -1  -7 -11    1.96    1.70
  -1  -7 -11    2.87    0.70
   1   7  12    0.67    0.47
   1  -7  12    0.29    1.45
   1  -7  12    0.95    0.85
  -1  -7 -12    0.64    1.15
  -1  -7 -12    0.69    0.74
   1   7  13    4.25    0.52
   1  -7  13    3.28    0.96
   1  -7  13    6.06    1.68
   1  -7  13    5.14    0.63
  -1  -7 -13    4.40    1.39
  -1  -7 -13    4.39    0.79
   1   7  14    1.58    0.77
   1  -7  14    2.75    0.63
   1  -7  14    3.30    1.83
   1  -7  14    4.35    0.95
  -1  -7 -14    2.72    1.45
  -1  -7 -14    2.75    0.51
   1   7  15    6.30    0.82
   1  -7  15    6.39    1.10
   1  -7  15    6.68    2.17
   1  -7  15    8.87    1.06
  -1  -7 -15    8.03    2.47
   1  -7  16    2.59    2.13
   1  -7  16    1.21    0.98
   1  -7  16   -0.35    0.93
  -1  -7 -16    1.89    2.44
   1  -7  17    9.40    2.65
  -1  -7 -17    8.93    2.98
   1  -7  18    0.08    1.67
  -1  -7 -18    0.52    1.81
   1  -8 -19    5.74    2.14
  -1  -8  19    7.33    3.16
  -1   8  18    6.01    2.21
   1  -8 -18    8.51    3.18
  -1  -8  18   10.25    3.00
  -1   8  17    4.26    1.89
   1  -8 -17    6.48    2.85
  -1  -8  17    8.55    1.78
  -1  -8  17    4.37    0.89
  -1  -8  17    6.16    0.86
  -1   8  16    7.50    1.92
   1  -8 -16    9.08    1.90
  -1  -8  16   11.48    1.68
  -1  -8  16    9.58    0.70
  -1  -8  16    9.38    0.96
  -1   8  15    3.72    1.53
  -1   8  15    2.56    0.39
   1  -8 -15    2.79    1.56
  -1  -8  15    2.81    1.38
  -1  -8  15    2.62    0.82
   1  -8 -15    1.69    0.58
  -1   8  14    3.22    1.45
  -1   8  14    1.93    0.65
   1  -8 -14    3.02    1.46
  -1  -8  14    1.15    1.86
  -1  -8  14    3.18    0.57
   1  -8 -14    1.67    0.62
  -1   8  13   16.20    1.64
  -1   8  13   16.64    0.59
   1  -8 -13   13.78    1.69
  -1  -8  13   17.40    1.95
  -1  -8  13   14.50    1.02
   1  -8 -13   13.47    0.78
   1   8 -12    1.46    0.66
  -1   8  12    1.16    0.42
  -1   8  12   -0.44    1.20
   1  -8 -12   -0.62    1.24
  -1  -8  12    1.21    0.51
   1  -8 -12    0.07    0.61
  -1   8  11  332.23    6.56
   1   8 -11  313.14    7.51
   1  -8 -11  314.11    5.83
  -1  -8  11  345.33    7.14
   1  -8 -11  323.46    8.79
  -1   8  10   38.64    1.08
   1   8 -10   37.45    1.50
   1  -8 -10   35.82    0.77
  -1  -8  10   36.12    1.25
   1  -8 -10   36.56    1.78
  -1   8   9  176.70    2.82
   1   8  -9  162.85    3.12
   1  -8  -9  167.20    2.99
  -1  -8   9  176.94    2.99
   1  -8  -9  171.39    4.16
  -1   8   8    0.49    0.38
   1   8  -8   -0.10    0.51
   1  -8  -8   -0.31    0.36
  -1  -8   8   -0.16    0.44
   1  -8  -8   -0.45    1.37
  -1   8   7   52.34    1.22
   1   8  -7   52.01    1.49
   1  -8  -7   53.36    0.96
  -1  -8   7   53.98    1.36
   1  -8  -7   52.29    1.64
  -1   8   6   59.39    1.08
   1   8  -6   61.51    1.23
   1  -8  -6   62.34    1.05
  -1  -8   6   61.57    1.14
   1  -8  -6   60.67    1.65
  -1   8   5  247.33    4.07
   1   8  -5  233.63    4.11
   1  -8  -5  247.14    4.33
  -1  -8   5  243.38    4.11
   1  -8  -5  235.96    4.79
  -1   8   4    4.61    0.68
   1   8  -4    3.88    0.50
   1  -8  -4    3.66    0.43
  -1  -8   4    3.23    0.49
   1  -8  -4    4.65    0.68
  -1   8   3   25.36    0.70
   1   8  -3   25.49    1.03
   1  -8  -3   27.12    0.72
   1   8  -2  183.18    2.99
  -1   8   2  190.90    3.08
   1  -8  -2  181.30    2.89
  -1  -8   2  185.50    2.99
   1   8  -1    4.39    0.50
  -1   8   1    4.29    0.49
   1  -8  -1    5.24    0.70
  -1  -8   1    4.25    0.49
   1   8   0  220.63    3.69
  -1   8   0  228.37    3.89
  -1  -8   0  239.12    3.85
   1  -8   0  232.47    4.23
   1   8   1  972.98   25.90
  -1   8  -1  994.49   27.11
  -1  -8  -1 1021.17   26.77
   1  -8   1 1030.05   27.96
   1   8   2    2.78    0.70
  -1   8  -2    2.91    0.53
  -1  -8  -2    2.54    0.44
   1  -8   2    2.58    0.47
   1   8   3  540.93   11.19
  -1   8  -3  541.52   11.81
  -1  -8  -3  535.55   11.09
   1  -8   3  551.75   11.63
   1   8   4  199.80    3.35
  -1   8  -4  206.25    3.72
   1  -8   4  207.27    3.56
  -1  -8  -4  199.87    3.65
  -1  -8  -4  211.78    4.17
   1   8   5  129.59    2.17
  -1   8  -5  131.41    2.94
   1  -8   5  133.16    2.69
  -1  -8  -5  130.63    2.15
  -1  -8  -5  135.07    2.83
   1   8   6    0.24    0.68
  -1   8  -6    2.74    0.60
   1  -8   6    1.25    0.54
  -1  -8  -6    1.81    0.46
  -1  -8  -6    2.54    0.82
   1   8   7  309.96    5.75
  -1   8  -7  311.66    6.41
   1  -8   7  324.50    6.22
  -1  -8  -7  306.77    6.09
  -1  -8  -7  319.61    8.27
   1   8   8   27.23    0.76
  -1   8  -8   29.04    1.41
   1  -8   8   25.82    0.87
  -1  -8  -8   25.46    0.75
  -1  -8  -8   27.33    1.37
   1   8   9   79.71    1.87
  -1   8  -9   81.90    1.92
   1  -8   9   84.42    1.72
  -1  -8  -9   82.89    1.54
  -1  -8  -9   83.37    2.47
   1   8  10    6.64    0.83
   1  -8  10    5.62    0.96
  -1  -8 -10    7.58    1.85
  -1  -8 -10    4.80    0.55
   1   8  11    7.01    0.58
   1  -8  11    7.23    0.96
   1  -8  11    5.57    0.67
  -1  -8 -11    6.30    1.26
  -1  -8 -11    5.26    0.56
   1   8  12   92.84    2.23
   1  -8  12   97.78    3.50
   1  -8  12   99.20    2.07
  -1  -8 -12   98.88    3.28
  -1  -8 -12   88.24    1.83
   1   8  13   11.36    0.66
   1  -8  13   11.27    1.96
   1  -8  13   11.56    0.78
  -1  -8 -13   11.76    1.64
  -1  -8 -13    9.97    0.67
   1   8  14    2.77    0.85
   1  -8  14    4.17    1.09
   1  -8  14    5.51    1.28
   1  -8  14    3.55    1.08
  -1  -8 -14    4.84    1.50
  -1  -8 -14    3.22    0.58
   1   8  15   15.87    1.07
   1  -8  15   16.66    0.95
   1  -8  15   18.38    1.68
   1  -8  15   17.88    0.92
   1  -8  16    2.03    1.47
   1  -8  16    2.08    0.72
   1  -8  16    1.89    0.69
  -1  -8 -16    1.47    1.70
   1  -8  17    7.74    1.85
  -1  -8 -17   12.19    1.99
   1  -8  18    4.26    2.73
  -1  -8 -18    0.05    3.01
   1  -9 -18    4.97    2.01
  -1  -9  18    0.04    1.84
   1  -9 -17    3.40    1.80
  -1  -9  17    3.86    1.63
  -1  -9  17    1.27    0.95
  -1  -9  17    2.51    0.90
   1  -9 -16    6.52    1.86
  -1  -9  16    7.61    1.58
  -1  -9  16    4.94    1.02
  -1   9  15    0.21    0.44
   1  -9 -15    0.58    0.43
  -1  -9  15   -1.48    1.29
  -1  -9  15   -1.00    0.60
   1  -9 -15   -1.18    1.57
  -1   9  14    0.93    0.47
   1  -9 -14    0.36    0.70
  -1  -9  14    2.15    1.20
  -1  -9  14    0.41    0.59
   1  -9 -14    4.05    1.46
  -1   9  13    2.75    0.76
   1  -9 -13    5.47    1.44
  -1  -9  13    4.34    0.62
   1  -9 -13    3.09    0.76
  -1   9  12    1.73    0.74
   1   9 -12    1.30    0.75
   1  -9 -12    2.14    0.46
  -1  -9  12    0.80    0.90
   1  -9 -12    1.11    1.32
  -1   9  11    0.91    0.71
   1   9 -11    1.32    1.05
   1  -9 -11    1.10    0.45
  -1  -9  11    0.21    0.56
   1  -9 -11    1.15    1.20
  -1   9  10   38.64    0.93
   1   9 -10   38.50    1.22
   1  -9 -10   36.69    1.15
  -1  -9  10   39.79    1.03
   1  -9 -10   41.75    1.88
  -1   9   9   24.85    0.75
   1   9  -9   24.58    0.91
   1  -9  -9   23.51    0.97
  -1  -9   9   25.04    0.81
   1  -9  -9   24.40    1.50
  -1   9   8   49.58    1.05
   1   9  -8   52.58    1.27
   1  -9  -8   50.22    1.27
  -1  -9   8   51.38    1.15
   1  -9  -8   48.18    2.47
  -1   9   7   81.90    1.48
   1   9  -7   80.05    1.65
   1  -9  -7   81.24    1.40
  -1  -9   7   82.00    1.54
   1  -9  -7   82.72    2.20
  -1   9   6   96.95    1.68
   1   9  -6   96.33    1.85
   1  -9  -6   96.07    1.63
  -1  -9   6   99.29    1.76
   1  -9  -6   94.00    2.26
  -1   9   5    5.10    0.77
   1   9  -5    5.55    0.87
   1  -9  -5    3.68    0.72
  -1  -9   5    5.12    0.82
   1  -9  -5    4.78    0.81
  -1   9   4  283.25    4.99
   1   9  -4  267.75    4.95
   1  -9  -4  267.60    4.71
  -1  -9   4  278.52    4.97
   1  -9  -4  268.61    5.49
   1   9  -3   24.49    0.77
  -1  -9   3   24.88    0.78
   1   9  -2   14.13    0.67
  -1   9   2   14.93    0.66
  -1  -9   2   14.50    0.94
   1   9  -1   15.19    0.66
  -1   9   1   14.14    0.67
   1  -9  -1   14.33    0.62
  -1  -9   1   13.49    0.64
   1   9   0   42.21    0.96
  -1   9   0   40.41    1.01
   1  -9   0   40.40    0.95
  -1  -9   0   42.88    0.95
   1   9   1    3.69    0.51
  -1   9  -1    2.18    0.57
  -1  -9  -1    2.79    0.50
   1  -9   1    2.27    0.79
   1   9   2   14.89    0.62
  -1   9  -2   16.08    0.73
  -1  -9  -2   14.51    0.92
   1   9   3   63.94    1.23
  -1   9  -3   65.28    1.40
  -1  -9  -3   64.46    1.23
   1  -9   3   67.43    1.34
   1   9   4    2.13    0.48
  -1   9  -4    1.13    0.59
  -1  -9  -4    0.93    0.45
   1  -9   4    1.33    0.53
   1   9   5   12.10    0.58
  -1   9  -5   10.99    0.77
   1  -9   5   12.47    0.95
  -1  -9  -5   11.94    0.85
  -1  -9  -5   10.95    1.41
   1   9   6   56.40    1.53
  -1   9  -6   55.23    1.40
   1  -9   6   58.59    1.30
  -1  -9  -6   57.93    1.17
  -1  -9  -6   55.36    1.71
   1   9   7    0.12    0.75
  -1   9  -7   -0.27    1.00
   1  -9   7   -0.16    0.55
  -1  -9  -7    0.61    0.72
  -1  -9  -7   -0.36    0.94
   1   9   8    3.63    0.81
  -1   9  -8    2.07    0.74
   1  -9   8    3.31    0.61
  -1  -9  -8    3.11    0.52
  -1  -9  -8    3.44    1.08
   1   9   9    1.19    0.81
  -1   9  -9   -0.29    0.76
   1  -9   9    1.70    0.62
  -1  -9  -9    1.29    0.52
  -1  -9  -9    2.15    1.67
   1   9  10   22.30    1.16
   1  -9  10   25.39    1.34
  -1  -9 -10   25.25    1.65
  -1  -9 -10   22.48    1.13
   1   9  11    6.59    0.62
   1  -9  11    6.51    0.73
  -1  -9 -11    8.22    1.39
  -1  -9 -11    5.65    0.92
   1   9  12    8.05    0.96
   1  -9  12    7.80    1.71
   1  -9  12    8.29    0.81
  -1  -9 -12   11.12    1.57
  -1  -9 -12    8.16    0.99
   1   9  13   12.02    0.72
   1  -9  13   13.63    1.32
   1  -9  13   13.29    1.29
  -1  -9 -13   13.60    1.77
  -1  -9 -13   11.30    1.11
   1   9  14    2.48    0.87
   1  -9  14    2.17    1.21
   1  -9  14    1.29    0.71
  -1  -9 -14    1.30    1.59
  -1  -9 -14   -0.17    0.92
   1   9  15    4.13    0.91
   1  -9  15    4.22    1.43
   1  -9  15    3.56    0.76
   1  -9  15    3.67    0.81
  -1  -9 -15    4.57    1.73
  -1  -9 -15    1.46    0.94
   1  -9  16   -0.83    1.48
   1  -9  16    0.09    1.14
   1  -9  16    1.56    1.11
  -1  -9 -16    0.08    1.76
   1  -9  17   11.24    1.76
   1  -9  17    5.84    1.28
   1  -9  17    6.54    1.18
  -1  -9 -17    9.93    2.09
   1 -10 -18    3.68    2.17
  -1 -10  18    4.77    2.82
   1 -10 -17   24.82    3.82
  -1 -10  17   24.65    3.24
  -1 -10  17   19.13    1.43
  -1 -10  17   22.09    1.00
   1 -10 -16   32.00    3.88
  -1 -10  16   38.06    2.35
  -1 -10  16   33.38    1.21
  -1  10  15   20.81    1.14
   1 -10 -15   24.00    2.24
  -1 -10  15   23.93    1.00
  -1 -10  15   23.30    1.84
  -1  10  14    5.05    0.89
   1 -10 -14    4.23    0.86
  -1 -10  14    4.61    1.37
  -1 -10  14    5.82    1.11
   1 -10 -14    6.04    1.68
  -1  10  13   54.52    1.64
   1  10 -13   50.48    1.67
   1 -10 -13   47.33    1.17
  -1 -10  13   56.11    1.42
   1 -10 -13   55.60    2.58
  -1  10  12   33.64    0.97
   1  10 -12   32.56    1.82
   1 -10 -12   32.24    0.91
  -1 -10  12   35.92    1.13
   1 -10 -12   35.11    2.15
  -1  10  11   10.78    0.66
   1  10 -11   11.65    0.89
   1 -10 -11    8.32    0.60
  -1 -10  11   10.56    1.11
   1 -10 -11   10.44    1.53
  -1  10  10    2.42    0.85
   1  10 -10    3.01    1.16
   1 -10 -10    2.96    0.51
  -1 -10  10    3.94    0.98
   1 -10 -10    4.66    1.97
  -1  10   9    4.62    0.87
   1  10  -9    4.35    0.74
   1 -10  -9    5.36    0.55
  -1 -10   9    5.79    0.64
   1 -10  -9    4.69    1.22
  -1  10   8    0.40    0.79
   1  10  -8    2.00    1.00
   1 -10  -8    0.60    0.47
  -1 -10   8    1.59    0.56
   1 -10  -8    2.09    0.96
  -1  10   7  201.78    4.10
   1  10  -7  198.57    3.94
   1 -10  -7  203.34    3.99
  -1 -10   7  210.01    4.38
   1 -10  -7  194.61    5.70
  -1  10   6    0.97    0.51
   1  10  -6    0.81    0.58
   1 -10  -6    0.46    0.50
  -1 -10   6    2.16    0.59
   1 -10  -6    0.64    0.90
  -1  10   5  428.36    8.77
   1  10  -5  409.56    9.47
   1 -10  -5  429.68    9.15
  -1 -10   5  431.71    8.86
   1 -10  -5  411.74   10.84
  -1  10   4   33.65    1.26
   1  10  -4   33.88    0.98
   1 -10  -4   33.14    0.87
  -1 -10   4   33.08    1.31
   1 -10  -4   30.36    1.16
   1  10  -3  137.94    2.51
  -1  10   3  141.03    2.54
   1 -10  -3  136.75    2.39
  -1 -10   3  136.96    2.43
   1  10  -2   44.50    1.10
  -1  10   2   47.33    1.46
   1 -10  -2   44.95    1.07
  -1 -10   2   47.84    1.08
   1  10  -1   72.44    1.85
  -1  10   1   76.18    1.51
   1 -10  -1   74.61    1.44
  -1 -10   1   69.97    1.79
   1  10   0   48.40    1.50
  -1  10   0   49.86    1.21
   1 -10   0   49.08    1.09
  -1 -10   0   45.17    1.06
   1  10   1  260.05    4.75
  -1  10  -1  262.39    4.99
   1 -10   1  260.63    4.79
  -1 -10  -1  256.11    4.65
   1  10   2   40.59    1.02
  -1  10  -2   43.00    1.59
  -1 -10  -2   43.19    1.02
   1 -10   2   44.87    1.41
   1  10   3   49.99    1.14
  -1  10  -3   54.51    1.35
  -1 -10  -3   49.57    1.47
   1 -10   3   53.22    1.21
   1  10   4    8.24    0.60
   1 -10   4    8.26    0.97
  -1 -10  -4    6.65    0.58
   1  10   5  139.61    2.50
  -1  10  -5  142.79    2.85
   1 -10   5  143.23    2.71
  -1 -10  -5  137.64    2.48
  -1 -10  -5  140.71    3.25
   1  10   6    1.01    0.81
  -1  10  -6    1.77    0.70
   1 -10   6    1.95    0.63
  -1 -10  -6    0.88    0.80
  -1 -10  -6   -0.32    0.94
   1  10   7  118.63    2.62
  -1  10  -7  114.35    2.58
   1 -10   7  118.66    2.35
  -1 -10  -7  118.70    2.23
  -1 -10  -7  118.45    3.11
   1  10   8   57.82    1.73
  -1  10  -8   56.33    1.61
   1 -10   8   61.26    1.47
  -1 -10  -8   58.97    1.68
  -1 -10  -8   56.53    2.88
   1  10   9    1.30    0.86
  -1  10  -9    1.11    1.26
   1 -10   9    1.05    0.65
  -1 -10  -9    0.49    0.55
  -1 -10  -9   -0.70    1.15
   1  10  10    1.27    0.88
  -1  10 -10    0.93    0.85
   1 -10  10    1.00    0.68
  -1 -10 -10    0.17    0.89
  -1 -10 -10    2.77    1.26
   1  10  11   62.70    1.46
   1 -10  11   63.60    2.12
  -1 -10 -11   60.67    3.78
  -1 -10 -11   57.94    1.87
   1  10  12   17.02    1.20
   1 -10  12   19.03    1.33
   1 -10  12   16.65    0.97
  -1 -10 -12   16.69    2.77
  -1 -10 -12   15.38    0.84
   1  10  13   85.73    1.97
   1 -10  13   82.91    2.86
   1 -10  13   97.41    2.82
  -1 -10 -13   93.42    4.82
  -1 -10 -13   77.64    1.94
   1  10  14    5.21    1.04
   1 -10  14    5.36    0.84
[truncated: 965,070 more chars]
