# Supplementary material for: Crystal structure of S-n-octyl 3-(1-phenyl­ethyl­idene)di­thio­carbazate and of its bis-chelated nickel(II) complex
Source: Acta Crystallogr E Crystallogr Commun. 2023 Nov 14;79(Pt 12):1137–41. doi: 10.1107/S2056989023009726 (PMC10833409; doi:10.1107/S2056989023009726)
Supplement: Supplementary file 2 [file e-79-01137-NiL2sup3.hkl]

data_NiL2                                                                     
_shelx_title ' SH209'                                                           
_shelx_refln_list_code          4                                               
_shelx_F_calc_maximum      486.29                                               
_exptl_crystal_F_000      1496.00                                               
_reflns_d_resolution_high  0.7706                                               
                                                                                
loop_                                                                           
 _space_group_symop_operation_xyz                                               
 'x, y, z'                                                                      
 '-x+1/2, y+1/2, -z+1/2'                                                        
 '-x, -y, -z'                                                                   
 'x-1/2, -y-1/2, z-1/2'                                                         
                                                                                
_cell_length_a    13.6399                                                       
_cell_length_b    17.6532                                                       
_cell_length_c    16.7596                                                       
_cell_angle_alpha  90.000                                                       
_cell_angle_beta  114.000                                                       
_cell_angle_gamma  90.000                                                       
                                                                                
_shelx_F_squared_multiplier     1.000                                           
                                                                                
loop_                                                                           
 _refln_index_h                                                                 
 _refln_index_k                                                                 
 _refln_index_l                                                                 
 _refln_F_squared_calc                                                          
 _refln_F_squared_meas                                                          
 _refln_F_squared_sigma                                                         
 _refln_observed_status                                                         
   2   0   0      22485.29      23549.42       556.78 o                         
   4   0   0        417.12        524.45        11.42 o                         
   6   0   0        662.05        535.97        17.64 o                         
   8   0   0       3981.56       4035.00        37.96 o                         
  10   0   0       1240.87       1157.46        12.91 o                         
  12   0   0        106.35        143.92        31.71 o                         
  14   0   0        345.96        339.94        44.66 o                         
   1   1   0         17.00         17.60         3.45 o                         
   2   1   0        393.54        320.14        12.96 o                         
   3   1   0       1050.56       1137.05        12.50 o                         
   4   1   0        129.00        123.32         6.84 o                         
   5   1   0         42.07         53.44         9.31 o                         
   6   1   0        231.77        231.30         8.17 o                         
   7   1   0         46.55         55.10         8.81 o                         
   8   1   0       2973.59       2881.07        44.69 o                         
   9   1   0         50.78         34.53        10.72 o                         
  10   1   0        432.94        439.18        17.03 o                         
  11   1   0         48.50         67.38         9.66 o                         
  12   1   0        120.91        106.10         7.29 o                         
  14   1   0        441.08        521.83        34.19 o                         
  15   1   0          0.00         38.30        28.72 o                         
  16   1   0          9.74         -2.21        43.29 o                         
   1   2   0      12174.16      12771.28        98.67 o                         
   2   2   0        166.90        149.47         4.62 o                         
   3   2   0      25478.84      28215.39       963.93 o                         
   4   2   0        351.50        316.09         9.72 o                         
   5   2   0        480.78        348.24         9.47 o                         
   6   2   0       1363.80       1191.83        38.79 o                         
   7   2   0        261.44        376.57        12.49 o                         
   8   2   0       3473.70       3380.05        42.82 o                         
   9   2   0         29.85         72.27        14.57 o                         
  10   2   0       1316.04       1365.79        22.54 o                         
  11   2   0        119.22        110.11        12.94 o                         
  12   2   0          2.45         37.39        12.69 o                         
  13   2   0         30.82         40.11        17.58 o                         
  14   2   0        510.54        446.93        33.22 o                         
  15   2   0         21.54         10.17        34.22 o                         
  16   2   0         18.57         60.74        32.41 o                         
   1   3   0         57.26         47.83         5.57 o                         
   2   3   0        553.95        502.69        10.74 o                         
   3   3   0       4470.39       4185.47        86.12 o                         
   4   3   0       3999.95       4002.59        53.34 o                         
   5   3   0       1578.43       1539.58        17.01 o                         
   6   3   0        715.50        640.02        12.41 o                         
   7   3   0        144.03        157.72        11.37 o                         
   8   3   0        470.38        431.02        13.84 o                         
   9   3   0       2503.84       2449.28        47.88 o                         
  10   3   0         33.09         45.12        12.47 o                         
  11   3   0         85.28         95.61        12.90 o                         
  12   3   0        282.65        285.75        16.75 o                         
  13   3   0       1446.94       1418.12        42.05 o                         
  14   3   0        225.77        252.54        28.34 o                         
  15   3   0          3.78         22.56        35.29 o                         
  16   3   0          2.49         28.43        32.06 o                         
   0   4   0       3281.73       3296.32        29.22 o                         
   1   4   0       1668.12       1601.73        31.56 o                         
   2   4   0       1906.12       1937.85        15.16 o                         
   3   4   0       5372.14       5325.41        40.98 o                         
   4   4   0      23251.43      23395.72       329.93 o                         
   5   4   0       2022.94       2341.38        22.65 o                         
   6   4   0       9426.25       9570.10       134.87 o                         
   7   4   0        116.54        141.31        11.03 o                         
   8   4   0       1227.02       1126.24        43.21 o                         
   9   4   0          0.97         26.65        12.17 o                         
  10   4   0        163.10        170.00        15.27 o                         
  11   4   0        176.04        184.51        15.48 o                         
  12   4   0        735.79        659.32        18.87 o                         
  13   4   0        110.70        107.82        18.95 o                         
  14   4   0        573.19        621.48        33.99 o                         
  15   4   0          7.02         36.35        27.66 o                         
   1   5   0        839.02        758.05        16.41 o                         
   2   5   0       1056.75        956.12        10.74 o                         
   3   5   0        919.01        732.30        11.10 o                         
   4   5   0       7533.65       8027.21        82.37 o                         
   5   5   0         49.76         42.38         9.38 o                         
   6   5   0       5201.86       5288.24        57.82 o                         
   7   5   0        127.06         86.39         9.89 o                         
   8   5   0          3.42         10.44        11.19 o                         
   9   5   0        456.95        408.58        15.41 o                         
  10   5   0        928.15        928.01        32.27 o                         
  11   5   0        249.03        256.29        16.72 o                         
  12   5   0        556.36        555.21        17.06 o                         
  13   5   0        321.67        347.82        23.56 o                         
  14   5   0        602.16        647.82        32.51 o                         
  15   5   0         10.09         64.89        28.02 o                         
   0   6   0       6062.56       6207.31        65.40 o                         
   1   6   0        426.64        377.64         7.65 o                         
   2   6   0       7324.19       7784.09        74.61 o                         
   3   6   0       2194.78       2342.29        34.40 o                         
   4   6   0      34044.66      36338.32       569.19 o                         
   5   6   0        760.43        781.19        13.96 o                         
   6   6   0       2192.79       2280.53        20.37 o                         
   7   6   0       1616.04       1509.08        26.10 o                         
   8   6   0        813.80        877.68        26.30 o                         
   9   6   0          0.23         23.43        22.17 o                         
  10   6   0        129.60        157.13        15.55 o                         
  11   6   0         52.18         23.99        15.00 o                         
  12   6   0        546.99        521.60        17.84 o                         
  13   6   0         45.90         44.53        17.87 o                         
  14   6   0        459.16        440.97        23.99 o                         
  15   6   0          5.84          9.01        25.04 o                         
   1   7   0       3231.85       3453.50        28.05 o                         
   2   7   0         75.98         90.87         6.55 o                         
   3   7   0       1111.75       1154.85        13.58 o                         
   4   7   0       4015.25       3764.70        33.23 o                         
   5   7   0        273.75        259.41        11.47 o                         
   6   7   0        241.28        239.08        20.39 o                         
   7   7   0        393.25        389.17        10.15 o                         
   8   7   0       1288.56       1249.94        23.81 o                         
   9   7   0        263.36        235.67        16.60 o                         
  10   7   0         29.48         39.15        14.18 o                         
  11   7   0         13.99         46.98        18.18 o                         
  12   7   0        906.86        918.64        30.12 o                         
  13   7   0          1.50          3.01        16.71 o                         
  14   7   0        295.03        321.39        24.68 o                         
  15   7   0         83.69        126.29        26.55 o                         
   0   8   0        447.34        531.41        18.33 o                         
   1   8   0       6184.15       6342.40        89.89 o                         
   2   8   0      11654.40      11719.80       137.68 o                         
   3   8   0          4.47          7.16         8.40 o                         
   4   8   0      16704.15      15665.04       176.50 o                         
   5   8   0        419.28        328.53        11.59 o                         
   6   8   0         82.92         78.32        10.64 o                         
   7   8   0       1428.23       1361.74        17.40 o                         
   8   8   0        480.91        444.16        10.03 o                         
   9   8   0         45.23         51.14        14.17 o                         
  10   8   0       1240.71       1378.87        28.58 o                         
  11   8   0        599.57        672.69        24.02 o                         
  12   8   0         75.71        118.98        24.19 o                         
  13   8   0         41.80         73.31        21.36 o                         
  14   8   0         99.70         81.07        19.50 o                         
  15   8   0         28.34          1.56        24.68 o                         
   1   9   0       1177.46       1145.04        17.03 o                         
   2   9   0          0.15         15.08         7.29 o                         
   3   9   0        574.52        478.75        10.27 o                         
   4   9   0        478.20        458.03        12.04 o                         
   5   9   0        337.02        321.98        13.57 o                         
   6   9   0        155.94        129.90        11.72 o                         
   7   9   0          0.33         11.25         7.63 o                         
   8   9   0        305.94        328.52        11.17 o                         
   9   9   0         69.02         56.61        14.88 o                         
  10   9   0        216.35        228.15        18.35 o                         
  11   9   0         11.40        -23.45        23.45 o                         
  12   9   0         24.97         -1.17        19.76 o                         
  13   9   0        160.30        188.22        19.85 o                         
  14   9   0          5.77         43.55        20.77 o                         
   0  10   0       1523.88       1195.48        23.38 o                         
   1  10   0       1253.77       1323.93        24.39 o                         
   2  10   0       3057.17       3015.54        42.74 o                         
   3  10   0         85.93         90.06         9.54 o                         
   4  10   0       2526.88       2449.03        45.56 o                         
   5  10   0       2401.76       2302.84        26.40 o                         
   6  10   0        189.96        198.10        17.12 o                         
   7  10   0        159.48        157.68        15.56 o                         
   8  10   0       2847.13       3122.99        45.84 o                         
   9  10   0       1785.64       1811.70        67.11 o                         
  10  10   0       1606.80       1727.22        33.91 o                         
  11  10   0        271.94        285.00        26.58 o                         
  12  10   0        670.76        698.97        28.01 o                         
  13  10   0         35.80         65.83        24.47 o                         
  14  10   0         60.48         65.87        20.01 o                         
   1  11   0        285.35        298.94        16.83 o                         
   2  11   0       1748.80       1700.42        39.16 o                         
   3  11   0        374.05        350.76        13.16 o                         
   4  11   0        683.12        767.77        17.69 o                         
   5  11   0         17.43         52.61        13.96 o                         
   6  11   0        143.96        162.63        16.95 o                         
   7  11   0        127.99        135.27        19.45 o                         
   8  11   0       1374.38       1428.69        24.95 o                         
   9  11   0        318.66        339.76        13.71 o                         
  10  11   0        521.86        563.36        24.63 o                         
  11  11   0         77.75        105.93        22.64 o                         
  12  11   0         25.94         38.29        20.87 o                         
  13  11   0         40.29         54.18        24.46 o                         
  14  11   0         60.73         92.33        25.28 o                         
   0  12   0      13975.09      13927.03       224.71 o                         
   1  12   0        537.62        560.83        13.12 o                         
   2  12   0       6260.47       6187.56        64.19 o                         
   3  12   0        452.59        406.22        20.10 o                         
   4  12   0        720.10        673.47        19.50 o                         
   5  12   0        238.12        217.19        14.21 o                         
   6  12   0       1875.38       1743.32        42.38 o                         
   7  12   0       2946.10       2942.77        73.81 o                         
   8  12   0        735.66        740.20        20.69 o                         
   9  12   0         71.30         88.58        13.86 o                         
  10  12   0       1289.00       1301.44        55.33 o                         
  11  12   0          2.80         35.33        22.03 o                         
  12  12   0        343.31        377.40        24.32 o                         
  13  12   0         54.14         59.31        49.24 o                         
   1  13   0         47.78         76.39        12.48 o                         
   2  13   0       4712.45       4635.21        50.87 o                         
   3  13   0       2752.52       2633.94        40.10 o                         
   4  13   0         86.32        119.96        17.08 o                         
   5  13   0        210.64        195.60        15.17 o                         
   6  13   0        506.19        500.18        18.31 o                         
   7  13   0         38.15        106.25        25.14 o                         
   8  13   0       1085.25       1091.62        25.13 o                         
   9  13   0         29.77         29.40        19.58 o                         
  10  13   0        706.68        672.12        30.62 o                         
  11  13   0         32.28         39.22        20.94 o                         
  12  13   0         31.31         53.51        23.44 o                         
  13  13   0         41.45         77.48        31.68 o                         
   0  14   0       5939.81       5806.48       118.69 o                         
   1  14   0        477.81        473.94        26.03 o                         
   2  14   0       1537.24       1629.40        25.77 o                         
   3  14   0       2523.38       2432.84        33.50 o                         
   4  14   0        154.23        191.03        26.07 o                         
   5  14   0        730.51        713.03        21.96 o                         
   6  14   0        357.93        352.59        21.17 o                         
   7  14   0        112.59         98.41        17.68 o                         
   8  14   0        736.16        778.27        36.33 o                         
   9  14   0        115.22        118.35        17.07 o                         
  10  14   0        335.64        365.29        28.06 o                         
  11  14   0         41.78         22.82        22.11 o                         
  12  14   0        478.19        488.20        30.68 o                         
   1  15   0        647.83        657.99        20.31 o                         
   2  15   0       5665.21       5573.38        64.33 o                         
   3  15   0         41.58         51.66        17.08 o                         
   4  15   0        390.75        406.18        17.81 o                         
   5  15   0          2.40         29.01        15.39 o                         
   6  15   0          8.51         13.09        16.58 o                         
   7  15   0          1.78         32.03        20.41 o                         
   8  15   0        243.61        208.19        19.14 o                         
   9  15   0        148.75        162.14        18.83 o                         
  10  15   0        202.87        213.86        31.90 o                         
  11  15   0          4.33        -16.33        36.93 o                         
  12  15   0         21.66         59.75        25.90 o                         
   0  16   0        996.61       1120.09        36.29 o                         
   1  16   0        132.88        146.33        14.63 o                         
   2  16   0        629.96        668.23        22.50 o                         
   3  16   0       1502.96       1559.90        27.22 o                         
   4  16   0       2022.58       1997.92        36.76 o                         
   5  16   0        743.52        759.64        26.66 o                         
   6  16   0       1871.09       1819.80        35.97 o                         
   7  16   0         79.67        105.40        22.39 o                         
   8  16   0         84.83         53.93        16.17 o                         
   9  16   0        110.26        112.46        21.26 o                         
  10  16   0         40.31         43.02        27.58 o                         
  11  16   0        720.43        818.91        49.09 o                         
   1  17   0        138.79        152.09        18.52 o                         
   2  17   0        439.13        390.28        20.34 o                         
   3  17   0         20.09          6.05        16.48 o                         
   4  17   0        514.29        466.54        24.01 o                         
   5  17   0        196.27        212.00        22.71 o                         
   6  17   0        124.17        151.62        19.20 o                         
   7  17   0        203.00        249.50        25.96 o                         
   8  17   0          0.96         27.80        21.13 o                         
   9  17   0          3.20         38.43        23.14 o                         
  10  17   0        452.74        495.56        32.36 o                         
   0  18   0         28.52         33.50        46.18 o                         
   1  18   0         85.12        105.39        16.97 o                         
   2  18   0       1415.51       1385.50        37.05 o                         
   3  18   0        400.95        305.14        28.65 o                         
   4  18   0       3904.44       3770.88        59.65 o                         
   5  18   0         36.14         77.98        20.51 o                         
   6  18   0        849.56        786.28        28.41 o                         
   7  18   0        323.99        422.98        23.32 o                         
   8  18   0        181.74        182.78        24.39 o                         
   9  18   0         10.57         19.54        27.24 o                         
   1  19   0         56.57         75.72        19.00 o                         
   2  19   0        140.56        190.56        34.28 o                         
   3  19   0        154.05        190.21        22.24 o                         
   4  19   0         96.50        134.18        21.41 o                         
   5  19   0        470.91        456.18        29.06 o                         
   6  19   0        303.91        233.17        25.45 o                         
   7  19   0         83.95         90.91        20.17 o                         
   8  19   0         89.31         74.27        22.65 o                         
   9  19   0        292.09        330.13        33.23 o                         
   0  20   0        175.32        237.23        73.06 o                         
   1  20   0        412.14        407.56        30.52 o                         
   2  20   0       1110.15       1219.75        37.18 o                         
   3  20   0         96.10         90.76        23.81 o                         
   4  20   0       1239.25       1154.42        45.06 o                         
   5  20   0          2.74         -8.47        22.43 o                         
   6  20   0        200.33        259.79        36.00 o                         
   7  20   0         84.94        110.44        25.74 o                         
   1  21   0         34.19         47.08        24.55 o                         
   2  21   0        988.18        966.13        36.60 o                         
   3  21   0          3.20          8.91        24.95 o                         
   4  21   0        178.53        191.30        25.86 o                         
   5  21   0        147.90        170.92        25.66 o                         
   6  21   0        668.52        688.81        29.53 o                         
   0  22   0       1023.69       1049.44        56.54 o                         
   1  22   0        567.15        650.24        31.01 o                         
   2  22   0        600.06        569.55        29.22 o                         
   3  22   0         17.64         51.12        24.71 o                         
   4  22   0         82.27         71.57        28.97 o                         
 -11   0   1          8.13          6.89        24.81 o                         
  -9   0   1       5892.83       5795.31       127.80 o                         
  -7   0   1         15.25         61.85        11.30 o                         
  -5   0   1       2255.86       2481.36        85.61 o                         
  -3   0   1        138.66        165.16        18.75 o                         
   1   0   1      23451.12      26234.43       436.86 o                         
   3   0   1       2765.35       2504.22        35.41 o                         
   5   0   1       9163.85       9285.29        89.38 o                         
   7   0   1        752.22        811.70        13.78 o                         
   9   0   1       7143.94       6905.68        99.57 o                         
  11   0   1       2247.97       2141.65        86.85 o                         
  13   0   1        289.96        302.44        38.87 o                         
  15   0   1         14.19        -25.64        41.63 o                         
 -16   1   1          0.31         45.37        46.73 o                         
 -15   1   1        473.55        601.58        88.78 o                         
 -14   1   1        129.67        195.98        28.17 o                         
 -13   1   1        223.64        183.34        53.76 o                         
 -12   1   1         57.80         20.29        12.53 o                         
 -11   1   1        366.36        391.92        12.21 o                         
 -10   1   1         45.88         76.21        17.91 o                         
  -9   1   1       8042.57       7722.97        97.25 o                         
  -8   1   1         59.82         63.73        10.79 o                         
  -7   1   1       1184.80       1224.04        21.65 o                         
  -6   1   1        179.93        162.62         7.24 o                         
  -5   1   1        474.63        480.42         8.20 o                         
  -4   1   1        463.22        416.05         4.88 o                         
  -3   1   1        242.59        197.11         7.36 o                         
  -2   1   1       1024.36        904.56         8.60 o                         
   0   1   1         73.05          4.69         1.95 o                         
   1   1   1          4.88          2.06         2.27 o                         
   2   1   1        484.01        474.41         6.84 o                         
   3   1   1       1122.26       1065.87        10.98 o                         
   4   1   1         13.89         17.96         3.15 o                         
   5   1   1       1048.21       1045.26         9.63 o                         
   6   1   1          2.91          6.71         6.47 o                         
   7   1   1         24.14         27.73         5.78 o                         
   8   1   1        277.71        237.28        11.74 o                         
   9   1   1       1555.16       1591.10        25.46 o                         
  10   1   1        298.31        310.28        10.74 o                         
  11   1   1        259.51        311.72        46.76 o                         
  12   1   1          1.42          4.46        10.60 o                         
  13   1   1         33.12         66.13        24.66 o                         
  14   1   1          5.32         17.15        38.87 o                         
  15   1   1         27.12        103.21        30.49 o                         
 -16   2   1          2.20         25.82        51.00 o                         
 -15   2   1        195.63        543.46       303.00 o                         
 -14   2   1        144.56        138.39        35.70 o                         
 -13   2   1          1.84         49.10        35.61 o                         
 -12   2   1        133.65        126.91        12.77 o                         
 -11   2   1        968.72       1016.21        18.91 o                         
 -10   2   1        742.38        722.73        21.70 o                         
  -9   2   1       8697.56       8596.85       112.83 o                         
  -8   2   1         73.72         48.72        10.84 o                         
  -7   2   1       2112.95       2105.17        23.88 o                         
  -6   2   1       1506.16       1898.98        20.48 o                         
  -5   2   1       5592.34       6271.64        58.15 o                         
  -4   2   1       3783.46       4010.42        57.82 o                         
  -3   2   1      56997.35      65731.15      1468.03 o                         
  -2   2   1          0.43          6.71         2.52 o                         
  -1   2   1      65535.93      74857.56      1346.00 o                         
   0   2   1       6397.30       6516.92        67.81 o                         
   1   2   1       1648.98       1877.16        16.77 o                         
   2   2   1       1215.99       1531.03        20.39 o                         
   3   2   1         36.82         32.75         4.02 o                         
   4   2   1      21042.78      23661.48       749.24 o                         
   5   2   1       1341.12        992.80        26.71 o                         
   6   2   1       4428.49       4652.61        49.20 o                         
   7   2   1       1492.58       1364.81        21.81 o                         
   8   2   1       2824.39       2808.25        27.88 o                         
   9   2   1       5935.50       6035.09        75.21 o                         
  10   2   1       1075.69       1017.23        26.74 o                         
  11   2   1       1304.13       1304.12        22.19 o                         
  12   2   1         40.50         71.34        43.97 o                         
  13   2   1        262.31        361.33        24.77 o                         
  14   2   1        129.38        152.06        38.05 o                         
  15   2   1         18.62         30.24        29.52 o                         
 -16   3   1         25.80          8.86        31.39 o                         
 -15   3   1        520.70        584.47        35.38 o                         
 -14   3   1         59.79         36.22        23.82 o                         
 -13   3   1        189.12        204.53        16.29 o                         
 -12   3   1          2.87          0.09        14.55 o                         
 -11   3   1         17.98         25.31        14.74 o                         
 -10   3   1        440.94        424.38        17.13 o                         
  -9   3   1        804.55        807.37        18.62 o                         
  -8   3   1        320.74        325.71        25.25 o                         
  -7   3   1        278.51        279.03        13.11 o                         
  -6   3   1          1.11         -5.61         8.36 o                         
  -5   3   1        450.51        498.17        10.40 o                         
  -4   3   1        714.81        637.63        14.84 o                         
  -3   3   1       1270.30       1159.30        18.70 o                         
  -2   3   1          0.70          6.08         3.83 o                         
  -1   3   1        909.96        923.64         6.55 o                         
   0   3   1       1240.00       1235.18        11.30 o                         
   1   3   1        925.92        870.85        15.88 o                         
   2   3   1       4991.61       4894.74        33.75 o                         
   3   3   1       1965.06       1919.86        34.48 o                         
   4   3   1       5272.94       5187.36        53.93 o                         
   5   3   1       2380.79       2306.91        29.66 o                         
   6   3   1        474.38        461.35        14.25 o                         
   7   3   1          1.57          1.15        12.62 o                         
   8   3   1       4445.36       4632.17        44.93 o                         
   9   3   1       1816.94       1721.25        22.98 o                         
  10   3   1         20.67         17.96        10.43 o                         
  11   3   1        633.54        669.52        15.80 o                         
  12   3   1       1198.16       1172.54        36.57 o                         
  13   3   1        346.43        317.39        17.68 o                         
  14   3   1         13.03          2.01        24.94 o                         
  15   3   1          1.73         44.18        39.98 o                         
 -16   4   1          0.62         13.95        23.20 o                         
 -15   4   1        120.54        189.59        28.96 o                         
 -14   4   1         43.39         25.46        16.61 o                         
 -13   4   1          9.00         -1.34        19.66 o                         
 -12   4   1         13.34          5.49        31.52 o                         
 -11   4   1       1686.56       1717.21        52.15 o                         
 -10   4   1       1411.62       1515.97        32.89 o                         
  -9   4   1        929.30        880.42        31.29 o                         
  -8   4   1         93.22        177.38        12.18 o                         
  -7   4   1       1615.85       1730.74        21.59 o                         
  -6   4   1        891.96        937.73        20.26 o                         
  -5   4   1      13473.74      13685.75       130.02 o                         
  -4   4   1        208.49        183.83         7.04 o                         
  -3   4   1       5676.30       5474.37        40.31 o                         
  -2   4   1       2058.49       2017.09        14.33 o                         
  -1   4   1       7341.39       7477.23        85.24 o                         
   0   4   1      17462.48      18547.20       181.15 o                         
   1   4   1         27.21         48.15         6.22 o                         
   2   4   1       3153.62       2897.42        55.32 o                         
   3   4   1       3064.02       3465.61        65.97 o                         
   4   4   1       7249.49       6979.32        94.37 o                         
   5   4   1      13390.55      14422.87       293.00 o                         
   6   4   1        102.85         63.41        10.11 o                         
   7   4   1       2533.82       2604.11        47.35 o                         
   8   4   1        664.91        593.99        25.11 o                         
   9   4   1          5.07         13.28         9.39 o                         
  10   4   1        889.11        868.77        19.18 o                         
  11   4   1        132.74        143.51        13.39 o                         
  12   4   1         14.49          4.95        13.00 o                         
  13   4   1        601.87        582.50        19.88 o                         
  14   4   1         59.29         65.42        22.44 o                         
  15   4   1         25.44         61.61        28.17 o                         
 -16   5   1         25.47         -1.23        25.83 o                         
 -15   5   1        231.57        203.04        29.98 o                         
 -14   5   1        171.13        148.10        23.13 o                         
 -13   5   1        442.65        490.55        20.91 o                         
 -12   5   1        220.27        215.31        19.30 o                         
 -11   5   1         81.69        140.89        21.49 o                         
 -10   5   1         49.69         24.49        13.70 o                         
  -9   5   1          4.27         -5.06        11.74 o                         
  -8   5   1       1440.14       1437.06        43.06 o                         
  -7   5   1        864.55        818.92        19.62 o                         
  -6   5   1        955.70        870.12        10.82 o                         
  -5   5   1      10752.48      11177.16       228.50 o                         
  -4   5   1        190.32        146.18         5.39 o                         
  -3   5   1        278.73        252.16        11.50 o                         
  -2   5   1        516.59        421.43         7.88 o                         
  -1   5   1       1393.40       1387.42        28.81 o                         
   0   5   1        303.92        286.01        12.70 o                         
   1   5   1        537.74        476.37         9.47 o                         
   2   5   1       1559.77       1559.55        15.12 o                         
   3   5   1       1034.14        953.40        11.34 o                         
   4   5   1       2233.87       2252.45        25.16 o                         
   5   5   1       1572.29       1744.65        48.47 o                         
   6   5   1         43.08         26.62         5.83 o                         
   7   5   1        649.21        680.17        14.60 o                         
   8   5   1       1398.10       1315.80        25.91 o                         
   9   5   1        196.36        210.48        22.01 o                         
  10   5   1        564.55        532.37        18.36 o                         
  11   5   1        411.10        407.50        14.97 o                         
  12   5   1        153.11        153.24        16.46 o                         
  13   5   1        967.80       1066.91        29.34 o                         
  14   5   1         95.87        144.77        28.29 o                         
  15   5   1         41.08         42.77        28.11 o                         
 -15   6   1          8.45          0.97        41.82 o                         
 -14   6   1        114.36        147.54        16.80 o                         
 -13   6   1         60.03         34.64        23.24 o                         
 -12   6   1         52.22         45.93        16.30 o                         
 -11   6   1        112.09        110.38        16.40 o                         
 -10   6   1        870.91        858.88        27.74 o                         
  -9   6   1        530.20        555.41        16.79 o                         
  -8   6   1        103.20        142.57        11.03 o                         
  -7   6   1       2632.13       2294.82        28.73 o                         
  -6   6   1       3581.12       3683.77        36.12 o                         
  -5   6   1      28170.48      29660.10       411.58 o                         
  -4   6   1       1412.71       1708.79        16.62 o                         
  -3   6   1       8361.12       9189.08        80.87 o                         
  -2   6   1       5761.80       5922.52        46.11 o                         
  -1   6   1        214.23        182.29         6.80 o                         
   0   6   1        526.17        597.23         7.87 o                         
   1   6   1       2137.30       1904.93        23.60 o                         
   2   6   1       2549.39       2617.67        34.70 o                         
   3   6   1      34154.98      34919.70       527.92 o                         
   4   6   1       7271.32       8062.35       120.68 o                         
   5   6   1      18387.24      18889.09       338.37 o                         
   6   6   1        499.26        541.64        29.35 o                         
   7   6   1       2622.86       2592.29        36.93 o                         
   8   6   1        933.35        945.84        20.63 o                         
   9   6   1         21.42         28.53        13.29 o                         
  10   6   1          0.17          6.15        22.01 o                         
  11   6   1        372.11        312.97        15.71 o                         
  12   6   1        186.51        173.14        20.02 o                         
  13   6   1        488.38        483.91        27.00 o                         
  14   6   1         40.71         67.55        21.62 o                         
  15   6   1         32.02         -4.95        25.15 o                         
 -15   7   1         66.73         65.96        24.18 o                         
 -14   7   1         38.44         72.05        27.22 o                         
 -13   7   1       1011.88       1016.62        34.26 o                         
 -12   7   1        279.16        253.07        19.39 o                         
 -11   7   1        772.08        769.97        30.32 o                         
 -10   7   1        320.00        327.72        19.25 o                         
  -9   7   1         18.40         11.00        11.70 o                         
  -8   7   1         25.88         15.23         9.17 o                         
  -7   7   1       1602.03       1719.05        19.32 o                         
  -6   7   1         46.88         83.73         8.27 o                         
  -5   7   1       2718.25       2542.49        28.03 o                         
  -4   7   1       5143.41       4959.61        44.33 o                         
  -3   7   1        582.37        626.58        16.63 o                         
  -2   7   1          9.15         13.99         5.71 o                         
  -1   7   1       1658.45       1757.46        16.32 o                         
   0   7   1        481.97        431.18         9.51 o                         
   1   7   1        317.72        345.42         8.38 o                         
   2   7   1       1311.23       1415.25        23.84 o                         
   3   7   1       7524.58       7571.37        96.10 o                         
   4   7   1         15.37         48.01         7.90 o                         
   5   7   1        112.20        108.86        12.37 o                         
   6   7   1          8.91         19.81        11.23 o                         
   7   7   1         45.47         63.43        18.26 o                         
   8   7   1        237.36        269.22        18.38 o                         
   9   7   1         38.17         63.29        15.67 o                         
  10   7   1        367.65        415.40        17.70 o                         
  11   7   1         46.28         71.98        14.04 o                         
  12   7   1          5.53         -4.40        29.50 o                         
  13   7   1        848.17        850.99        26.87 o                         
  14   7   1          0.01          0.44        16.91 o                         
  15   7   1        123.48        184.58        31.57 o                         
 -15   8   1         37.45         69.22        23.06 o                         
 -14   8   1         38.73         33.28        19.56 o                         
 -13   8   1        919.30        907.94        33.50 o                         
 -12   8   1         49.31         51.50        18.32 o                         
 -11   8   1        345.75        413.52        20.22 o                         
 -10   8   1        445.41        519.43        25.71 o                         
  -9   8   1          6.11         14.75        13.05 o                         
  -8   8   1        164.16        178.67        10.11 o                         
  -7   8   1        116.93        112.85         7.37 o                         
  -6   8   1         92.34         85.38        11.95 o                         
  -5   8   1      19307.71      19418.24       245.63 o                         
  -4   8   1          0.23         18.05         8.80 o                         
  -3   8   1       3498.42       3219.60        29.79 o                         
  -2   8   1       6175.07       6589.89        57.17 o                         
  -1   8   1        164.97        123.12         7.27 o                         
   0   8   1       1038.94        893.85        17.15 o                         
   1   8   1      26142.04      27685.01       370.88 o                         
   2   8   1         18.26         49.42         8.85 o                         
   3   8   1       7135.67       7062.33        65.25 o                         
   4   8   1        239.74        180.53         9.37 o                         
   5   8   1       1051.94       1084.65        18.94 o                         
   6   8   1       2854.20       2854.26        54.41 o                         
   7   8   1       2182.87       2167.52        36.05 o                         
   8   8   1         23.74         52.08        13.80 o                         
   9   8   1        805.14        839.23        21.87 o                         
  10   8   1          1.13        -16.17        16.17 o                         
  11   8   1        196.46        201.48        16.35 o                         
  12   8   1         37.10         63.49        16.11 o                         
  13   8   1        324.94        299.91        22.77 o                         
  14   8   1         21.99         33.70        17.57 o                         
 -15   9   1         18.05         13.46        24.28 o                         
 -14   9   1        159.75        196.73        27.79 o                         
 -13   9   1        203.73        247.63        26.76 o                         
 -12   9   1        128.72        150.80        26.18 o                         
 -11   9   1         44.61         68.80        17.80 o                         
 -10   9   1        794.58        771.49        27.22 o                         
  -9   9   1         20.93         44.22         8.28 o                         
  -8   9   1       2073.85       2038.61        38.48 o                         
  -7   9   1        744.14        725.51        13.29 o                         
  -6   9   1          6.57         -1.94        10.31 o                         
  -5   9   1       1304.55       1380.32        30.25 o                         
  -4   9   1       1997.23       2065.84        39.40 o                         
  -3   9   1         22.83         28.69         7.96 o                         
  -2   9   1        230.05        228.10         9.42 o                         
  -1   9   1        404.06        394.34         8.91 o                         
   0   9   1       3676.61       3865.15        32.87 o                         
   1   9   1         90.37         82.07         9.57 o                         
   2   9   1       1693.02       1731.23        23.52 o                         
   3   9   1        436.60        488.78        12.02 o                         
   4   9   1          5.57         17.16         9.11 o                         
   5   9   1       1107.24       1135.17        18.10 o                         
   6   9   1        525.74        462.43        22.31 o                         
   7   9   1        910.99        919.53        22.78 o                         
   8   9   1       1591.08       1706.35        20.61 o                         
   9   9   1        785.61        656.18        20.81 o                         
  10   9   1        129.78        132.31        33.03 o                         
  11   9   1        156.88        153.98        18.20 o                         
  12   9   1        300.73        297.20        22.21 o                         
  13   9   1        506.36        479.25        23.41 o                         
  14   9   1          7.15          2.11        18.72 o                         
 -14  10   1        104.15         83.95        34.86 o                         
 -13  10   1        642.53        726.24        39.42 o                         
 -12  10   1         12.65          0.88        19.57 o                         
 -11  10   1        214.61        185.93        19.99 o                         
 -10  10   1        543.63        520.17        19.94 o                         
  -9  10   1       2067.62       1928.55        29.09 o                         
  -8  10   1        749.71        686.06        16.68 o                         
  -7  10   1       5746.87       5426.99        75.62 o                         
  -6  10   1        131.85        151.77        15.96 o                         
  -5  10   1        542.18        521.79        24.67 o                         
  -4  10   1          0.40          3.82         9.11 o                         
  -3  10   1        861.02        852.68        17.67 o                         
  -2  10   1         52.63         48.70        13.73 o                         
  -1  10   1       2466.80       2033.75        33.35 o                         
   0  10   1       3892.42       3824.90        63.51 o                         
   1  10   1       7897.39       7160.22        66.03 o                         
   2  10   1        328.78        355.87        11.49 o                         
   3  10   1       1235.90       1128.99        16.80 o                         
   4  10   1       2680.98       2729.96        30.33 o                         
   5  10   1          7.06          8.04        11.18 o                         
   6  10   1        808.79        805.62        52.45 o                         
   7  10   1       4607.45       4512.06        73.19 o                         
   8  10   1          0.82         26.54        19.74 o                         
   9  10   1       2178.22       2388.81        41.78 o                         
  10  10   1        204.07        247.95        19.27 o                         
  11  10   1        155.26        183.50        21.12 o                         
  12  10   1         12.12         21.14        16.75 o                         
  13  10   1         35.99         64.79        22.24 o                         
  14  10   1        218.21        239.77        24.40 o                         
 -14  11   1          5.32         19.62        26.17 o                         
 -13  11   1          8.95          3.03        24.11 o                         
 -12  11   1          6.51         12.53        22.64 o                         
 -11  11   1        661.97        674.32        24.47 o                         
 -10  11   1          0.54          1.66        19.06 o                         
  -9  11   1        549.77        572.92        23.99 o                         
  -8  11   1        221.52        205.34        23.68 o                         
  -7  11   1       1619.15       1484.71        24.68 o                         
  -6  11   1         38.97         37.04        12.29 o                         
  -5  11   1        374.43        390.09        20.10 o                         
  -4  11   1        503.06        451.24        12.65 o                         
  -3  11   1       2018.60       1935.27        24.71 o                         
  -2  11   1        478.71        419.31        15.76 o                         
  -1  11   1       1127.27       1074.29        22.40 o                         
   0  11   1         88.58         77.09         8.62 o                         
   1  11   1         37.58         33.60         8.97 o                         
   2  11   1       1935.64       1803.92        22.68 o                         
   3  11   1       1023.18        947.36        16.04 o                         
   4  11   1        158.93        199.32        13.67 o                         
   5  11   1         95.36        105.50        13.72 o                         
   6  11   1       1759.85       1746.76        49.34 o                         
   7  11   1        792.37        783.77        26.31 o                         
   8  11   1        322.33        319.65        12.25 o                         
   9  11   1        175.06        223.48        19.80 o                         
  10  11   1          3.14         11.19        16.26 o                         
  11  11   1          4.16         22.07        21.49 o                         
  12  11   1         33.82         11.27        17.55 o                         
  13  11   1         39.56         31.81        21.07 o                         
 -14  12   1         64.96         67.40        24.24 o                         
 -13  12   1        519.38        544.48        30.10 o                         
 -12  12   1         34.80         59.13        24.44 o                         
 -11  12   1         81.14        106.39        20.67 o                         
 -10  12   1        127.02        131.46        11.37 o                         
  -9  12   1        822.94        904.28        30.68 o                         
  -8  12   1       1535.82       1462.90        42.62 o                         
  -7  12   1       1361.22       1379.61        33.27 o                         
  -6  12   1       1675.70       1654.03        51.10 o                         
  -5  12   1         11.96         21.64        15.36 o                         
  -4  12   1        122.68        121.16        19.82 o                         
  -3  12   1       1496.59       1330.97        28.74 o                         
  -2  12   1        393.73        375.50        17.39 o                         
  -1  12   1      12265.68      12352.18       142.67 o                         
   0  12   1         38.00         50.91        10.11 o                         
   1  12   1      10623.25      10209.59       112.65 o                         
   2  12   1        104.97        100.18        10.49 o                         
   3  12   1       1282.77       1227.65        22.56 o                         
   4  12   1        674.80        620.21        17.41 o                         
   5  12   1         13.49         19.36        12.10 o                         
   6  12   1       2760.14       2543.49        41.32 o                         
   7  12   1       4340.55       4477.60        67.69 o                         
   8  12   1        335.25        282.32        15.62 o                         
   9  12   1       1850.05       1944.92        29.94 o                         
  10  12   1        342.03        329.28        22.11 o                         
  11  12   1         43.76         46.36        23.03 o                         
  12  12   1         21.19         17.36        18.19 o                         
  13  12   1        141.89        176.47        23.77 o                         
 -13  13   1         21.84         -9.02        39.14 o                         
 -12  13   1        179.48        164.39        24.22 o                         
 -11  13   1        616.85        647.87        26.12 o                         
 -10  13   1        150.67        122.03        11.17 o                         
  -9  13   1       1038.34       1020.24        23.78 o                         
  -8  13   1         60.73         77.89        15.76 o                         
  -7  13   1          4.21         19.72        13.82 o                         
  -6  13   1          7.62         33.42        13.27 o                         
  -5  13   1        440.82        413.45        16.86 o                         
  -4  13   1        234.46        247.65        15.54 o                         
  -3  13   1        740.52        768.10        23.04 o                         
  -2  13   1         28.92         39.63        13.57 o                         
  -1  13   1        474.35        461.12        14.65 o                         
   0  13   1         86.63         74.43        12.52 o                         
   1  13   1       1256.75       1113.82        26.43 o                         
   2  13   1        117.24         92.97        11.39 o                         
   3  13   1       5250.31       4958.41        72.58 o                         
   4  13   1        706.31        645.25        18.62 o                         
   5  13   1        876.56        874.87        20.88 o                         
   6  13   1        195.41        169.72        23.60 o                         
   7  13   1        587.15        568.53        23.94 o                         
   8  13   1          0.84          7.23        16.12 o                         
   9  13   1        142.78        144.68        19.52 o                         
  10  13   1         49.92         62.06        23.46 o                         
  11  13   1        142.41        159.61        25.84 o                         
  12  13   1         38.80         68.72        24.97 o                         
 -13  14   1        708.58        800.61        35.53 o                         
 -12  14   1        117.85         99.13        24.31 o                         
 -11  14   1         74.31         96.44        26.06 o                         
 -10  14   1        253.63        260.15        17.15 o                         
  -9  14   1       1025.79        984.73        29.41 o                         
  -8  14   1          0.93         -3.83        15.13 o                         
  -7  14   1       1114.60       1122.68        24.39 o                         
  -6  14   1        694.05        743.79        20.39 o                         
  -5  14   1        536.16        467.16        16.97 o                         
  -4  14   1       2203.30       2160.95        43.22 o                         
  -3  14   1       2494.34       2677.73        35.63 o                         
  -2  14   1         18.12         36.18        12.79 o                         
  -1  14   1       6532.54       6790.00        88.82 o                         
   0  14   1        396.97        355.11        19.66 o                         
   1  14   1       3582.22       3590.08        48.28 o                         
   2  14   1       6082.00       5804.72        64.41 o                         
   3  14   1       1194.69       1116.88        25.59 o                         
   4  14   1        884.76        901.42        21.39 o                         
   5  14   1         51.13         53.90        27.94 o                         
   6  14   1        402.57        439.24        24.43 o                         
   7  14   1        884.12        973.35        29.90 o                         
   8  14   1          0.46         -2.49        13.35 o                         
   9  14   1       1675.54       1672.59        29.19 o                         
  10  14   1          4.92         34.62        34.80 o                         
  11  14   1         62.71         81.87        26.05 o                         
  12  14   1         34.87         24.72        21.39 o                         
 -12  15   1        148.81        133.52        26.86 o                         
 -11  15   1        833.80        863.69        35.25 o                         
 -10  15   1         51.74         55.25        22.37 o                         
  -9  15   1        159.33        153.01        19.83 o                         
  -8  15   1        180.64        190.76        21.37 o                         
  -7  15   1         50.30         78.55        17.76 o                         
  -6  15   1        167.68        162.14        17.35 o                         
  -5  15   1         14.55         -0.59        13.55 o                         
  -4  15   1        724.14        695.87        20.52 o                         
  -3  15   1       1110.75       1196.02        25.83 o                         
  -2  15   1         54.65         57.21        14.03 o                         
  -1  15   1        173.71        161.69        16.31 o                         
   0  15   1       1486.48       1451.29        25.55 o                         
   1  15   1       3565.81       3456.68        98.16 o                         
   2  15   1          0.11         11.53        16.79 o                         
   3  15   1        259.68        269.51        15.27 o                         
   4  15   1          7.77         22.82        14.80 o                         
   5  15   1         92.38         82.49        16.32 o                         
   6  15   1        666.86        685.50        23.41 o                         
   7  15   1        128.18         86.41        27.66 o                         
   8  15   1        924.17        913.04        23.10 o                         
   9  15   1         26.35         19.49        19.39 o                         
  10  15   1          0.06          6.68        45.37 o                         
  11  15   1         92.20         60.15        24.95 o                         
 -11  16   1          4.12        -10.92        41.56 o                         
 -10  16   1        453.76        500.98        37.31 o                         
  -9  16   1        340.98        309.64        21.90 o                         
  -8  16   1          3.95        -16.55        16.55 o                         
  -7  16   1       1128.69       1155.12        34.08 o                         
  -6  16   1        419.46        439.54        36.01 o                         
  -5  16   1       1488.56       1439.19        28.00 o                         
  -4  16   1       1342.66       1282.98        36.49 o                         
  -3  16   1        641.18        620.58        28.13 o                         
  -2  16   1          1.57         16.14        14.54 o                         
  -1  16   1       1670.60       1730.30        29.97 o                         
   0  16   1        923.79        866.99        24.37 o                         
   1  16   1        280.57        270.76        18.21 o                         
   2  16   1        791.92        814.21        21.92 o                         
   3  16   1       1100.00       1013.41        24.76 o                         
   4  16   1         79.64        124.75        20.05 o                         
   5  16   1       1484.57       1404.97        28.79 o                         
   6  16   1         36.11         60.94        19.98 o                         
   7  16   1        259.41        330.51        38.13 o                         
   8  16   1          1.49         -4.23        16.99 o                         
   9  16   1        135.26        112.99        20.52 o                         
  10  16   1        300.76        314.61        42.96 o                         
  11  16   1        225.16        208.81        33.16 o                         
 -11  17   1        483.24        488.59        37.83 o                         
 -10  17   1          9.65         20.07        46.15 o                         
  -9  17   1          8.56         12.33        17.03 o                         
  -8  17   1        157.64        159.85        21.20 o                         
  -7  17   1        156.74        158.82        18.41 o                         
  -6  17   1         23.51         11.05        18.48 o                         
  -5  17   1        416.31        458.54        39.28 o                         
  -4  17   1        876.22        892.09        25.83 o                         
  -3  17   1        179.73        193.02        25.47 o                         
  -2  17   1          0.10          1.60        15.56 o                         
  -1  17   1         17.99         23.10        16.73 o                         
   0  17   1        109.02        117.01        18.11 o                         
   1  17   1          0.08        -12.29        15.46 o                         
   2  17   1       1942.74       1869.83        48.59 o                         
   3  17   1        118.26         69.44        29.81 o                         
   4  17   1          3.10         20.51        17.61 o                         
   5  17   1        172.53        159.25        24.39 o                         
   6  17   1       1404.17       1456.85        45.80 o                         
   7  17   1          4.65         42.67        21.42 o                         
   8  17   1        117.62        136.10        22.50 o                         
   9  17   1          8.16         24.51        24.27 o                         
  10  17   1          7.17         22.19        28.97 o                         
 -10  18   1         34.45         42.02        26.95 o                         
  -9  18   1        175.78        193.27        21.25 o                         
  -8  18   1          8.17         14.47        24.95 o                         
  -7  18   1        435.94        463.47        22.35 o                         
  -6  18   1          4.46         21.03        29.99 o                         
  -5  18   1       2836.92       2751.31        49.58 o                         
  -4  18   1        232.07        201.20        22.64 o                         
  -3  18   1        618.25        605.25        22.38 o                         
  -2  18   1       1092.48       1050.72        47.83 o                         
  -1  18   1         22.00         55.96        16.93 o                         
   0  18   1        362.74        336.50        18.76 o                         
   1  18   1        569.71        524.68        22.50 o                         
   2  18   1        200.91        206.45        22.04 o                         
   3  18   1       3830.96       3724.52        56.79 o                         
   4  18   1          3.61        -21.09        21.09 o                         
   5  18   1       1846.02       1862.83        42.15 o                         
   6  18   1        323.45        357.55        27.20 o                         
   7  18   1        249.94        323.54        26.41 o                         
   8  18   1         62.28         88.55        26.90 o                         
   9  18   1        298.68        438.26        55.60 o                         
  -9  19   1         11.27          6.00        20.28 o                         
  -8  19   1          4.94         14.57        23.86 o                         
  -7  19   1        495.51        509.17        25.73 o                         
  -6  19   1          0.19          2.86        18.30 o                         
  -5  19   1        319.73        346.36        23.05 o                         
  -4  19   1         13.99          4.52        24.07 o                         
  -3  19   1        154.46        190.52        21.08 o                         
  -2  19   1        206.95        233.59        22.82 o                         
  -1  19   1        142.41        146.25        18.54 o                         
   0  19   1          6.09        -18.13        18.13 o                         
   1  19   1         11.27         19.31        20.29 o                         
   2  19   1        918.31        819.90        25.65 o                         
   3  19   1         47.17         43.06        20.22 o                         
   4  19   1          2.26         40.62        32.27 o                         
   5  19   1         27.06         38.92        22.71 o                         
   6  19   1       1061.16       1008.38        34.75 o                         
   7  19   1          6.32          4.87        25.86 o                         
   8  19   1        192.85        209.87        21.34 o                         
  -8  20   1        201.51        168.74        25.61 o                         
  -7  20   1         93.50         93.55        22.22 o                         
  -6  20   1         77.97         90.61        31.94 o                         
  -5  20   1       2259.90       2416.20        50.74 o                         
  -4  20   1         19.18         60.55        21.72 o                         
  -3  20   1        989.24       1021.70        30.51 o                         
  -2  20   1        157.58        158.57        22.60 o                         
  -1  20   1         95.78         93.91        21.44 o                         
   0  20   1       1176.77       1219.46        50.50 o                         
   1  20   1        471.60        502.20        28.67 o                         
   2  20   1        290.44        288.43        26.26 o                         
   3  20   1       1385.20       1412.38        53.28 o                         
   4  20   1         62.63         75.05        21.09 o                         
   5  20   1        681.10        670.57        30.32 o                         
   6  20   1         26.37         45.66        26.86 o                         
   7  20   1         13.32        -16.71        27.90 o                         
  -6  21   1         28.97         18.45        24.32 o                         
  -5  21   1        129.08        103.04        22.28 o                         
  -4  21   1        138.84        127.08        22.95 o                         
  -3  21   1        331.37        402.52        29.97 o                         
  -2  21   1         19.23         43.45        22.35 o                         
  -1  21   1         19.43         20.00        20.45 o                         
   0  21   1         40.61         40.09        25.44 o                         
   1  21   1        232.06        341.76        38.44 o                         
   2  21   1         70.85         57.29        21.60 o                         
   3  21   1         53.61         38.67        26.24 o                         
   4  21   1        280.94        329.06        27.11 o                         
   5  21   1         39.57         33.21        22.64 o                         
   6  21   1         89.64        109.04        28.37 o                         
  -4  22   1         95.69        118.76        36.71 o                         
  -3  22   1        913.37        953.66        47.28 o                         
  -2  22   1         63.85         82.87        28.07 o                         
  -1  22   1        843.20        782.59        31.29 o                         
   0  22   1       1294.26       1364.11        47.12 o                         
   1  22   1        358.45        356.37        28.58 o                         
   2  22   1        108.37        102.06        28.28 o                         
   3  22   1         82.12        127.37        24.98 o                         
   4  22   1          2.47        -16.65        26.86 o                         
 -16   0   2        157.32        135.92        46.32 o                         
 -14   0   2         73.70        103.94        35.84 o                         
 -12   0   2        932.70        895.48        42.18 o                         
 -10   0   2       3059.70       3149.78        53.20 o                         
  -8   0   2        250.30        285.01        15.45 o                         
  -6   0   2        182.21        219.72        11.42 o                         
  -4   0   2       2666.72       2741.19        26.42 o                         
  -2   0   2      11222.37      13194.33       406.38 o                         
   0   0   2       9414.28      10891.92       241.56 o                         
   2   0   2       6635.33       6971.05        48.64 o                         
   4   0   2       4323.47       4473.76        37.83 o                         
   6   0   2        528.48        468.65        10.93 o                         
   8   0   2      21364.05      21086.61       316.15 o                         
  10   0   2       1554.32       1599.66        38.18 o                         
  12   0   2          8.10          6.89        31.43 o                         
 -16   1   2         81.50         80.91        31.38 o                         
 -15   1   2          8.32         73.34        59.83 o                         
 -14   1   2        258.08        258.77        59.96 o                         
 -13   1   2         42.82         22.64         7.72 o                         
 -12   1   2        768.93        712.73        12.38 o                         
 -11   1   2          5.97         14.46        13.42 o                         
 -10   1   2       6110.17       6037.47        81.13 o                         
  -9   1   2        363.49        390.55         7.07 o                         
  -8   1   2        107.81        126.13         8.12 o                         
  -7   1   2         31.84         48.58         7.47 o                         
  -6   1   2        202.52        211.27         5.08 o                         
  -5   1   2        812.64        862.30        12.77 o                         
  -4   1   2       1204.97       1271.30        10.27 o                         
  -3   1   2        511.75        489.61        15.12 o                         
  -2   1   2        986.33        975.17        15.48 o                         
  -1   1   2          7.73          9.82         1.48 o                         
   0   1   2        351.99        362.21         3.88 o                         
   1   1   2        557.83        442.49         8.44 o                         
   2   1   2       5848.09       5376.52        29.85 o                         
   3   1   2       1098.63       1001.56         6.81 o                         
   4   1   2        830.62        892.60         9.41 o                         
   5   1   2        937.11       1007.95        10.45 o                         
   6   1   2        357.98        292.60         5.44 o                         
   7   1   2        177.87        171.43         7.39 o                         
   8   1   2       6840.50       6648.84        74.90 o                         
   9   1   2        206.76        216.59        10.76 o                         
  10   1   2        147.98        169.91        11.28 o                         
  11   1   2        300.46        341.30        12.42 o                         
  12   1   2        346.64        389.32        32.51 o                         
  13   1   2         63.19        125.97        55.69 o                         
  15   1   2         46.93        115.90        32.55 o                         
 -16   2   2         10.75         10.99        34.86 o                         
 -15   2   2          2.89          9.80        31.46 o                         
 -14   2   2         34.44         35.31        13.56 o                         
 -13   2   2          0.11         21.98        12.08 o                         
 -12   2   2        824.93        856.92        30.42 o                         
 -11   2   2         46.95         43.42        14.06 o                         
 -10   2   2       5581.37       5378.28        69.07 o                         
  -9   2   2       1547.48       1603.77        56.15 o                         
  -8   2   2         82.24         61.05        13.75 o                         
  -7   2   2        985.03       1216.72        10.63 o                         
  -6   2   2      14468.71      14999.31       148.03 o                         
  -5   2   2       2923.96       3172.47        30.92 o                         
  -4   2   2        351.75        279.96         4.54 o                         
  -3   2   2      25756.75      27546.51       324.71 o                         
  -2   2   2      20532.75      21920.27       229.55 o                         
  -1   2   2        894.21        868.15        12.97 o                         
   0   2   2       1641.20       1944.65        12.76 o                         
   1   2   2       5524.75       5134.17        38.16 o                         
   2   2   2      16770.52      16963.89       166.80 o                         
   3   2   2      10786.85      11422.38        87.87 o                         
   4   2   2       3350.49       3441.39        22.60 o                         
   5   2   2        139.93        151.31         7.61 o                         
   6   2   2        384.65        271.19        11.58 o                         
   7   2   2       1119.30       1112.17        16.15 o                         
   8   2   2      12813.93      12764.04       151.46 o                         
   9   2   2        963.17       1021.45        16.56 o                         
  10   2   2       1034.81       1003.53        21.32 o                         
  11   2   2          4.33         12.76        12.53 o                         
  12   2   2         33.52         50.97        12.50 o                         
  13   2   2          3.37         -6.54        25.14 o                         
  14   2   2         50.51         54.94        40.80 o                         
  15   2   2          5.66         -3.59        35.53 o                         
 -16   3   2        157.83        130.24        33.24 o                         
 -15   3   2         33.29         24.44        25.85 o                         
 -14   3   2         49.03         93.25        23.20 o                         
 -13   3   2        197.07        195.09        19.86 o                         
 -12   3   2        572.63        621.94        32.51 o                         
 -11   3   2        779.24        717.22        26.18 o                         
 -10   3   2       1632.22       1666.11        36.40 o                         
  -9   3   2       2902.68       2904.17        82.67 o                         
  -8   3   2        363.47        331.00        15.43 o                         
  -7   3   2          0.01          6.40         8.86 o                         
  -6   3   2        326.70        278.64        10.09 o                         
  -5   3   2       2544.52       2355.53        23.63 o                         
  -4   3   2       2995.07       2943.12        18.44 o                         
  -3   3   2       1266.09       1124.27         9.63 o                         
  -2   3   2        361.01        382.73         4.81 o                         
  -1   3   2         22.98         44.26         3.79 o                         
   0   3   2        461.67        395.01         5.07 o                         
   1   3   2        117.04        118.34         5.97 o                         
   2   3   2        612.73        542.45        12.44 o                         
   3   3   2         81.11        107.25         7.41 o                         
   4   3   2       1209.40       1112.40        18.86 o                         
   5   3   2       1694.62       1581.80        11.88 o                         
   6   3   2         57.30         61.62         7.20 o                         
   7   3   2       1701.16       1679.05        32.62 o                         
   8   3   2       1714.17       1651.77        35.18 o                         
   9   3   2         22.61          9.54        12.48 o                         
  10   3   2        282.28        344.51        13.43 o                         
  11   3   2          7.44          3.09        11.38 o                         
  12   3   2         51.85         72.85        23.54 o                         
  13   3   2          3.47        -12.27        21.26 o                         
  14   3   2         82.58         95.50        35.34 o                         
  15   3   2          5.13        -30.99        30.99 o                         
 -16   4   2          5.91          6.81        22.79 o                         
 -15   4   2        161.12        198.22        28.83 o                         
 -14   4   2         20.18         16.15        16.15 o                         
 -13   4   2          7.38          9.46        20.18 o                         
 -12   4   2        816.72        751.77        29.66 o                         
 -11   4   2        752.57        798.67        31.27 o                         
 -10   4   2       1886.19       1813.72        54.87 o                         
  -9   4   2       1346.96       1429.41        23.10 o                         
  -8   4   2        638.07        717.84        16.14 o                         
  -7   4   2        155.32        121.00        12.86 o                         
  -6   4   2      24152.25      26076.54       426.50 o                         
  -5   4   2      23494.50      25032.69       323.05 o                         
  -4   4   2       2744.20       3036.23        45.48 o                         
  -3   4   2        691.59        823.05         8.40 o                         
  -2   4   2         74.98         51.31         4.00 o                         
  -1   4   2       7003.06       6898.85        75.13 o                         
   0   4   2       2897.64       2871.67        18.69 o                         
   1   4   2       1647.14       1564.42        11.36 o                         
   2   4   2      21048.24      21309.09       236.88 o                         
   3   4   2       3412.54       3252.07        31.53 o                         
   4   4   2      28460.89      29317.28       473.71 o                         
   5   4   2      18870.76      20528.14       218.16 o                         
   6   4   2        992.79        990.04        16.29 o                         
   7   4   2        859.56        954.98        16.44 o                         
   8   4   2        308.44        254.30        12.06 o                         
   9   4   2        525.78        501.31        14.45 o                         
  10   4   2         33.41         42.08        12.78 o                         
  11   4   2         23.54         31.78        13.48 o                         
  12   4   2        238.16        281.18        21.61 o                         
  13   4   2          0.50         23.42        15.33 o                         
  14   4   2         30.09         42.77        25.11 o                         
  15   4   2          2.37        -41.83        41.83 o                         
 -16   5   2         21.68         26.80        23.22 o                         
 -15   5   2         86.60        126.47        38.80 o                         
 -14   5   2       1011.31       1071.43        44.23 o                         
 -13   5   2         18.20         49.89        21.07 o                         
 -12   5   2          3.01          1.81        22.44 o                         
 -11   5   2         48.11         73.68        17.02 o                         
 -10   5   2        146.75        157.16        13.13 o                         
  -9   5   2        390.45        363.63        16.07 o                         
  -8   5   2          4.05          9.85        10.33 o                         
  -7   5   2        242.27        237.38        15.40 o                         
  -6   5   2        104.71        127.66         9.20 o                         
  -5   5   2        697.75        780.15         9.32 o                         
  -4   5   2        955.88        946.73        13.83 o                         
  -3   5   2        137.26        143.37         4.98 o                         
  -2   5   2          2.37         14.15         4.31 o                         
  -1   5   2         44.81         58.99         4.67 o                         
   0   5   2        317.02        321.47        10.33 o                         
   1   5   2        353.09        277.18         9.71 o                         
   2   5   2        573.64        517.11        12.29 o                         
   3   5   2         12.93          5.96         5.87 o                         
   4   5   2         24.59          9.71         7.20 o                         
   5   5   2        196.62        150.01        14.88 o                         
   6   5   2        901.03        868.47        16.27 o                         
   7   5   2         85.49        113.62        12.02 o                         
   8   5   2         32.70         41.13        14.73 o                         
   9   5   2       1548.03       1486.75        24.39 o                         
  10   5   2        223.98        245.04        14.02 o                         
  11   5   2         11.66         -0.84        15.26 o                         
  12   5   2       1070.36       1112.25        27.30 o                         
  13   5   2         14.18          1.88        16.31 o                         
  14   5   2        161.82        199.48        23.55 o                         
  15   5   2         15.32        -11.21        23.33 o                         
 -16   6   2         11.66         25.10        32.04 o                         
 -15   6   2          0.90         11.06        32.72 o                         
 -14   6   2        218.16        322.39        50.54 o                         
 -13   6   2         85.59         82.14        22.80 o                         
 -12   6   2          2.69         20.85        18.53 o                         
 -11   6   2       1771.07       1720.15        41.43 o                         
 -10   6   2        341.43        355.03        15.68 o                         
  -9   6   2        479.90        525.36        14.47 o                         
  -8   6   2       2828.19       2643.59        36.17 o                         
  -7   6   2        133.91        145.21        11.38 o                         
  -6   6   2      17017.30      16738.31       187.08 o                         
  -5   6   2        159.65        133.63         6.36 o                         
  -4   6   2      13491.35      13557.33       122.21 o                         
  -3   6   2        480.79        529.69         8.59 o                         
  -2   6   2       6812.21       6727.22        63.03 o                         
  -1   6   2         25.46         65.54        11.94 o                         
   0   6   2        755.90        835.89        14.56 o                         
   1   6   2        132.04        166.66         6.08 o                         
   2   6   2       2732.31       2801.36        26.21 o                         
   3   6   2      10599.23      10911.27       104.15 o                         
   4   6   2      31049.56      32306.79       560.05 o                         
   5   6   2        761.15        726.29        15.25 o                         
   6   6   2       2228.56       2151.22        56.68 o                         
   7   6   2        611.22        602.18        20.02 o                         
   8   6   2         55.37         54.33         9.62 o                         
   9   6   2        507.38        490.48        14.05 o                         
  10   6   2        820.03        818.72        23.69 o                         
  11   6   2          5.97          8.07        14.00 o                         
  12   6   2        523.73        393.34        28.61 o                         
  13   6   2         33.85         20.11        18.47 o                         
  14   6   2          1.49         49.57        23.20 o                         
 -15   7   2         91.91         92.33        25.31 o                         
 -14   7   2       1469.27       1588.51        44.65 o                         
 -13   7   2          1.32         11.12        17.74 o                         
 -12   7   2         12.55         29.69        19.58 o                         
 -11   7   2       1586.56       1476.34        38.19 o                         
 -10   7   2         41.09         18.25        12.56 o                         
  -9   7   2       1826.78       1868.16        29.05 o                         
  -8   7   2       2998.59       3094.68        40.31 o                         
  -7   7   2         70.34         51.50         9.79 o                         
  -6   7   2       2544.05       2444.33        23.07 o                         
  -5   7   2        156.73        169.72         9.11 o                         
  -4   7   2         11.55         -1.69         7.23 o                         
  -3   7   2          3.26          2.52         5.76 o                         
  -2   7   2          0.58         -1.46         5.76 o                         
  -1   7   2        258.74        281.14         6.50 o                         
   0   7   2        841.00        880.20        13.40 o                         
   1   7   2        853.50        937.85        10.63 o                         
   2   7   2        233.60        221.78        11.47 o                         
   3   7   2         58.52         30.28         8.48 o                         
   4   7   2        595.00        579.48        11.64 o                         
   5   7   2        401.89        369.51        12.94 o                         
   6   7   2         92.11         86.25        23.60 o                         
   7   7   2       1277.48       1320.91        12.99 o                         
   8   7   2         83.41         71.78        12.69 o                         
   9   7   2         30.46         36.13        11.90 o                         
  10   7   2        113.97        103.90        21.64 o                         
  11   7   2        150.06        163.09        17.43 o                         
  12   7   2       1388.97       1350.84        34.38 o                         
  13   7   2         31.37         58.73        20.13 o                         
  14   7   2          0.73         36.27        23.78 o                         
 -15   8   2         24.55         69.98        24.95 o                         
 -14   8   2        366.39        385.81        26.31 o                         
 -13   8   2        224.25        226.36        21.52 o                         
 -12   8   2         60.58        132.09        22.01 o                         
 -11   8   2        160.44        186.51        17.80 o                         
 -10   8   2         63.17        104.65        19.90 o                         
  -9   8   2        560.98        596.65        19.58 o                         
  -8   8   2       1919.45       2051.82        40.43 o                         
  -7   8   2        295.86        304.97        11.11 o                         
  -6   8   2       5466.58       5813.28        64.39 o                         
  -5   8   2          3.82          8.96         6.57 o                         
  -4   8   2       4310.16       4415.16        71.83 o                         
  -3   8   2        593.50        622.30        10.60 o                         
  -2   8   2         33.85         33.36         9.11 o                         
  -1   8   2       4777.41       5104.29        47.43 o                         
   0   8   2      10431.24      10562.85       129.73 o                         
   1   8   2         42.71         73.85         7.05 o                         
   2   8   2       8954.41       9125.22       106.83 o                         
   3   8   2         37.80         29.50         7.88 o                         
   4   8   2       3476.07       3216.88        31.88 o                         
   5   8   2         13.82         37.30        12.49 o                         
   6   8   2       4512.38       4511.70        59.67 o                         
   7   8   2        581.10        615.04        25.74 o                         
   8   8   2        315.60        262.13        14.23 o                         
   9   8   2        494.48        439.26        18.83 o                         
  10   8   2        967.66        978.26        26.79 o                         
  11   8   2        237.52        241.13        17.88 o                         
  12   8   2        838.97        822.16        26.41 o                         
  13   8   2         35.84         28.49        18.80 o                         
  14   8   2         71.69         81.22        26.20 o                         
 -15   9   2         16.93         62.18        30.38 o                         
 -14   9   2        409.37        392.74        33.12 o                         
 -13   9   2        227.52        240.63        25.12 o                         
 -12   9   2        318.72        321.12        23.60 o                         
 -11   9   2          0.20         24.35        15.26 o                         
 -10   9   2        618.66        709.54        23.23 o                         
  -9   9   2       4171.54       4220.61        84.05 o                         
  -8   9   2       2715.55       2608.83        50.02 o                         
  -7   9   2        485.93        477.92        14.49 o                         
  -6   9   2        495.61        484.94        17.51 o                         
  -5   9   2       1567.24       1484.59        18.40 o                         
  -4   9   2         18.99         19.66        10.78 o                         
  -3   9   2        526.83        420.05        10.14 o                         
  -2   9   2        275.28        298.77        10.33 o                         
  -1   9   2        356.92        400.80        11.59 o                         
   0   9   2         87.29        169.28         9.07 o                         
   1   9   2        493.84        419.94        12.42 o                         
   2   9   2        917.86        999.34        13.83 o                         
   3   9   2       1590.90       1558.27        18.79 o                         
   4   9   2       1046.07       1073.69        24.39 o                         
   5   9   2         29.80         42.37        16.48 o                         
   6   9   2       1371.15       1421.66        25.44 o                         
   7   9   2       1379.80       1292.70        25.03 o                         
   8   9   2         86.22        115.49         8.96 o                         
   9   9   2        176.27        169.30        18.27 o                         
  10   9   2        165.70        177.53        16.34 o                         
  11   9   2        137.80        169.80        16.34 o                         
  12   9   2        481.38        504.36        28.55 o                         
  13   9   2         99.85         85.38        21.27 o                         
  14   9   2          4.09          3.07        19.41 o                         
 -15  10   2          1.55         -8.90        24.14 o                         
 -14  10   2        367.75        374.61        27.86 o                         
 -13  10   2        123.89        173.18        24.71 o                         
 -12  10   2         11.79         41.61        24.02 o                         
 -11  10   2        297.17        281.54        18.85 o                         
 -10  10   2       1011.17       1049.35        30.77 o                         
  -9  10   2        187.30        232.33        17.28 o                         
  -8  10   2       9839.51       9700.43       107.70 o                         
  -7  10   2        182.79        181.50        10.40 o                         
  -6  10   2        923.40        782.92        14.06 o                         
  -5  10   2        182.99        193.09         9.53 o                         
  -4  10   2       1440.63       1474.40        21.98 o                         
  -3  10   2         24.50          5.59         8.57 o                         
  -2  10   2       9634.81       8913.96        86.96 o                         
  -1  10   2       1433.37       1269.93        22.76 o                         
   0  10   2       6896.21       6465.64        69.68 o                         
   1  10   2        988.77       1175.43        20.70 o                         
   2  10   2        464.38        451.08        11.38 o                         
   3  10   2       1802.02       1936.85        23.30 o                         
   4  10   2       1085.73       1113.64        17.92 o                         
   5  10   2       1324.39       1308.37        20.74 o                         
   6  10   2       2341.77       2272.22        32.74 o                         
   7  10   2         51.56         25.78        18.32 o                         
   8  10   2       1121.15       1170.57        28.45 o                         
   9  10   2          4.16          8.76        15.65 o                         
  10  10   2        180.14        174.01        16.54 o                         
  11  10   2        177.76        186.38        19.85 o                         
  12  10   2        560.42        561.88        23.78 o                         
  13  10   2         10.33         16.69        18.88 o                         
 -14  11   2         51.30         97.08        24.78 o                         
 -13  11   2         47.30         73.83        25.11 o                         
 -12  11   2        653.41        683.19        27.49 o                         
 -11  11   2         28.80         47.71        19.81 o                         
 -10  11   2        378.38        428.02        24.41 o                         
  -9  11   2        396.27        328.75        17.98 o                         
  -8  11   2        253.72        267.13        16.88 o                         
  -7  11   2       2110.11       2095.62        25.88 o                         
  -6  11   2       1111.14       1137.78        18.77 o                         
  -5  11   2       1329.38       1247.14        32.75 o                         
  -4  11   2       1058.31       1018.59        17.36 o                         
  -3  11   2       1967.22       2050.81        31.84 o                         
  -2  11   2        195.18        247.12        11.46 o                         
  -1  11   2          9.80         18.52         8.13 o                         
   0  11   2        161.90        130.65         9.50 o                         
   1  11   2        906.21        884.05        17.51 o                         
   2  11   2        404.21        425.66        11.44 o                         
   3  11   2        638.42        617.67        14.33 o                         
   4  11   2       1036.20        954.17        17.70 o                         
   5  11   2        101.63         74.83        12.05 o                         
   6  11   2        241.99        215.76        17.15 o                         
   7  11   2        834.88        790.42        28.66 o                         
   8  11   2       1282.69       1278.81        64.10 o                         
   9  11   2         43.16         65.78        18.17 o                         
  10  11   2        171.81        171.33        20.30 o                         
  11  11   2         45.70         35.73        26.79 o                         
  12  11   2          3.14         27.98        30.37 o                         
  13  11   2         35.27         32.50        19.15 o                         
 -14  12   2         44.47         99.31        30.23 o                         
 -13  12   2         16.79         37.36        32.11 o                         
 -12  12   2         36.01         60.78        23.77 o                         
 -11  12   2        347.99        330.77        21.13 o                         
 -10  12   2       2034.26       2044.85        44.80 o                         
  -9  12   2        631.97        582.93        19.30 o                         
  -8  12   2        781.47        797.21        24.59 o                         
  -7  12   2       5870.28       5591.59        64.62 o                         
  -6  12   2       1181.58       1142.08        20.08 o                         
  -5  12   2         17.23         30.18        10.98 o                         
  -4  12   2          8.47         20.51        10.91 o                         
  -3  12   2         75.69         80.87        14.35 o                         
  -2  12   2      11761.66      11527.33       130.67 o                         
  -1  12   2          2.93          3.02         9.05 o                         
   0  12   2      11159.43      10721.95       117.95 o                         
   1  12   2        327.15        326.89        15.77 o                         
   2  12   2       1026.79        930.64        17.13 o                         
   3  12   2        189.27        205.93        17.19 o                         
   4  12   2         44.92         81.07        11.70 o                         
   5  12   2        922.57        850.79        21.81 o                         
   6  12   2       6508.24       6762.90        91.47 o                         
   7  12   2          4.31          3.23        17.14 o                         
   8  12   2       3130.52       3322.35        57.68 o                         
   9  12   2        428.48        400.62        26.05 o                         
  10  12   2         65.88         50.17        29.21 o                         
  11  12   2        162.83        174.42        23.54 o                         
  12  12   2        111.35        138.54        22.90 o                         
  13  12   2          0.16         25.18        24.76 o                         
 -13  13   2         71.47         87.75        24.83 o                         
 -12  13   2        335.62        383.91        36.85 o                         
 -11  13   2         90.86         92.81        27.90 o                         
 -10  13   2        355.80        358.10        18.67 o                         
  -9  13   2        208.82        216.64        18.70 o                         
  -8  13   2        263.46        238.62        16.67 o                         
  -7  13   2         57.57         54.26        14.01 o                         
  -6  13   2        997.49        956.54        22.20 o                         
  -5  13   2        672.31        661.43        17.74 o                         
  -4  13   2        353.33        346.51        17.59 o                         
  -3  13   2        818.56        837.38        16.65 o                         
  -2  13   2        130.84        185.33        19.35 o                         
  -1  13   2         73.26         61.14        12.30 o                         
   0  13   2        156.30        164.25        21.81 o                         
   1  13   2         90.20        115.84        13.06 o                         
   2  13   2        333.28        317.33        15.52 o                         
   3  13   2          1.08        -12.78        16.32 o                         
   4  13   2          7.51         20.07        17.37 o                         
   5  13   2        749.99        730.91        23.55 o                         
   6  13   2        108.11        105.87        17.09 o                         
   7  13   2          2.68         13.82        18.08 o                         
   8  13   2         81.36         79.20        25.07 o                         
   9  13   2        122.52        150.26        24.26 o                         
  10  13   2        866.57        880.64        39.20 o                         
  11  13   2        162.18        189.66        24.32 o                         
  12  13   2          8.59         29.79        20.57 o                         
 -13  14   2          9.85         20.29        31.84 o                         
 -12  14   2         12.80         33.24        28.17 o                         
 -11  14   2        110.97        128.72        36.20 o                         
 -10  14   2       1184.51       1206.86        33.75 o                         
  -9  14   2        167.22        159.03        15.78 o                         
  -8  14   2        862.21        956.52        25.99 o                         
  -7  14   2        145.21        146.70        13.88 o                         
  -6  14   2         22.50         50.30        14.96 o                         
  -5  14   2         14.34         18.91        20.06 o                         
  -4  14   2       4014.31       4029.87        70.59 o                         
  -3  14   2         16.33         34.29        12.57 o                         
  -2  14   2      10915.48      10708.89       124.78 o                         
  -1  14   2        367.74        339.16        14.65 o                         
   0  14   2       5333.56       5279.32        59.19 o                         
   1  14   2       1501.38       1410.70        23.32 o                         
   2  14   2         96.42         78.05        14.69 o                         
   3  14   2       2291.67       2135.30        33.37 o                         
   4  14   2          6.99         12.24        15.32 o                         
   5  14   2       1820.09       1888.44        32.11 o                         
   6  14   2       3894.63       3753.10        60.25 o                         
   7  14   2        187.54        214.63        24.44 o                         
   8  14   2       2374.58       2267.67        68.49 o                         
   9  14   2        188.37        273.19        30.63 o                         
  10  14   2         68.46        196.47        26.13 o                         
  11  14   2        109.30         92.30        23.08 o                         
  12  14   2        105.27        117.49        23.01 o                         
 -12  15   2        535.98        530.23        31.22 o                         
 -11  15   2        103.71        160.25        54.93 o                         
 -10  15   2         64.00         76.61        24.67 o                         
  -9  15   2        333.97        380.32        22.71 o                         
  -8  15   2          1.25         28.32        19.75 o                         
  -7  15   2        289.66        285.11        15.60 o                         
  -6  15   2        233.64        260.61        15.67 o                         
  -5  15   2       2906.15       2860.91        47.28 o                         
  -4  15   2         98.67        105.29        14.02 o                         
  -3  15   2        451.67        396.53        17.30 o                         
  -2  15   2        709.94        674.76        17.82 o                         
  -1  15   2        144.09        161.24        14.38 o                         
   0  15   2         60.94         91.70        13.81 o                         
   1  15   2         35.52         29.62        13.39 o                         
   2  15   2          0.42          7.88        16.84 o                         
   3  15   2        433.10        374.94        18.87 o                         
   4  15   2        920.43        955.72        24.58 o                         
   5  15   2          1.53         21.39        18.58 o                         
   6  15   2          0.72         -0.89        17.42 o                         
   7  15   2        715.06        719.36        42.36 o                         
   8  15   2          0.65         39.52        21.52 o                         
   9  15   2         21.65         51.18        27.27 o                         
  10  15   2        475.10        472.22        37.71 o                         
  11  15   2        358.18        347.98        25.98 o                         
 -12  16   2          0.98        -17.15        25.22 o                         
 -11  16   2         26.00         -7.49        27.04 o                         
 -10  16   2        482.15        382.94        30.00 o                         
  -9  16   2          0.76         -8.77        19.97 o                         
  -8  16   2        716.25        698.28        23.03 o                         
  -7  16   2          0.56         19.28        16.29 o                         
  -6  16   2       1526.32       1548.22        34.69 o                         
  -5  16   2       1107.27       1146.73        33.82 o                         
  -4  16   2       2322.21       2215.26        36.19 o                         
  -3  16   2       2257.60       2245.18        33.32 o                         
  -2  16   2        914.17        894.49        22.39 o                         
  -1  16   2        414.28        417.84        26.98 o                         
   0  16   2        847.69        824.27        23.92 o                         
   1  16   2         54.22         57.51        21.41 o                         
   2  16   2        775.32        770.11        21.63 o                         
   3  16   2        109.67        101.20        18.07 o                         
   4  16   2       1361.41       1394.13        28.42 o                         
   5  16   2         10.21         -3.20        15.37 o                         
   6  16   2        691.40        703.62        28.38 o                         
   7  16   2        303.01        337.24        23.26 o                         
   8  16   2        359.17        414.40        31.91 o                         
   9  16   2          0.66         -9.38        22.06 o                         
  10  16   2         38.25         76.14        25.40 o                         
 -11  17   2          2.43        -14.33        40.81 o                         
 -10  17   2         86.52        169.85        43.87 o                         
  -9  17   2        308.92        339.85        22.43 o                         
  -8  17   2        200.49        205.41        19.08 o                         
  -7  17   2        489.10        495.71        22.02 o                         
  -6  17   2        384.03        381.83        19.40 o                         
  -5  17   2        135.35        135.79        20.38 o                         
  -4  17   2          1.24        -17.24        17.24 o                         
  -3  17   2        951.59        983.73        26.02 o                         
  -2  17   2        468.23        425.17        28.14 o                         
  -1  17   2          5.47         11.27        36.38 o                         
   0  17   2          0.02          0.47        17.21 o                         
   1  17   2       1094.94       1044.38        26.01 o                         
   2  17   2        602.70        526.58        24.71 o                         
   3  17   2       1249.31       1227.53        29.40 o                         
   4  17   2        805.83        746.79        25.02 o                         
   5  17   2       1207.20       1203.17        31.10 o                         
   6  17   2          1.45         21.01        19.34 o                         
   7  17   2         91.35         90.01        24.11 o                         
   8  17   2          9.67         27.38        43.49 o                         
   9  17   2         14.69         77.44        30.93 o                         
  10  17   2        357.37        360.12        27.72 o                         
 -10  18   2         26.88          8.23        26.93 o                         
  -9  18   2        183.92        148.73        21.46 o                         
  -8  18   2        372.38        397.06        22.94 o                         
  -7  18   2         98.08         63.94        22.10 o                         
  -6  18   2       2429.99       2431.68        42.26 o                         
  -5  18   2          4.97         15.18        22.55 o                         
  -4  18   2        558.57        568.33        22.40 o                         
  -3  18   2        920.64        831.22        29.34 o                         
  -2  18   2        297.60        319.91        20.54 o                         
  -1  18   2        316.91        333.48        45.40 o                         
   0  18   2        189.38        182.30        18.87 o                         
   1  18   2        425.83        460.74        24.67 o                         
   2  18   2       3989.75       3733.07        56.96 o                         
   3  18   2         41.46         73.81        24.75 o                         
   4  18   2       3056.92       3131.54        55.96 o                         
   5  18   2          1.78         37.99        19.80 o                         
   6  18   2         38.33         53.23        20.72 o                         
   7  18   2        111.04         63.96        30.06 o                         
   8  18   2         68.42         54.67        24.43 o                         
   9  18   2        239.82        249.70        36.95 o                         
  -9  19   2         58.53         79.07        22.95 o                         
  -8  19   2        583.03        613.92        35.34 o                         
  -7  19   2       1309.21       1252.03        35.81 o                         
  -6  19   2        122.26        150.58        19.68 o                         
  -5  19   2         60.91         99.00        20.35 o                         
  -4  19   2          0.56          0.11        19.02 o                         
  -3  19   2        856.83        885.94        56.27 o                         
  -2  19   2         32.09         40.09        19.05 o                         
  -1  19   2        380.12        389.86        29.53 o                         
   0  19   2         56.43         89.58        19.68 o                         
   1  19   2       1751.93       1698.81        34.31 o                         
   2  19   2        104.25        141.24        20.93 o                         
   3  19   2         68.69         52.44        23.36 o                         
   4  19   2        162.78        223.69        23.04 o                         
   5  19   2        535.84        564.77        27.89 o                         
   6  19   2        139.81        146.62        25.89 o                         
   7  19   2         49.57         48.59        39.85 o                         
   8  19   2         46.94         45.03        20.52 o                         
  -8  20   2         19.15         22.93        30.40 o                         
  -7  20   2          4.61          0.21        22.54 o                         
  -6  20   2        915.01        877.17        27.50 o                         
  -5  20   2         12.68         -7.28        18.57 o                         
  -4  20   2       1015.05        995.42        33.01 o                         
  -3  20   2         98.14         73.95        19.98 o                         
  -2  20   2        113.11        143.71        26.17 o                         
  -1  20   2        971.22       1017.30        29.05 o                         
   0  20   2        238.63        179.93        22.33 o                         
   1  20   2        436.22        483.25        27.97 o                         
   2  20   2       1538.85       1558.31        38.25 o                         
   3  20   2         65.47         49.25        21.25 o                         
   4  20   2       2150.57       2274.20        45.18 o                         
   5  20   2         72.09        100.68        22.49 o                         
   6  20   2        293.26        390.02        28.11 o                         
   7  20   2        578.06        579.12        62.28 o                         
  -6  21   2         68.55         80.17        22.33 o                         
  -5  21   2        212.92        225.15        23.52 o                         
  -4  21   2         28.04         47.35        23.82 o                         
  -3  21   2          9.40          0.10        20.47 o                         
  -2  21   2          2.55         21.47        29.85 o                         
  -1  21   2         16.98         17.66        21.86 o                         
   0  21   2        119.24        167.06        23.09 o                         
   1  21   2        121.09         94.82        23.43 o                         
   2  21   2         87.96        129.26        24.22 o                         
   3  21   2          7.90         39.33        31.67 o                         
   4  21   2          4.45          3.28        26.69 o                         
   5  21   2        484.02        488.45        31.48 o                         
  -4  22   2        671.09        671.68        29.11 o                         
  -3  22   2         75.26         87.06        25.55 o                         
  -2  22   2        769.00        741.88        32.85 o                         
  -1  22   2       1236.85       1357.10        55.78 o                         
   0  22   2        496.91        500.06        32.71 o                         
   1  22   2         42.60         32.61        24.42 o                         
   2  22   2        308.08        352.76        31.32 o                         
   3  22   2         50.04         59.98        31.99 o                         
 -11   0   3        688.73        670.10        24.60 o                         
  -9   0   3         19.98         14.03        14.27 o                         
  -7   0   3       5451.50       5224.03        66.84 o                         
  -5   0   3        225.51        247.53         7.99 o                         
  -3   0   3      16300.32      16579.56       216.29 o                         
  -1   0   3     140692.02     157840.95      6145.94 o                         
   1   0   3      93630.86     107139.98      2884.72 o                         
   3   0   3        286.59        272.84        11.07 o                         
   5   0   3       6119.25       6120.16        60.81 o                         
   7   0   3      12182.61      12447.19       158.08 o                         
   9   0   3       2306.94       2464.57        32.94 o                         
  11   0   3          3.00         37.50        28.95 o                         
  13   0   3        104.77         92.08        38.32 o                         
 -16   1   3         53.16         52.29        30.28 o                         
 -15   1   3          8.61        415.21        68.10 o                         
 -14   1   3        269.77        302.43        27.48 o                         
 -13   1   3        757.59        769.10        69.48 o                         
 -12   1   3         31.67         63.36        17.16 o                         
 -11   1   3       1990.87       1939.66        41.43 o                         
 -10   1   3       1043.48       1085.97        14.84 o                         
  -9   1   3        338.20        326.01        10.23 o                         
  -8   1   3        351.48        370.50         8.50 o                         
  -7   1   3       1467.03       1505.62        14.88 o                         
  -6   1   3       1415.54       1471.28        17.41 o                         
  -5   1   3        191.16        218.99         4.99 o                         
  -4   1   3         35.12         43.53         4.03 o                         
  -3   1   3       1826.05       1817.79        12.61 o                         
  -2   1   3         43.21         72.10         3.93 o                         
  -1   1   3        290.23        300.54         4.36 o                         
   0   1   3       1819.12       1652.37         9.36 o                         
   1   1   3       4839.08       4557.27        28.05 o                         
   2   1   3        809.68        755.45         9.09 o                         
   3   1   3         80.30         85.20         3.83 o                         
   4   1   3        136.52        149.72         4.16 o                         
   5   1   3        200.51        196.28         5.18 o                         
   6   1   3        460.75        454.57         7.42 o                         
   7   1   3       5130.18       5104.53        69.92 o                         
   8   1   3        748.41        743.57        14.79 o                         
   9   1   3        159.50        139.73        16.20 o                         
  10   1   3        200.05        239.85        15.72 o                         
  11   1   3        131.84         97.44        11.43 o                         
  12   1   3         14.05         29.43        27.16 o                         
  13   1   3        868.26        897.85        72.65 o                         
  14   1   3          0.02         -8.96        33.77 o                         
 -16   2   3         38.56         36.79        35.06 o                         
 -15   2   3        114.23        165.27        36.81 o                         
 -14   2   3         31.72         12.21        11.95 o                         
 -13   2   3        617.37        568.36        38.44 o                         
 -12   2   3          0.63         -9.99        23.13 o                         
 -11   2   3        343.27        318.23        17.97 o                         
 -10   2   3       3463.88       3325.78        43.98 o                         
  -9   2   3        134.39        102.72         5.95 o                         
  -8   2   3        389.63        334.04        12.26 o                         
  -7   2   3      12110.72      13217.40       181.82 o                         
  -6   2   3       3410.57       3422.06        52.35 o                         
  -5   2   3       1908.76       1960.06        18.74 o                         
  -4   2   3       2955.32       3081.92        18.98 o                         
  -3   2   3        741.41        657.87         8.32 o                         
  -2   2   3      41684.04      46991.63       605.78 o                         
  -1   2   3      72921.56      83854.45      1505.32 o                         
   0   2   3         96.80        113.37         2.51 o                         
   1   2   3        641.59        651.54         6.56 o                         
   2   2   3         40.08         34.51         5.33 o                         
   3   2   3        706.36        755.36         6.98 o                         
   4   2   3          1.55         13.96         5.21 o                         
   5   2   3       1027.44        873.22         8.57 o                         
   6   2   3          9.49         14.88         6.58 o                         
   7   2   3       6210.94       6239.45        63.98 o                         
   8   2   3        755.27        713.69        14.32 o                         
   9   2   3         10.06         27.13        11.60 o                         
  10   2   3       1389.32       1321.96        20.93 o                         
  11   2   3         14.43         14.14         9.99 o                         
  12   2   3         90.84         66.13        20.98 o                         
  13   2   3        324.73        270.85        30.51 o                         
  14   2   3         24.02         35.84        40.53 o                         
 -16   3   3          6.60         -7.48        34.04 o                         
 -15   3   3        390.38        414.21        40.96 o                         
 -14   3   3        898.06        937.83        30.82 o                         
 -13   3   3        312.43        335.73        22.53 o                         
 -12   3   3        242.46        206.07        27.13 o                         
 -11   3   3        720.58        770.64        33.87 o                         
 -10   3   3       2032.28       1954.32        32.35 o                         
  -9   3   3          9.22         18.15        11.52 o                         
  -8   3   3        208.71        212.95         6.78 o                         
  -7   3   3       2151.90       2021.24        16.79 o                         
  -6   3   3       2967.29       2733.28        37.01 o                         
  -5   3   3       1544.31       1564.73        15.36 o                         
  -4   3   3         44.00         64.84         4.72 o                         
  -3   3   3       1636.13       1496.16        10.08 o                         
  -2   3   3         33.10         43.73         3.13 o                         
  -1   3   3         42.42         14.67         4.80 o                         
   0   3   3        768.85        780.46         6.75 o                         
   1   3   3        149.21        129.25         3.71 o                         
   2   3   3       2606.02       2360.08        18.42 o                         
   3   3   3       1680.18       1613.12        12.30 o                         
   4   3   3       2732.15       2713.87        30.45 o                         
   5   3   3        669.34        676.01         9.51 o                         
   6   3   3          6.36          3.21         4.81 o                         
   7   3   3        642.10        596.10        16.63 o                         
   8   3   3          4.79          2.62         8.83 o                         
   9   3   3        262.07        289.63        12.09 o                         
  10   3   3        198.92        179.59        14.19 o                         
  11   3   3          9.16         17.07        14.87 o                         
  12   3   3        609.91        594.11        22.97 o                         
  13   3   3        146.60        167.86        26.80 o                         
  14   3   3          1.13         38.41        34.62 o                         
 -16   4   3          0.06         18.36        22.12 o                         
 -15   4   3        143.33        139.23        27.16 o                         
 -14   4   3        238.39        256.63        30.29 o                         
 -13   4   3        303.95        292.11        30.51 o                         
 -12   4   3        598.81        566.29        23.23 o                         
 -11   4   3       2548.21       2483.46        69.42 o                         
 -10   4   3       1903.17       1824.65        36.34 o                         
  -9   4   3       2500.07       2531.15        32.47 o                         
  -8   4   3          1.00         19.64        17.14 o                         
  -7   4   3       3241.82       2982.53        28.91 o                         
  -6   4   3      28674.34      31044.95       434.88 o                         
  -5   4   3       2573.75       2220.04        22.00 o                         
  -4   4   3       1410.05       1334.36        11.30 o                         
  -3   4   3        157.41        180.94         4.30 o                         
  -2   4   3       4933.30       4860.48        39.58 o                         
  -1   4   3       7850.17       8277.99        67.55 o                         
   0   4   3       4088.13       3955.93        28.18 o                         
   1   4   3      15873.76      16166.09       146.72 o                         
   2   4   3         27.17         36.59         6.64 o                         
   3   4   3      36663.72      38223.96       600.31 o                         
   4   4   3        598.77        684.45        10.02 o                         
   5   4   3       4595.80       4171.83        29.27 o                         
   6   4   3          0.74          2.23         5.10 o                         
   7   4   3       2607.59       2388.55        29.99 o                         
   8   4   3         21.63         17.17         9.94 o                         
   9   4   3        107.73        132.10        24.43 o                         
  10   4   3          8.16         17.33        14.40 o                         
  11   4   3          9.12         18.92        15.28 o                         
  12   4   3        102.06        108.45        21.83 o                         
  13   4   3        621.13        649.89        38.64 o                         
  14   4   3          5.01          1.41        25.68 o                         
 -16   5   3          0.62        -22.52        22.52 o                         
 -15   5   3        360.59        439.84        55.94 o                         
 -14   5   3        305.51        283.51        22.07 o                         
 -13   5   3        490.58        517.65        21.56 o                         
 -12   5   3          8.36         24.05        18.74 o                         
 -11   5   3        546.80        557.98        19.18 o                         
 -10   5   3       3325.55       3224.31        64.07 o                         
  -9   5   3        144.36        121.03        14.11 o                         
  -8   5   3         34.46         29.50         9.52 o                         
  -7   5   3       2303.23       2365.19        29.71 o                         
  -6   5   3          2.80          4.07         8.97 o                         
  -5   5   3       8181.52       8148.66        93.32 o                         
  -4   5   3       1429.06       1411.04        16.79 o                         
  -3   5   3         31.58         35.88         4.88 o                         
  -2   5   3       1352.56       1269.95        11.70 o                         
  -1   5   3       1023.22       1072.14        12.58 o                         
   0   5   3        924.27        922.96        17.14 o                         
   1   5   3       1189.88       1191.55        16.99 o                         
   2   5   3       2833.78       2715.13        24.01 o                         
   3   5   3        166.22        183.70         7.59 o                         
   4   5   3         28.40         39.56        10.75 o                         
   5   5   3        954.91        949.33        11.73 o                         
   6   5   3          5.59          5.84         8.65 o                         
   7   5   3        238.52        254.42         9.98 o                         
   8   5   3          9.50         19.35        13.04 o                         
   9   5   3         36.17         26.53        10.50 o                         
  10   5   3         85.69         70.68        12.43 o                         
  11   5   3       1614.15       1565.86        28.49 o                         
  12   5   3        117.68        148.18        15.40 o                         
  13   5   3         54.46         32.33        23.73 o                         
  14   5   3          9.20        -41.09        41.09 o                         
 -16   6   3         23.25          3.82        22.30 o                         
 -15   6   3        313.97        319.46        33.15 o                         
 -14   6   3         21.72         -4.61        19.90 o                         
 -13   6   3         38.24         52.34        18.45 o                         
 -12   6   3        327.21        291.71        18.80 o                         
 -11   6   3         20.75         32.77        18.70 o                         
 -10   6   3          0.27         -4.81        13.61 o                         
  -9   6   3       3503.48       3456.05        44.17 o                         
  -8   6   3        395.74        392.18         8.61 o                         
  -7   6   3       2982.12       3208.82        34.72 o                         
  -6   6   3         42.06         20.17         9.19 o                         
  -5   6   3       1969.13       1994.21        21.72 o                         
  -4   6   3        497.87        483.11        12.04 o                         
  -3   6   3       4375.33       4095.09        28.81 o                         
  -2   6   3       2460.20       2398.65        19.41 o                         
  -1   6   3       1411.88       1606.38        18.18 o                         
   0   6   3        959.65        890.91         9.32 o                         
   1   6   3       4964.33       4765.68        41.62 o                         
   2   6   3       2971.39       3102.40        38.54 o                         
   3   6   3      24685.88      25833.81       350.41 o                         
   4   6   3         34.08         25.95         9.95 o                         
   5   6   3        115.22        145.14         8.70 o                         
   6   6   3          6.58         19.66         7.55 o                         
   7   6   3        269.75        284.05         6.66 o                         
   8   6   3       1054.44       1121.13        19.57 o                         
   9   6   3       2312.72       2326.35        29.33 o                         
  10   6   3        250.79        253.33        14.19 o                         
  11   6   3        846.13        799.35        22.38 o                         
  12   6   3          4.54         45.33        15.16 o                         
  13   6   3        275.33        264.73        20.34 o                         
  14   6   3         26.57         72.38        24.81 o                         
 -16   7   3         44.73          9.65        33.98 o                         
 -15   7   3        818.62        821.07        40.53 o                         
 -14   7   3          0.05          9.69        28.49 o                         
 -13   7   3        221.15        187.95        28.96 o                         
 -12   7   3        453.09        466.28        29.17 o                         
 -11   7   3        259.49        242.63        17.96 o                         
 -10   7   3        150.19        153.93        20.10 o                         
  -9   7   3         58.70         73.24        13.34 o                         
  -8   7   3        203.11        179.91         7.38 o                         
  -7   7   3        596.41        542.37        17.97 o                         
  -6   7   3        618.15        578.60        21.29 o                         
  -5   7   3       1323.69       1186.05        13.76 o                         
  -4   7   3         38.60         -7.65         9.39 o                         
  -3   7   3        121.03        143.84         6.75 o                         
  -2   7   3        947.02       1083.23        12.18 o                         
  -1   7   3         54.21         64.18         7.74 o                         
   0   7   3       2207.61       2441.27        23.54 o                         
   1   7   3        306.64        291.49        10.40 o                         
   2   7   3       4623.88       4979.90        51.28 o                         
   3   7   3       2234.14       2258.52        21.40 o                         
   4   7   3         96.30        106.66        13.79 o                         
   5   7   3        396.28        411.84        19.12 o                         
   6   7   3       1178.55       1121.67        17.49 o                         
   7   7   3        769.39        681.96        14.30 o                         
   8   7   3         73.13         58.04        12.90 o                         
   9   7   3         14.55         22.04        12.42 o                         
  10   7   3        784.05        776.26        19.23 o                         
  11   7   3        732.63        811.06        23.32 o                         
  12   7   3          4.17          0.87        19.28 o                         
  13   7   3         38.19         26.44        16.42 o                         
  14   7   3         39.14         58.16        25.16 o                         
 -15   8   3          6.75         19.69        27.02 o                         
 -14   8   3          5.85         33.88        32.55 o                         
 -13   8   3        108.60        121.68        21.58 o                         
 -12   8   3        532.82        510.12        34.18 o                         
 -11   8   3        125.62        133.14        16.97 o                         
 -10   8   3         91.09         66.22        12.96 o                         
  -9   8   3       4290.76       4092.41        37.24 o                         
  -8   8   3        648.65        632.43        26.86 o                         
  -7   8   3       1705.94       1703.55        19.66 o                         
  -6   8   3       1602.67       1506.71        18.23 o                         
  -5   8   3      15374.23      15213.53       200.59 o                         
  -4   8   3         38.13         27.68         7.38 o                         
  -3   8   3       1645.09       1360.04        14.04 o                         
  -2   8   3       5733.34       5680.41        47.63 o                         
  -1   8   3        702.50        719.67        15.42 o                         
   0   8   3       3672.67       3521.45        37.63 o                         
   1   8   3      14549.14      14951.62       157.40 o                         
   2   8   3        824.65        862.60        11.73 o                         
   3   8   3      12790.99      12582.03       134.52 o                         
   4   8   3       2988.76       2829.42        28.12 o                         
   5   8   3       1754.89       1535.19        39.14 o                         
   6   8   3       1939.79       1978.71        47.50 o                         
   7   8   3         36.23         48.13         8.64 o                         
   8   8   3       3047.20       3139.59        40.86 o                         
   9   8   3        907.03        941.18        24.95 o                         
  10   8   3        131.84        174.88        17.68 o                         
  11   8   3       1022.89       1019.03        29.17 o                         
  12   8   3         97.29         90.83        18.01 o                         
  13   8   3          1.68         16.15        30.70 o                         
 -15   9   3        271.42        346.34        31.04 o                         
 -14   9   3        142.28        194.18        26.58 o                         
 -13   9   3          7.06         31.20        20.77 o                         
 -12   9   3        223.91        178.02        18.84 o                         
 -11   9   3        308.09        309.74        20.73 o                         
 -10   9   3        272.33        263.76        18.31 o                         
  -9   9   3        717.73        763.86        24.66 o                         
  -8   9   3        601.99        669.47        15.15 o                         
  -7   9   3        209.51        220.45        10.85 o                         
  -6   9   3        607.71        587.06        13.32 o                         
  -5   9   3        156.96        154.89         8.00 o                         
  -4   9   3        290.87        284.10        12.70 o                         
  -3   9   3       1177.32       1106.43        17.87 o                         
  -2   9   3       1635.79       1651.44        21.61 o                         
  -1   9   3        706.39        680.54        15.11 o                         
   0   9   3        145.50        153.27         8.87 o                         
   1   9   3       1695.49       1797.86        17.84 o                         
   2   9   3       1143.60        984.65        26.62 o                         
   3   9   3          0.30         -2.66         7.81 o                         
   4   9   3        238.43        258.70        12.01 o                         
   5   9   3        828.08        830.65        29.49 o                         
   6   9   3        608.16        569.02        27.55 o                         
   7   9   3          0.87         -0.97        13.26 o                         
   8   9   3          6.09         10.32         7.29 o                         
   9   9   3        699.90        599.23        19.98 o                         
  10   9   3         60.02         49.28        16.34 o                         
  11   9   3        133.21        181.03        19.45 o                         
  12   9   3         61.84         70.22        18.34 o                         
  13   9   3          4.42         34.31        19.83 o                         
 -15  10   3          4.84         -9.82        30.76 o                         
 -14  10   3         12.67         41.63        32.01 o                         
 -13  10   3         14.66        -22.81        34.40 o                         
 -12  10   3        193.02        193.09        18.72 o                         
 -11  10   3       1682.66       1648.40        33.94 o                         
 -10  10   3        261.17        323.09        22.05 o                         
  -9  10   3       1426.50       1448.04        23.61 o                         
  -8  10   3       4094.97       4196.64        47.63 o                         
  -7  10   3          8.16          8.67        12.41 o                         
  -6  10   3       2938.11       2841.23        41.89 o                         
  -5  10   3       3890.24       3924.77        40.02 o                         
  -4  10   3        623.19        722.87        12.19 o                         
  -3  10   3      14125.82      13986.65       156.82 o                         
  -2  10   3        909.38        772.38        12.79 o                         
  -1  10   3       4046.29       3807.97        33.98 o                         
   0  10   3       1550.56       1814.84        38.56 o                         
   1  10   3       1295.57       1430.70        32.51 o                         
   2  10   3        143.31        119.13        10.07 o                         
   3  10   3       3851.26       3828.84        41.35 o                         
   4  10   3        152.17        182.35        10.61 o                         
   5  10   3       1183.21       1133.54        24.98 o                         
   6  10   3        636.36        557.65        17.88 o                         
   7  10   3         69.77         52.28        18.87 o                         
   8  10   3         17.12          4.04        11.45 o                         
   9  10   3        897.14        958.76        26.30 o                         
  10  10   3         44.04         48.96        17.16 o                         
  11  10   3        766.42        794.55        27.38 o                         
  12  10   3         64.09         52.54        26.59 o                         
  13  10   3          1.43         13.13        18.43 o                         
 -14  11   3        181.52        155.82        27.45 o                         
 -13  11   3        116.54        131.47        26.74 o                         
 -12  11   3        291.76        289.89        22.58 o                         
 -11  11   3        670.70        684.48        28.96 o                         
 -10  11   3        713.64        689.66        14.79 o                         
  -9  11   3        849.81        877.48        27.14 o                         
  -8  11   3         30.87         20.15        12.27 o                         
  -7  11   3         14.72         30.06        12.78 o                         
  -6  11   3        159.58        167.18        11.01 o                         
  -5  11   3       3325.39       3367.15        35.94 o                         
  -4  11   3       1316.58       1212.36        20.41 o                         
  -3  11   3       1730.85       1560.65        20.05 o                         
  -2  11   3        387.58        452.02        23.48 o                         
  -1  11   3       1239.08       1104.80        17.46 o                         
   0  11   3        180.39        177.82         9.25 o                         
   1  11   3         60.17         53.22        10.05 o                         
   2  11   3        272.31        270.51        10.45 o                         
   3  11   3          7.58          6.33        18.19 o                         
   4  11   3        286.40        290.16        13.01 o                         
   5  11   3         52.56         63.39        19.54 o                         
   6  11   3        744.11        668.82        25.79 o                         
   7  11   3        859.32        992.35        27.25 o                         
   8  11   3         97.73         84.25        19.65 o                         
   9  11   3        691.55        735.61        21.92 o                         
  10  11   3          2.96         -6.39        15.95 o                         
  11  11   3         65.65         59.00        20.03 o                         
  12  11   3         11.77         12.46        20.20 o                         
  13  11   3          0.58          3.53        23.86 o                         
 -14  12   3          0.91         39.38        28.84 o                         
 -13  12   3        113.11         91.17        25.54 o                         
 -12  12   3        336.33        373.20        22.53 o                         
 -11  12   3       2260.92       2218.50        41.95 o                         
 -10  12   3        414.31        361.70        16.65 o                         
  -9  12   3        601.87        595.91        20.38 o                         
  -8  12   3        945.57        888.38        19.18 o                         
  -7  12   3        311.67        301.07        14.50 o                         
  -6  12   3         56.22         49.77        11.22 o                         
  -5  12   3       1729.04       1604.26        24.62 o                         
  -4  12   3       1992.37       1886.78        23.22 o                         
  -3  12   3       3820.88       3835.24        39.30 o                         
  -2  12   3        140.25        163.23        10.11 o                         
  -1  12   3      11088.16      11211.33       137.29 o                         
   0  12   3         29.18         31.40        13.22 o                         
   1  12   3       1565.36       1496.76        27.30 o                         
   2  12   3       1654.64       1703.48        24.74 o                         
   3  12   3        635.30        645.02        15.98 o                         
   4  12   3       1664.51       1580.42        27.79 o                         
   5  12   3       4770.33       4403.88        84.60 o                         
   6  12   3         96.79         55.92        21.37 o                         
   7  12   3       3242.63       3152.93        53.95 o                         
   8  12   3         12.69         20.72        19.22 o                         
   9  12   3        136.06         97.87         9.27 o                         
  10  12   3         63.91         75.94        22.12 o                         
  11  12   3        743.89        833.36        28.47 o                         
  12  12   3          0.41         25.04        18.64 o                         
 -14  13   3         29.00         19.36        24.31 o                         
 -13  13   3         97.13        112.07        24.39 o                         
 -12  13   3         19.19         17.17        23.30 o                         
 -11  13   3         98.63        104.08        14.08 o                         
 -10  13   3        191.78        209.25        16.68 o                         
  -9  13   3       2017.69       1874.69        31.76 o                         
  -8  13   3         26.14         85.63        28.11 o                         
  -7  13   3          1.43          9.48        12.94 o                         
  -6  13   3        693.73        673.85        15.48 o                         
  -5  13   3        124.39         84.35        14.67 o                         
  -4  13   3       1772.92       1726.89        24.19 o                         
  -3  13   3       4031.03       3813.43        43.32 o                         
  -2  13   3        334.37        358.83        13.74 o                         
  -1  13   3        387.74        425.46        13.90 o                         
   0  13   3        730.56        758.55        19.54 o                         
   1  13   3       2825.07       2865.49        32.19 o                         
   2  13   3         43.68         69.46        17.10 o                         
   3  13   3         16.24         -4.50        13.50 o                         
   4  13   3         53.67        101.26        16.74 o                         
   5  13   3        103.40        118.34        14.83 o                         
   6  13   3        335.23        371.89        21.55 o                         
   7  13   3        999.09       1036.43        52.30 o                         
   8  13   3         31.90         60.70        20.68 o                         
   9  13   3        893.58        919.87        29.17 o                         
  10  13   3        157.68        153.83        20.65 o                         
  11  13   3         60.19          5.95        21.46 o                         
  12  13   3         14.62         23.57        29.73 o                         
 -13  14   3         43.33         37.98        30.09 o                         
 -12  14   3          0.64          5.20        20.21 o                         
 -11  14   3        675.47        716.34        33.36 o                         
 -10  14   3         44.81         39.52        16.31 o                         
  -9  14   3        158.03        169.15        15.20 o                         
  -8  14   3         37.03         45.11        14.80 o                         
  -7  14   3        329.65        345.06        16.75 o                         
  -6  14   3         49.50         59.67        12.80 o                         
  -5  14   3        829.66        829.26        26.30 o                         
  -4  14   3          4.36         34.36        12.87 o                         
  -3  14   3       3121.85       3104.15        40.87 o                         
  -2  14   3       3353.26       3070.52        46.24 o                         
  -1  14   3       6883.51       6548.41        77.20 o                         
   0  14   3         55.75        113.07        27.22 o                         
   1  14   3         45.10         58.67        14.21 o                         
   2  14   3       1712.31       1740.79        27.10 o                         
   3  14   3        142.84        142.85        19.63 o                         
   4  14   3       1917.98       1894.80        46.41 o                         
   5  14   3       2947.96       3072.28        42.63 o                         
   6  14   3          2.29        -18.57        18.57 o                         
   7  14   3       1868.10       1703.36        40.14 o                         
   8  14   3        639.85        593.85        47.70 o                         
   9  14   3        105.16         61.73        19.30 o                         
  10  14   3        398.80        341.38        24.41 o                         
  11  14   3        398.49        462.84        28.30 o                         
 -13  15   3        148.88        169.90        36.94 o                         
 -12  15   3          7.19         -1.66        21.29 o                         
 -11  15   3        225.81        149.43        31.55 o                         
 -10  15   3        125.55        137.09        16.03 o                         
  -9  15   3        583.56        564.16        26.50 o                         
  -8  15   3        439.47        490.18        22.71 o                         
  -7  15   3        166.83        159.31        16.99 o                         
  -6  15   3        143.36        149.18        19.22 o                         
  -5  15   3         32.48         21.19        12.90 o                         
  -4  15   3         75.02         74.78        13.35 o                         
  -3  15   3       2427.44       2365.58        37.53 o                         
  -2  15   3        213.99        235.19        31.65 o                         
  -1  15   3        658.45        657.98        18.47 o                         
   0  15   3         26.00         29.37        12.43 o                         
   1  15   3        450.85        461.12        19.15 o                         
   2  15   3       1289.96       1309.38        27.12 o                         
   3  15   3        317.34        343.34        24.95 o                         
   4  15   3        298.73        278.56        23.27 o                         
   5  15   3          0.10          7.13        16.30 o                         
   6  15   3        361.90        315.19        23.55 o                         
   7  15   3        115.45        118.17        24.76 o                         
   8  15   3         29.98         37.42        43.46 o                         
   9  15   3        222.98        211.61        21.92 o                         
  10  15   3        135.17        141.47        24.79 o                         
  11  15   3         54.73         70.23        31.50 o                         
 -12  16   3        320.57        393.87        35.36 o                         
 -11  16   3        237.23        270.46        30.65 o                         
 -10  16   3          2.38          6.09        18.34 o                         
  -9  16   3        341.99        412.27        21.36 o                         
  -8  16   3        236.28        243.07        19.69 o                         
  -7  16   3       1175.07       1084.59        24.67 o                         
  -6  16   3       1435.72       1439.40        32.42 o                         
  -5  16   3       2576.35       2448.85        70.04 o                         
  -4  16   3       3513.53       3442.83        41.17 o                         
  -3  16   3       1982.27       2004.48        52.45 o                         
  -2  16   3         53.16         51.16        18.90 o                         
  -1  16   3        728.60        795.05        36.99 o                         
   0  16   3        452.04        400.29        23.36 o                         
   1  16   3        714.00        772.79        21.05 o                         
   2  16   3        254.03        267.02        25.31 o                         
   3  16   3       1963.60       2006.60        34.69 o                         
   4  16   3        134.95        140.82        18.02 o                         
   5  16   3       1207.64       1217.67        40.55 o                         
   6  16   3          5.77         16.62        18.48 o                         
   7  16   3        441.11        401.50        32.13 o                         
   8  16   3          9.24        -11.58        23.44 o                         
   9  16   3         10.78         20.65        22.76 o                         
  10  16   3        616.56        676.81        30.70 o                         
 -11  17   3          1.75         43.37        35.83 o                         
 -10  17   3          0.71         -4.51        17.91 o                         
  -9  17   3         22.95         44.40        20.16 o                         
  -8  17   3        600.04        546.23        24.33 o                         
  -7  17   3        519.21        498.58        27.20 o                         
  -6  17   3        107.63        129.01        18.45 o                         
  -5  17   3          9.89         10.07        15.96 o                         
  -4  17   3        342.34        334.34        18.69 o                         
  -3  17   3       1638.21       1468.27        49.70 o                         
  -2  17   3        595.06        602.67        21.41 o                         
  -1  17   3         91.95         82.77        19.76 o                         
   0  17   3        104.80         83.37        16.19 o                         
   1  17   3         37.84         61.83        18.72 o                         
   2  17   3        120.40         99.38        19.58 o                         
   3  17   3        116.18        125.25        19.70 o                         
   4  17   3         79.71         40.86        18.13 o                         
   5  17   3         73.34         61.22        21.65 o                         
   6  17   3         21.46         24.99        18.23 o                         
   7  17   3          1.70         17.06        27.43 o                         
   8  17   3         16.79         30.66        20.74 o                         
   9  17   3        612.52        683.46        33.33 o                         
 -10  18   3         33.89         63.39        29.89 o                         
  -9  18   3         52.42         57.80        20.27 o                         
  -8  18   3        234.93        259.59        25.15 o                         
  -7  18   3       1583.19       1603.26        31.85 o                         
  -6  18   3         23.88         12.74        17.96 o                         
  -5  18   3       1162.33       1122.31        27.03 o                         
  -4  18   3       1023.93       1064.33        27.14 o                         
  -3  18   3         29.85         61.90        17.80 o                         
  -2  18   3        129.53        158.37        21.17 o                         
  -1  18   3          7.52         -9.93        16.55 o                         
   0  18   3         11.21         27.79        19.46 o                         
   1  18   3       3067.67       3001.40        48.43 o                         
   2  18   3          9.73         -5.75        18.04 o                         
   3  18   3       5278.75       5200.82        81.05 o                         
   4  18   3        231.23        228.16        22.01 o                         
   5  18   3        280.96        278.16        27.79 o                         
   6  18   3         42.39         69.58        29.08 o                         
   7  18   3         17.32         20.83        26.55 o                         
   8  18   3          0.35          3.18        23.73 o                         
  -9  19   3          5.38         39.91        23.60 o                         
  -8  19   3        857.29        912.55        31.71 o                         
  -7  19   3        314.31        311.39        21.01 o                         
  -6  19   3        549.05        542.09        22.49 o                         
  -5  19   3        230.81        217.98        19.04 o                         
  -4  19   3        930.66        891.64        24.61 o                         
  -3  19   3        144.94        106.68        18.68 o                         
  -2  19   3        680.92        581.38        26.01 o                         
  -1  19   3          6.28         18.06        20.87 o                         
   0  19   3        343.63        322.62        21.09 o                         
   1  19   3        373.10        402.23        28.80 o                         
   2  19   3        103.43        127.75        25.43 o                         
   3  19   3        106.68         85.55        21.29 o                         
   4  19   3          0.43          7.75        18.73 o                         
   5  19   3        423.13        467.20        26.34 o                         
   6  19   3         31.41         44.63        21.34 o                         
   7  19   3        274.48        307.41        31.29 o                         
  -8  20   3         95.00        155.82        26.37 o                         
  -7  20   3        322.42        380.83        24.22 o                         
  -6  20   3         62.77         76.84        20.54 o                         
  -5  20   3        609.43        649.19        28.08 o                         
  -4  20   3        135.14        179.15        22.83 o                         
  -3  20   3        269.23        284.96        24.33 o                         
  -2  20   3        677.75        711.06        28.42 o                         
  -1  20   3        120.28        145.60        21.36 o                         
   0  20   3        213.30        233.16        23.09 o                         
   1  20   3       1605.08       1634.95        35.90 o                         
   2  20   3          8.07        -12.30        25.03 o                         
   3  20   3       1823.91       1860.93        43.28 o                         
   4  20   3         15.17         22.53        22.35 o                         
   5  20   3         44.69         46.90        24.10 o                         
   6  20   3        280.39        308.94        26.37 o                         
  -7  21   3        113.92        115.62        22.90 o                         
  -6  21   3        356.09        337.34        25.47 o                         
  -5  21   3        439.96        409.46        32.47 o                         
  -4  21   3          3.98         12.11        20.68 o                         
  -3  21   3        138.84        180.78        20.32 o                         
  -2  21   3         48.80         38.59        23.27 o                         
  -1  21   3         74.00         61.69        41.98 o                         
   0  21   3          6.10         13.65        30.00 o                         
   1  21   3        676.35        721.51        32.59 o                         
   2  21   3         60.86         48.90        23.33 o                         
   3  21   3          0.12         24.65        22.94 o                         
   4  21   3         26.89         12.44        25.19 o                         
   5  21   3        326.07        303.57        36.55 o                         
  -4  22   3         13.36         28.69        25.34 o                         
  -3  22   3        793.84        762.48        30.15 o                         
  -2  22   3        524.08        577.96        28.33 o                         
  -1  22   3        746.23        700.14        29.25 o                         
   0  22   3         39.53         54.69        26.62 o                         
   1  22   3        657.90        683.97        30.58 o                         
   2  22   3         21.89         -3.94        24.40 o                         
 -16   0   4        582.71        597.72        54.86 o                         
 -14   0   4         72.66        119.93        33.36 o                         
 -12   0   4        783.27        778.65        44.11 o                         
 -10   0   4       1042.96        989.97        29.39 o                         
  -8   0   4       2766.86       2552.59        42.73 o                         
  -6   0   4       2093.55       2064.35        68.24 o                         
  -4   0   4      31721.32      34458.64       765.62 o                         
  -2   0   4      22347.59      25159.88       811.53 o                         
   0   0   4      34249.79      38815.78       804.84 o                         
   2   0   4       2628.20       2796.92        26.92 o                         
   4   0   4       6285.28       6109.78        51.83 o                         
   6   0   4      11416.07      11674.41       141.32 o                         
   8   0   4        763.24        743.69        15.74 o                         
  10   0   4        546.15        510.05        34.46 o                         
  12   0   4        775.89        673.26        46.87 o                         
  14   0   4         27.91         50.73        40.53 o                         
 -17   1   4         13.75          9.52        36.80 o                         
 -16   1   4        339.73        383.28        36.81 o                         
 -15   1   4         79.28         54.59        55.97 o                         
 -14   1   4        101.35        138.35        67.55 o                         
 -13   1   4         27.07         41.14         9.15 o                         
 -12   1   4        369.69        334.19        14.91 o                         
 -11   1   4       1383.82       1260.04        31.69 o                         
 -10   1   4       2725.03       2724.13        28.81 o                         
  -9   1   4          6.60          6.92         7.61 o                         
  -8   1   4        855.19        825.20        12.01 o                         
  -7   1   4        685.33        698.01        10.81 o                         
  -6   1   4         16.00         11.16         6.27 o                         
  -5   1   4        131.21        121.50         4.58 o                         
  -4   1   4        794.45        781.76        11.90 o                         
  -3   1   4         30.33         11.73         3.07 o                         
  -2   1   4       2418.19       2537.33        12.89 o                         
  -1   1   4       8632.93       8733.35       116.40 o                         
   0   1   4       4635.54       4498.96        33.37 o                         
   1   1   4        192.80        198.31         3.14 o                         
   2   1   4       2646.40       2529.09        18.29 o                         
   3   1   4        134.80        141.74         5.24 o                         
   4   1   4        340.50        341.16         5.60 o                         
   5   1   4          8.53         13.40         5.02 o                         
   6   1   4        294.54        312.17        12.65 o                         
   7   1   4        542.68        558.30        14.45 o                         
   8   1   4         25.27         27.82        10.47 o                         
   9   1   4         32.72         32.91         9.03 o                         
  10   1   4         24.20         15.12        19.96 o                         
  11   1   4        443.72        487.90        32.39 o                         
  12   1   4         73.43         84.21        33.91 o                         
  14   1   4         18.98          8.15        29.44 o                         
 -17   2   4         44.22         85.51        38.81 o                         
 -16   2   4        160.88        523.62       296.38 o                         
 -15   2   4        117.21         87.59        33.91 o                         
 -14   2   4        171.83        129.90        32.11 o                         
 -13   2   4          4.10         -3.48        16.28 o                         
 -12   2   4        164.44        205.08        33.46 o                         
 -11   2   4       1014.85        951.37        38.29 o                         
 -10   2   4        487.37        415.09        12.66 o                         
  -9   2   4        153.71        218.42        12.57 o                         
  -8   2   4       3068.35       3168.81        29.63 o                         
  -7   2   4       1663.26       1863.80        18.37 o                         
  -6   2   4       1818.38       2124.18        16.87 o                         
  -5   2   4        112.37        130.13         9.49 o                         
  -4   2   4      17151.04      17253.45       216.36 o                         
  -3   2   4       1001.20       1076.69         7.94 o                         
  -2   2   4     236481.28     265572.59     10701.92 o                         
  -1   2   4      76901.84      88317.53      1659.57 o                         
   0   2   4         66.18         40.67         4.42 o                         
   1   2   4        214.74        160.88         5.18 o                         
   2   2   4         70.93         88.22         3.79 o                         
   3   2   4       3939.63       4072.32        27.88 o                         
   4   2   4       3351.71       3238.04        29.37 o                         
   5   2   4        700.17        810.51        10.04 o                         
   6   2   4       4366.03       4237.89        33.20 o                         
   7   2   4        738.14        676.30        14.66 o                         
   8   2   4        364.95        436.53        14.45 o                         
   9   2   4         96.20         89.43        10.74 o                         
  10   2   4        368.32        394.86        18.25 o                         
  11   2   4        260.28        262.85        16.43 o                         
  12   2   4        825.37        920.35        37.33 o                         
  13   2   4         73.72        129.33        43.37 o                         
  14   2   4         37.01         90.09        73.61 o                         
 -17   3   4          0.02         55.29        40.80 o                         
 -16   3   4        646.25        733.99        37.69 o                         
 -15   3   4        539.49        528.11        35.51 o                         
 -14   3   4        277.58        291.22        22.54 o                         
 -13   3   4        182.26        214.28        20.48 o                         
 -12   3   4        747.64        752.96        33.92 o                         
 -11   3   4        893.65        875.23        44.10 o                         
 -10   3   4        588.74        535.39        17.91 o                         
  -9   3   4         75.83         60.73         7.28 o                         
  -8   3   4        752.59        709.28        10.66 o                         
  -7   3   4        653.93        672.24        11.22 o                         
  -6   3   4       1004.58       1057.40        24.27 o                         
  -5   3   4         42.42         80.79         4.85 o                         
  -4   3   4        174.36        148.38         4.85 o                         
  -3   3   4       2278.45       2216.58        26.08 o                         
  -2   3   4       6096.09       5791.02        62.11 o                         
  -1   3   4       1980.83       1980.05        11.71 o                         
   0   3   4       1353.20       1251.73        10.15 o                         
   1   3   4        384.80        398.84         5.32 o                         
   2   3   4       1129.60       1112.72        21.65 o                         
   3   3   4        304.12        314.48         7.41 o                         
   4   3   4       2019.62       1916.55        14.42 o                         
   5   3   4        452.57        437.65        14.79 o                         
   6   3   4        241.77        232.65         9.20 o                         
   7   3   4       1473.78       1466.59        24.43 o                         
   8   3   4        270.15        271.21        13.85 o                         
   9   3   4         94.17         96.18        15.75 o                         
  10   3   4        623.61        607.60        18.61 o                         
  11   3   4        258.16        280.73        17.34 o                         
  12   3   4        258.00        247.02        17.71 o                         
  13   3   4          4.66         33.07        40.53 o                         
  14   3   4         14.89          6.51        27.85 o                         
 -16   4   4        181.07        208.12        26.19 o                         
 -15   4   4         46.51         51.14        24.73 o                         
 -14   4   4          5.44          5.02        21.09 o                         
 -13   4   4        236.02        241.20        19.42 o                         
 -12   4   4        681.70        706.91        24.32 o                         
 -11   4   4        630.56        593.51        22.83 o                         
 -10   4   4       3797.11       4003.54        78.41 o                         
  -9   4   4        112.88        119.02        13.57 o                         
  -8   4   4       1232.18       1140.95        22.73 o                         
  -7   4   4        666.19        664.79        15.38 o                         
  -6   4   4       1572.22       1373.62        19.11 o                         
  -5   4   4          3.50         14.69         4.42 o                         
  -4   4   4        640.39        686.22         8.80 o                         
  -3   4   4       3283.56       3534.80        33.45 o                         
  -2   4   4      10448.44      10932.96        74.26 o                         
  -1   4   4       1288.09       1383.78         8.48 o                         
   0   4   4      12056.17      13220.46        98.43 o                         
   1   4   4       1960.24       2312.51        15.07 o                         
   2   4   4      17864.63      18599.60       206.90 o                         
   3   4   4       8738.10       9273.86        84.70 o                         
   4   4   4        726.37        714.06        11.94 o                         
   5   4   4       1857.03       1736.94        16.44 o                         
   6   4   4        431.05        384.59         8.15 o                         
   7   4   4          6.57         14.71         6.23 o                         
   8   4   4        505.55        522.99        16.17 o                         
   9   4   4          0.24          9.12        13.87 o                         
  10   4   4        146.49        142.72        13.22 o                         
  11   4   4        146.23        132.80        16.03 o                         
  12   4   4        662.38        689.81        33.79 o                         
  13   4   4        111.34         99.41        24.40 o                         
  14   4   4         85.44         47.47        26.41 o                         
 -16   5   4        345.11        390.80        31.64 o                         
 -15   5   4        423.53        425.73        36.29 o                         
 -14   5   4        400.14        404.91        23.77 o                         
 -13   5   4         13.31        -11.18        15.76 o                         
 -12   5   4          2.89         14.18        14.49 o                         
 -11   5   4        878.72        853.92        20.92 o                         
 -10   5   4          8.51         28.39        12.08 o                         
  -9   5   4        232.22        218.35        10.93 o                         
  -8   5   4       2070.65       2076.15        32.39 o                         
  -7   5   4       2095.45       2132.05        23.40 o                         
  -6   5   4       8586.64       8249.38        76.02 o                         
  -5   5   4        856.70        901.41        15.59 o                         
  -4   5   4        838.01        883.57         8.23 o                         
  -3   5   4       1675.88       1716.13        11.21 o                         
  -2   5   4         64.39         54.86         4.94 o                         
  -1   5   4        664.99        715.56         8.43 o                         
   0   5   4        213.47        229.13         5.54 o                         
   1   5   4        394.36        352.89         7.61 o                         
   2   5   4       3480.58       3347.87        27.13 o                         
   3   5   4        179.77        206.49        17.35 o                         
   4   5   4        283.02        300.82        10.50 o                         
   5   5   4        517.35        501.07        11.06 o                         
   6   5   4        616.53        631.80        10.03 o                         
   7   5   4       2821.33       2700.13        42.44 o                         
   8   5   4          1.10         16.57         9.80 o                         
   9   5   4        261.61        248.61        13.68 o                         
  10   5   4        741.49        827.97        21.74 o                         
  11   5   4        744.05        764.56        22.02 o                         
  12   5   4        633.02        705.59        21.27 o                         
  13   5   4         20.54         56.63        22.73 o                         
  14   5   4          0.56         -3.69        23.28 o                         
 -16   6   4         76.82         82.02        22.57 o                         
 -15   6   4          3.56        -16.54        23.78 o                         
 -14   6   4          0.77         -3.53        23.95 o                         
 -13   6   4        223.65        243.62        21.99 o                         
 -12   6   4        343.11        397.46        20.53 o                         
 -11   6   4        660.73        735.22        29.84 o                         
 -10   6   4        476.72        402.34        17.83 o                         
  -9   6   4        623.43        637.69        15.83 o                         
  -8   6   4       1100.35       1130.27        13.94 o                         
  -7   6   4        293.26        265.39         9.27 o                         
  -6   6   4      11850.91      11526.77       117.63 o                         
  -5   6   4       4344.42       4591.55        47.35 o                         
  -4   6   4        588.07        555.17        10.33 o                         
  -3   6   4       8502.79       8439.68        73.99 o                         
  -2   6   4         77.47         58.70         5.46 o                         
  -1   6   4       1676.42       1903.39        15.00 o                         
   0   6   4      15243.00      15135.10       135.65 o                         
   1   6   4        104.59         69.61         8.39 o                         
   2   6   4      36151.92      35801.88       501.68 o                         
   3   6   4        505.99        556.20        11.19 o                         
   4   6   4       3163.40       2908.87        29.81 o                         
   5   6   4        244.93        247.87         7.07 o                         
   6   6   4        436.59        458.87        10.34 o                         
   7   6   4         21.08          8.75         8.63 o                         
   8   6   4       1715.36       1746.40        25.55 o                         
   9   6   4          7.82         -3.24        12.01 o                         
  10   6   4        921.02        911.20        21.41 o                         
  11   6   4         13.73          9.61        17.02 o                         
  12   6   4        763.55        753.74        26.52 o                         
  13   6   4          0.32         29.71        23.20 o                         
 -16   7   4        183.62        169.18        46.33 o                         
 -15   7   4         49.53         55.64        27.95 o                         
 -14   7   4        379.21        414.55        44.62 o                         
 -13   7   4        153.48        137.71        23.37 o                         
 -12   7   4        311.85        322.90        20.67 o                         
 -11   7   4         24.26         37.24        16.20 o                         
 -10   7   4        163.51        212.05        15.76 o                         
  -9   7   4        113.15        118.50        12.35 o                         
  -8   7   4       2833.68       2758.70        27.62 o                         
  -7   7   4        230.80        269.15        21.78 o                         
  -6   7   4       6606.79       6797.12        69.40 o                         
  -5   7   4       2083.89       1968.61        37.76 o                         
  -4   7   4        548.51        584.14         9.72 o                         
  -3   7   4       1289.49       1323.07        12.33 o                         
  -2   7   4       2476.58       2478.69        26.23 o                         
  -1   7   4       3742.04       3542.39        29.36 o                         
   0   7   4       2886.38       2787.33        25.58 o                         
   1   7   4         25.17         26.61         5.92 o                         
   2   7   4       5217.47       5197.08        45.84 o                         
   3   7   4       1355.69       1415.66        19.39 o                         
   4   7   4        426.10        424.25        11.45 o                         
   5   7   4        146.99        116.26        10.25 o                         
   6   7   4        257.54        245.81         9.39 o                         
   7   7   4         66.81         78.38         8.23 o                         
   8   7   4        179.69        186.79        12.35 o                         
   9   7   4         98.24        114.34        15.72 o                         
  10   7   4          4.86         13.40        15.11 o                         
  11   7   4          2.30         24.23        16.82 o                         
  12   7   4        174.52        179.98        22.24 o                         
  13   7   4         15.85         25.46        20.08 o                         
 -16   8   4          2.26          8.01        24.46 o                         
 -15   8   4         16.34         25.16        33.35 o                         
 -14   8   4        172.08        207.48        31.88 o                         
 -13   8   4         21.67         19.93        19.75 o                         
 -12   8   4        664.96        785.96        24.45 o                         
 -11   8   4        609.74        650.22        21.00 o                         
 -10   8   4          9.58         31.24        14.59 o                         
  -9   8   4        207.55        166.00        14.74 o                         
  -8   8   4        850.49        819.61        14.97 o                         
  -7   8   4       1702.67       1511.28        21.87 o                         
  -6   8   4      15002.19      14628.04       187.68 o                         
  -5   8   4         79.26        122.84         7.38 o                         
  -4   8   4       2834.88       2887.38        28.72 o                         
  -3   8   4       2140.05       2174.19        29.61 o                         
  -2   8   4       2094.04       2308.23        20.52 o                         
  -1   8   4        195.23        107.74         6.61 o                         
   0   8   4      11152.72      10852.45        94.46 o                         
   1   8   4       5141.35       5640.59        58.01 o                         
   2   8   4      15745.77      16352.31       180.67 o                         
   3   8   4       1725.96       1742.91        20.95 o                         
   4   8   4        919.85        930.24        15.51 o                         
   5   8   4       1317.75       1262.97        26.74 o                         
   6   8   4       2408.49       2503.59        33.51 o                         
   7   8   4       2049.96       2156.87        25.24 o                         
   8   8   4        570.05        607.40        16.70 o                         
   9   8   4          8.59         18.62        16.75 o                         
  10   8   4       1144.99       1107.18        28.81 o                         
  11   8   4         21.50         11.46        18.33 o                         
  12   8   4         67.19         71.20        18.52 o                         
  13   8   4         38.96         71.22        19.34 o                         
 -15   9   4         76.62         84.08        27.06 o                         
 -14   9   4         12.82         31.34        22.89 o                         
 -13   9   4          0.77         14.95        17.42 o                         
 -12   9   4        224.50        239.44        25.95 o                         
 -11   9   4        540.96        645.05        36.90 o                         
 -10   9   4        102.06        124.78        10.19 o                         
  -9   9   4        935.56        860.76        16.78 o                         
  -8   9   4        134.93        109.22        14.55 o                         
  -7   9   4        187.02        213.89        12.16 o                         
  -6   9   4        841.88        807.34        13.95 o                         
  -5   9   4        400.29        407.17         9.93 o                         
  -4   9   4        854.13        805.88        11.42 o                         
  -3   9   4         81.74        109.05         8.29 o                         
  -2   9   4         47.25         42.62         8.07 o                         
  -1   9   4       7396.64       7535.34        85.81 o                         
   0   9   4        315.17        328.39         8.60 o                         
   1   9   4         20.39         40.51         6.96 o                         
   2   9   4         11.79         31.69         9.33 o                         
   3   9   4        208.12        206.46         9.44 o                         
   4   9   4         84.39         66.70         9.44 o                         
   5   9   4          7.11         47.36        13.71 o                         
   6   9   4        249.84        307.79        23.60 o                         
   7   9   4         71.18         98.30        10.57 o                         
   8   9   4        490.27        458.36        16.65 o                         
   9   9   4          7.61          0.51        13.72 o                         
  10   9   4        133.49        115.49        23.96 o                         
  11   9   4        319.64        345.36        20.64 o                         
  12   9   4         84.58         95.94        19.55 o                         
  13   9   4         73.83         82.92        20.54 o                         
 -15  10   4        262.02        293.19        39.01 o                         
 -14  10   4        294.00        326.33        34.88 o                         
 -13  10   4         45.54         48.28        20.20 o                         
 -12  10   4        615.79        602.15        22.69 o                         
 -11  10   4        471.90        491.63        25.20 o                         
 -10  10   4        423.31        381.92        11.93 o                         
  -9  10   4       1765.55       1883.08        38.32 o                         
  -8  10   4        154.97        124.72        14.33 o                         
  -7  10   4        249.01        212.92        12.00 o                         
  -6  10   4       3396.44       3396.48        37.42 o                         
  -5  10   4         19.69         37.23         7.97 o                         
  -4  10   4       5504.24       5305.37        46.01 o                         
  -3  10   4        700.30        702.18        10.92 o                         
  -2  10   4       4312.42       4064.55        33.53 o                         
  -1  10   4       1018.11        908.44        13.27 o                         
   0  10   4      12648.64      13096.48       142.78 o                         
   1  10   4        221.52        210.42        14.41 o                         
   2  10   4       3589.91       3426.41        35.00 o                         
   3  10   4        765.34        736.57        15.64 o                         
   4  10   4        446.37        451.15        20.60 o                         
   5  10   4       3675.24       3538.79        73.14 o                         
   6  10   4        286.57        304.91        16.81 o                         
   7  10   4        122.33        115.88        16.75 o                         
   8  10   4       1189.83       1255.86        29.64 o                         
   9  10   4        268.48        312.33        19.24 o                         
  10  10   4        264.08        272.73        19.36 o                         
  11  10   4          5.90        -21.37        21.37 o                         
  12  10   4          4.34         27.61        21.95 o                         
 -15  11   4          1.16         35.30        26.67 o                         
 -14  11   4         23.32         42.05        24.91 o                         
 -13  11   4          9.62         38.91        20.76 o                         
 -12  11   4        871.39        925.46        28.67 o                         
 -11  11   4        205.29        168.10        16.56 o                         
 -10  11   4       1114.42       1141.20        31.12 o                         
  -9  11   4         77.62        109.20        13.46 o                         
  -8  11   4         83.82        107.08        11.34 o                         
  -7  11   4        784.98        843.89        21.24 o                         
  -6  11   4        360.00        337.71        14.75 o                         
  -5  11   4        124.10        140.53        10.53 o                         
  -4  11   4       3468.60       3501.58        32.74 o                         
  -3  11   4        409.05        409.30        10.87 o                         
  -2  11   4        706.04        668.12        11.59 o                         
  -1  11   4        383.31        387.30        15.07 o                         
   0  11   4       1109.91       1017.19        23.76 o                         
   1  11   4        580.35        572.26        15.50 o                         
   2  11   4       1689.87       1712.62        22.14 o                         
   3  11   4         91.37         98.91        10.78 o                         
   4  11   4        644.05        640.11        16.77 o                         
   5  11   4         10.33         19.62        13.17 o                         
   6  11   4        973.68       1016.35        20.89 o                         
   7  11   4         90.66        127.95        18.05 o                         
   8  11   4        261.28        246.52        13.62 o                         
   9  11   4         71.25         74.72        18.30 o                         
  10  11   4         44.00         25.11        17.93 o                         
  11  11   4         78.70         67.97        32.22 o                         
  12  11   4          0.53         10.66        19.94 o                         
 -14  12   4       1223.31       1273.03        47.33 o                         
 -13  12   4         42.63         53.21        20.33 o                         
 -12  12   4        382.13        393.92        26.48 o                         
 -11  12   4        239.60        238.79        15.19 o                         
 -10  12   4       1295.95       1310.59        53.82 o                         
  -9  12   4        127.37         95.11        14.53 o                         
  -8  12   4          5.93         -1.08        11.19 o                         
  -7  12   4        124.41        131.66        11.13 o                         
  -6  12   4         97.39        117.48        13.14 o                         
  -5  12   4        507.29        565.08        13.02 o                         
  -4  12   4       2538.27       2514.83        25.90 o                         
  -3  12   4        105.77         89.74         9.51 o                         
  -2  12   4       5786.73       5713.34        54.76 o                         
  -1  12   4         52.40         79.54         9.59 o                         
   0  12   4       2791.88       2770.32        29.41 o                         
   1  12   4       2587.27       2600.86        29.88 o                         
   2  12   4         21.67         48.22        11.05 o                         
   3  12   4         29.65         30.25        13.59 o                         
   4  12   4        860.26        876.37        31.44 o                         
   5  12   4         23.11          2.37        24.53 o                         
   6  12   4       3762.40       3905.97        52.87 o                         
   7  12   4         75.33        109.44        18.79 o                         
   8  12   4       2301.31       2197.18        42.64 o                         
   9  12   4          7.46         39.12        15.38 o                         
  10  12   4        249.17        237.85        21.43 o                         
  11  12   4          4.14         13.92        20.69 o                         
  12  12   4          0.74          4.54        26.80 o                         
 -14  13   4          3.45         -5.05        24.57 o                         
 -13  13   4         69.83        100.11        23.46 o                         
 -12  13   4        588.37        595.30        29.76 o                         
 -11  13   4         30.57         20.98        11.52 o                         
 -10  13   4       1180.87       1246.19        30.31 o                         
  -9  13   4         61.14         68.66        15.38 o                         
  -8  13   4         24.46         25.10        14.02 o                         
  -7  13   4         60.06         49.43        14.45 o                         
  -6  13   4        734.46        806.06        18.49 o                         
  -5  13   4          0.37          8.04        10.03 o                         
  -4  13   4      11321.52      10872.95       116.59 o                         
  -3  13   4         49.60         30.60        10.36 o                         
  -2  13   4         50.69         56.89        10.32 o                         
  -1  13   4        339.61        344.53        13.39 o                         
   0  13   4       2021.31       1879.44        25.31 o                         
   1  13   4        260.18        215.53        13.85 o                         
   2  13   4        965.67        971.73        22.01 o                         
   3  13   4        603.49        646.02        20.73 o                         
   4  13   4        172.38        140.62        13.63 o                         
   5  13   4        148.51        179.80        20.55 o                         
   6  13   4        581.32        567.72        21.80 o                         
   7  13   4         85.18         91.81        22.26 o                         
   8  13   4        172.76        174.96        21.01 o                         
   9  13   4        154.37        167.65        23.96 o                         
  10  13   4         90.81        137.62        25.33 o                         
  11  13   4         26.56         33.52        20.37 o                         
 -13  14   4        250.26        258.77        25.08 o                         
 -12  14   4         41.39         13.11        21.19 o                         
 -11  14   4        106.96        113.28        17.80 o                         
 -10  14   4         79.99        117.12        18.90 o                         
  -9  14   4        123.92        100.40        24.64 o                         
  -8  14   4       1483.48       1521.01        27.09 o                         
  -7  14   4        345.72        333.47        17.31 o                         
  -6  14   4        894.74        855.91        20.27 o                         
  -5  14   4        401.42        399.38        15.84 o                         
  -4  14   4       1608.72       1576.85        23.04 o                         
  -3  14   4       1619.75       1579.23        23.02 o                         
  -2  14   4       6478.05       6601.80        66.75 o                         
  -1  14   4          2.93         46.64        12.08 o                         
   0  14   4        508.70        543.09        18.49 o                         
   1  14   4       2658.37       2558.30        35.32 o                         
   2  14   4         38.03         21.55        13.76 o                         
   3  14   4        822.51        848.81        20.41 o                         
   4  14   4       1549.82       1506.41        45.29 o                         
   5  14   4        265.75        281.70        18.96 o                         
   6  14   4       1584.18       1527.36        37.12 o                         
   7  14   4         40.73         84.57        20.81 o                         
   8  14   4        672.91        734.32        29.65 o                         
   9  14   4        120.06        130.66        22.96 o                         
  10  14   4        563.53        617.36        28.39 o                         
  11  14   4         31.23        114.04        26.38 o                         
 -13  15   4         59.83         15.67        22.76 o                         
 -12  15   4        452.01        486.95        34.48 o                         
 -11  15   4         32.10         57.98        41.70 o                         
 -10  15   4        298.41        308.37        30.04 o                         
  -9  15   4        130.67        138.88        18.12 o                         
  -8  15   4         14.62        -19.52        19.52 o                         
  -7  15   4         11.53         14.38        13.04 o                         
  -6  15   4        131.72        117.21        16.29 o                         
  -5  15   4       1347.88       1250.44        22.61 o                         
  -4  15   4       3398.96       3206.79        36.79 o                         
  -3  15   4         34.45         36.12        12.39 o                         
  -2  15   4        654.55        656.21        17.31 o                         
  -1  15   4       1585.08       1503.77        38.40 o                         
   0  15   4       1442.58       1327.06        26.49 o                         
   1  15   4        175.67        151.72        15.95 o                         
   2  15   4         44.73         45.33        21.76 o                         
   3  15   4         29.62         22.64        16.13 o                         
   4  15   4        218.06        226.16        17.74 o                         
   5  15   4        160.40        165.47        22.11 o                         
   6  15   4        118.80         68.99        19.10 o                         
   7  15   4        163.90        184.81        30.28 o                         
   8  15   4        118.49        159.71        22.04 o                         
   9  15   4         57.10         -0.84        29.96 o                         
  10  15   4         18.78         21.89        20.86 o                         
 -12  16   4         25.91         72.73        51.68 o                         
 -11  16   4        141.02        196.67        49.80 o                         
 -10  16   4        401.56        462.51        33.51 o                         
  -9  16   4        121.43        113.91        17.95 o                         
  -8  16   4       1061.34       1171.71        28.78 o                         
  -7  16   4        701.87        762.86        20.50 o                         
  -6  16   4       1604.11       1563.58        28.96 o                         
  -5  16   4       2102.25       2061.83        37.43 o                         
  -4  16   4       1094.88       1069.29        22.17 o                         
  -3  16   4          3.22          9.77        13.02 o                         
  -2  16   4        919.81        938.35        23.26 o                         
  -1  16   4         95.55         85.20        14.13 o                         
   0  16   4       1224.52       1187.13        23.76 o                         
   1  16   4        952.66        898.36        25.54 o                         
   2  16   4       2133.31       2209.11        35.45 o                         
   3  16   4        366.04        364.20        18.15 o                         
   4  16   4       1122.42       1062.68        27.36 o                         
   5  16   4        187.01        195.95        17.63 o                         
   6  16   4        183.72        215.63        19.78 o                         
   7  16   4          3.79         -5.38        21.84 o                         
   8  16   4        134.13        125.69        23.34 o                         
   9  16   4       1110.51        974.65        34.73 o                         
 -11  17   4          0.20         34.33        43.12 o                         
 -10  17   4          9.46         26.22        20.53 o                         
  -9  17   4         47.59         90.55        20.13 o                         
  -8  17   4        277.87        281.23        21.39 o                         
  -7  17   4        111.42        160.46        20.40 o                         
  -6  17   4        169.18        196.91        17.82 o                         
  -5  17   4        109.03        131.88        15.00 o                         
  -4  17   4        480.53        511.89        21.55 o                         
  -3  17   4        247.32        243.12        20.75 o                         
  -2  17   4        100.43         88.06        15.50 o                         
  -1  17   4        130.10        138.45        16.63 o                         
   0  17   4        245.46        263.21        18.16 o                         
   1  17   4        949.70        959.84        25.03 o                         
   2  17   4         93.81         76.23        18.75 o                         
   3  17   4        124.24        131.02        18.59 o                         
   4  17   4          5.75         30.82        22.56 o                         
   5  17   4        415.62        416.86        22.41 o                         
   6  17   4         28.94         47.47        20.43 o                         
   7  17   4          3.02         18.97        22.53 o                         
   8  17   4          7.76          2.30        22.60 o                         
   9  17   4          2.94         -5.89        25.67 o                         
 -10  18   4         19.80         29.28        21.10 o                         
  -9  18   4          7.95         36.12        25.28 o                         
  -8  18   4        574.38        481.33        28.25 o                         
  -7  18   4        162.28        178.95        19.34 o                         
  -6  18   4       1710.40       1704.57        35.83 o                         
  -5  18   4        716.45        683.12        22.40 o                         
  -4  18   4         44.21         41.43        15.20 o                         
  -3  18   4        498.33        512.66        20.21 o                         
  -2  18   4         18.76         36.47        15.68 o                         
  -1  18   4        219.08        234.88        17.33 o                         
   0  18   4       1768.71       1755.11        52.85 o                         
   1  18   4        129.48        183.79        19.62 o                         
   2  18   4       4036.40       4055.25        70.20 o                         
   3  18   4          1.66         68.91        19.23 o                         
   4  18   4       1092.87       1071.19        29.13 o                         
   5  18   4          1.77         -3.06        17.34 o                         
   6  18   4         23.79         38.69        24.46 o                         
   7  18   4        132.09        203.27        24.26 o                         
   8  18   4         30.63         58.04        26.30 o                         
  -9  19   4         54.06         56.84        27.15 o                         
  -8  19   4        739.22        757.16        29.32 o                         
  -7  19   4        164.60        168.71        20.65 o                         
  -6  19   4        599.92        593.52        26.65 o                         
  -5  19   4          3.58         -6.54        16.38 o                         
  -4  19   4         67.68         51.74        20.61 o                         
  -3  19   4         97.94         58.73        17.76 o                         
  -2  19   4          3.11         21.69        20.17 o                         
  -1  19   4         32.89         33.23        16.90 o                         
   0  19   4        633.36        647.45        25.54 o                         
   1  19   4        300.67        303.94        27.64 o                         
   2  19   4        300.20        269.21        21.41 o                         
   3  19   4         27.28         30.31        17.51 o                         
   4  19   4        103.55         99.72        20.63 o                         
   5  19   4        713.23        756.24        27.20 o                         
   6  19   4         59.46         80.07        31.31 o                         
   7  19   4        174.17        156.96        26.75 o                         
  -8  20   4         81.48         33.44        22.36 o                         
  -7  20   4         19.22         18.29        22.07 o                         
  -6  20   4       1047.61       1017.76        31.92 o                         
  -5  20   4          6.14         34.69        27.70 o                         
  -4  20   4        598.05        573.08        26.66 o                         
  -3  20   4        280.73        275.24        20.12 o                         
  -2  20   4         15.01         31.73        21.89 o                         
  -1  20   4        576.53        653.88        29.18 o                         
   0  20   4        724.20        683.38        26.46 o                         
   1  20   4         17.38         -4.71        18.49 o                         
   2  20   4       1525.11       1477.32        35.41 o                         
   3  20   4          9.97         46.75        27.00 o                         
   4  20   4        131.68        133.08        27.48 o                         
   5  20   4         17.20          9.99        21.62 o                         
  -7  21   4        133.14        117.79        22.90 o                         
  -6  21   4         59.97        110.16        27.23 o                         
  -5  21   4          9.12         -0.17        21.21 o                         
  -4  21   4        299.83        346.59        24.16 o                         
  -3  21   4         42.44         59.59        22.27 o                         
  -2  21   4        133.80        147.72        31.05 o                         
  -1  21   4          1.22        -13.62        28.69 o                         
   0  21   4        512.32        534.42        27.45 o                         
   1  21   4         56.78         73.62        23.40 o                         
   2  21   4        153.39        159.73        23.02 o                         
   3  21   4        164.48        186.07        28.16 o                         
   4  21   4         97.21         83.84        23.27 o                         
  -4  22   4       1110.28       1153.42        32.50 o                         
  -3  22   4        110.07        135.84        22.60 o                         
  -2  22   4        772.87        769.10        32.25 o                         
  -1  22   4        175.59        183.01        23.95 o                         
   0  22   4        489.13        470.19        30.36 o                         
   1  22   4         68.95         44.94        21.86 o                         
   2  22   4        150.02        139.63        25.25 o                         
 -17   0   5        284.55        371.37        51.83 o                         
 -15   0   5          0.51         -1.10        32.81 o                         
 -13   0   5        468.15        427.34        21.23 o                         
 -11   0   5       4071.23       4160.88       110.73 o                         
  -9   0   5        138.60        167.00        12.91 o                         
  -7   0   5       1689.53       1915.54        26.20 o                         
  -5   0   5      13223.80      12767.54       134.35 o                         
  -3   0   5      47413.16      54900.41      1105.75 o                         
  -1   0   5     107593.38     124954.30      3625.74 o                         
   1   0   5        255.71        174.00         8.90 o                         
   3   0   5       1308.53       1113.04        15.51 o                         
   5   0   5       8113.14       8666.88       268.43 o                         
   7   0   5      19328.32      19172.22       355.47 o                         
   9   0   5        550.07        591.10        48.25 o                         
  11   0   5        191.44        224.97        35.01 o                         
  13   0   5         54.63         33.64        37.77 o                         
 -17   1   5        433.19        449.50        71.41 o                         
 -16   1   5         17.52          8.61        31.10 o                         
 -15   1   5         90.60         95.41        25.15 o                         
 -14   1   5         25.17         16.14        13.77 o                         
 -13   1   5        852.93        878.63        28.26 o                         
 -12   1   5         53.27         63.89        10.75 o                         
 -11   1   5       4412.96       4316.99        58.02 o                         
 -10   1   5        664.64        648.42        12.92 o                         
  -9   1   5         32.98         35.14         7.78 o                         
  -8   1   5         75.74         63.54         6.64 o                         
  -7   1   5         24.47         31.95         5.84 o                         
  -6   1   5        702.11        694.65        13.89 o                         
  -5   1   5       2432.48       2374.40        24.90 o                         
  -4   1   5         18.57          8.97         3.77 o                         
  -3   1   5       6087.39       6366.15        57.19 o                         
  -2   1   5       1928.09       2018.07        20.81 o                         
  -1   1   5         59.03         49.27         1.51 o                         
   0   1   5        383.11        386.79         8.57 o                         
   1   1   5       1230.42       1152.89         8.00 o                         
   2   1   5        267.28        235.79         4.96 o                         
   3   1   5        307.85        294.58         7.12 o                         
   4   1   5         12.28         12.02         4.32 o                         
   5   1   5         38.51         65.46         7.76 o                         
   6   1   5       2211.11       2183.16        24.49 o                         
   7   1   5        928.70        941.94        16.96 o                         
   8   1   5          0.27         -4.57         9.61 o                         
   9   1   5         96.77         99.48        13.62 o                         
  10   1   5        969.05       1024.81        19.78 o                         
  11   1   5          5.99         39.45        26.07 o                         
  12   1   5         81.89         77.78        38.87 o                         
  13   1   5          3.88          7.14        26.61 o                         
  14   1   5          0.23        -43.01        43.29 o                         
 -17   2   5        128.35        188.62       158.25 o                         
 -16   2   5          4.82         27.37        31.81 o                         
 -15   2   5         18.36          2.26        14.59 o                         
 -14   2   5          8.58         15.82        14.05 o                         
 -13   2   5        973.67        992.57        28.36 o                         
 -12   2   5        288.52        296.43        14.35 o                         
 -11   2   5        414.97        413.15        28.73 o                         
 -10   2   5        244.98        286.64        22.14 o                         
  -9   2   5         36.95         35.64         9.85 o                         
  -8   2   5        502.09        596.46         9.84 o                         
  -7   2   5       1215.52       1281.41        15.64 o                         
  -6   2   5       5920.64       6122.13        76.36 o                         
  -5   2   5       9773.83       9465.08        79.79 o                         
  -4   2   5       7048.72       7339.55        76.20 o                         
  -3   2   5      39343.00      43709.35       771.08 o                         
  -2   2   5      10968.73      12102.15        94.18 o                         
  -1   2   5       9556.57      10331.82        65.36 o                         
   0   2   5       2366.16       2693.83        14.55 o                         
   1   2   5        425.78        478.73         9.86 o                         
   2   2   5      13475.78      13166.91        96.57 o                         
   3   2   5      13102.59      12721.54       103.11 o                         
   4   2   5        367.96        350.08        10.97 o                         
   5   2   5       1127.71       1058.40        14.69 o                         
   6   2   5         35.06         49.91         8.19 o                         
   7   2   5       5383.88       5031.60        79.71 o                         
   8   2   5         51.37         42.05        11.05 o                         
   9   2   5        676.37        621.06        18.32 o                         
  10   2   5        126.65        134.22        12.69 o                         
  11   2   5        524.69        612.07        35.39 o                         
  12   2   5          4.11         25.05        24.66 o                         
  13   2   5          2.72         57.38        27.48 o                         
  14   2   5          4.45         60.16        31.71 o                         
 -17   3   5        266.11        292.44        41.52 o                         
 -16   3   5        119.88        150.38        26.94 o                         
 -15   3   5          1.59        -22.70        22.70 o                         
 -14   3   5        118.27         74.14        47.63 o                         
 -13   3   5        147.86        187.48        17.77 o                         
 -12   3   5         69.64         53.71         9.25 o                         
 -11   3   5       2220.77       2045.66        39.73 o                         
 -10   3   5         11.01         17.09         6.71 o                         
  -9   3   5        469.97        424.21        11.29 o                         
  -8   3   5         95.03         80.84         6.96 o                         
  -7   3   5        441.20        451.78        10.49 o                         
  -6   3   5       1758.55       1766.67        24.55 o                         
  -5   3   5        453.91        383.54         6.17 o                         
  -4   3   5        255.78        232.33         5.76 o                         
  -3   3   5       1552.81       1664.68        14.14 o                         
  -2   3   5         29.76         19.05         4.05 o                         
  -1   3   5       1542.79       1519.90        13.60 o                         
   0   3   5          3.24          6.26         3.05 o                         
   1   3   5        120.46        131.12         4.56 o                         
   2   3   5       1437.46       1357.08        16.27 o                         
   3   3   5       1675.08       1740.61        13.09 o                         
   4   3   5       1393.21       1279.16        15.19 o                         
   5   3   5          9.09         11.31         9.46 o                         
   6   3   5       2491.14       2516.33        25.14 o                         
   7   3   5       1299.32       1244.73        30.36 o                         
   8   3   5        385.15        404.54        15.41 o                         
   9   3   5        602.60        666.24        19.82 o                         
  10   3   5        142.56        136.57        15.11 o                         
  11   3   5         90.09        140.77        34.87 o                         
  12   3   5        108.41        116.32        31.18 o                         
  13   3   5        107.21        120.90        24.95 o                         
 -17   4   5          7.24         80.85        29.02 o                         
 -16   4   5         59.01         70.40        23.37 o                         
 -15   4   5          9.51         15.23        23.96 o                         
 -14   4   5          0.98         13.70        22.85 o                         
 -13   4   5         26.49         10.08        18.06 o                         
 -12   4   5         60.43         87.78        21.86 o                         
 -11   4   5        724.83        749.12        24.47 o                         
 -10   4   5       1037.03        993.77        16.62 o                         
  -9   4   5       1838.12       1889.31        37.68 o                         
  -8   4   5        243.09        307.24         9.52 o                         
  -7   4   5       8237.51       8153.70        68.75 o                         
  -6   4   5       2107.16       2225.67        36.01 o                         
  -5   4   5      11271.32      12253.01       140.86 o                         
  -4   4   5       5704.01       6424.73        79.42 o                         
  -3   4   5       2918.75       3074.71        31.11 o                         
  -2   4   5       4331.91       3941.71        21.99 o                         
  -1   4   5       5510.12       5521.13        39.12 o                         
   0   4   5        909.02        920.16         7.24 o                         
   1   4   5      21992.09      23036.29       228.48 o                         
   2   4   5      15160.51      15596.18       180.86 o                         
   3   4   5       9039.78       9034.82        76.60 o                         
   4   4   5       2269.34       2179.67        18.22 o                         
   5   4   5         18.05         21.40         6.13 o                         
   6   4   5       4350.21       4125.42        32.96 o                         
   7   4   5        288.44        329.01        15.67 o                         
   8   4   5         87.43         47.93        12.92 o                         
   9   4   5       1249.47       1270.58        22.24 o                         
  10   4   5          1.88         32.84        13.60 o                         
  11   4   5        555.32        648.75        19.71 o                         
  12   4   5         91.86        103.25        20.39 o                         
  13   4   5         24.66         75.21        24.86 o                         
 -16   5   5          1.47         -3.19        22.13 o                         
 -15   5   5        553.68        597.46        38.00 o                         
 -14   5   5         73.15         45.39        18.37 o                         
 -13   5   5        157.22        158.59        18.03 o                         
 -12   5   5        175.49        180.93        16.29 o                         
 -11   5   5        183.97        182.55        14.47 o                         
 -10   5   5         45.16         34.27        15.62 o                         
  -9   5   5       2127.06       2153.23        49.19 o                         
  -8   5   5         15.68         28.75         7.46 o                         
  -7   5   5        984.76        920.10        16.05 o                         
  -6   5   5         24.71         32.89         5.62 o                         
  -5   5   5       1071.92       1097.55        18.14 o                         
  -4   5   5        523.78        532.59         6.91 o                         
  -3   5   5       3546.34       3622.17        23.98 o                         
  -2   5   5        174.50        162.13         5.93 o                         
  -1   5   5          0.43         12.47         5.56 o                         
   0   5   5         29.88         19.55         4.65 o                         
   1   5   5          0.76          8.74         8.66 o                         
   2   5   5       2034.40       1833.68        21.97 o                         
   3   5   5         85.36        118.03         8.14 o                         
   4   5   5         79.11         99.67         8.29 o                         
   5   5   5        347.22        386.52         8.54 o                         
   6   5   5        263.06        246.82         8.45 o                         
   7   5   5         15.37         20.08        11.51 o                         
   8   5   5        117.27        121.05        12.31 o                         
   9   5   5         43.34         62.94        13.51 o                         
  10   5   5        301.57        294.88        15.36 o                         
  11   5   5       1027.32       1113.84        28.15 o                         
  12   5   5         50.61         58.48        24.65 o                         
  13   5   5          3.21         12.98        22.54 o                         
 -16   6   5          0.39          4.84        21.47 o                         
 -15   6   5          2.58         16.01        20.63 o                         
 -14   6   5        155.25        194.14        22.34 o                         
 -13   6   5         38.69         46.28        23.96 o                         
 -12   6   5        267.11        313.32        17.39 o                         
 -11   6   5        370.21        378.63        28.93 o                         
 -10   6   5         43.87         38.40        12.08 o                         
  -9   6   5       1039.63        968.11        16.44 o                         
  -8   6   5       1334.75       1338.35        17.42 o                         
  -7   6   5      13543.66      13944.37       210.15 o                         
  -6   6   5       1014.69        997.26        12.87 o                         
  -5   6   5       1550.54       1157.12        13.63 o                         
  -4   6   5       1106.98        999.03        10.70 o                         
  -3   6   5         12.52          8.90        11.04 o                         
  -2   6   5       2014.41       2380.68        27.68 o                         
  -1   6   5      18011.10      18601.57       182.66 o                         
   0   6   5       1715.07       1953.99        19.45 o                         
   1   6   5       6768.69       6784.03        79.28 o                         
   2   6   5       7110.12       6996.47        60.32 o                         
   3   6   5       2299.15       2070.42        23.36 o                         
   4   6   5         62.85         79.62        10.43 o                         
   5   6   5        939.35        891.00        12.11 o                         
   6   6   5        225.79        206.76         8.35 o                         
   7   6   5         41.84         37.67         6.62 o                         
   8   6   5        720.48        684.07        27.35 o                         
   9   6   5       1447.49       1387.37        25.43 o                         
  10   6   5          2.32          5.26        13.91 o                         
  11   6   5        912.64        822.10        23.96 o                         
  12   6   5         15.72         27.38        19.85 o                         
  13   6   5          8.54         10.74        21.59 o                         
 -16   7   5        106.85        166.45        25.87 o                         
 -15   7   5        718.89        733.24        30.57 o                         
 -14   7   5          0.06         10.37        19.63 o                         
 -13   7   5          8.71         -2.51        19.85 o                         
 -12   7   5        346.45        368.81        27.99 o                         
 -11   7   5         43.99         20.68        15.00 o                         
 -10   7   5       2793.89       2858.03        82.49 o                         
  -9   7   5       4325.60       4222.35        50.76 o                         
  -8   7   5         23.42          5.45         7.92 o                         
  -7   7   5       5488.53       5601.67        98.84 o                         
  -6   7   5       1434.09       1501.32        25.11 o                         
  -5   7   5        101.18        122.01         8.01 o                         
  -4   7   5        288.18        271.87         6.67 o                         
  -3   7   5        271.66        303.73         7.31 o                         
  -2   7   5         35.64         48.59         6.06 o                         
  -1   7   5        306.98        377.64        10.66 o                         
   0   7   5       1427.27       1466.84        17.61 o                         
   1   7   5        154.46        207.31         8.27 o                         
   2   7   5        798.46        911.35        13.55 o                         
   3   7   5        119.22        128.85        13.61 o                         
   4   7   5         70.62        102.35        10.43 o                         
   5   7   5         17.07         24.66        10.13 o                         
   6   7   5        178.15        229.12         9.99 o                         
   7   7   5         33.68         23.95        11.45 o                         
   8   7   5         27.56         39.18         7.95 o                         
   9   7   5        117.93        127.41        15.77 o                         
  10   7   5        201.22        257.62        18.98 o                         
  11   7   5        504.86        553.59        23.10 o                         
  12   7   5         45.33         51.65        20.69 o                         
  13   7   5         16.90         44.61        31.68 o                         
 -16   8   5         37.19         73.46        42.38 o                         
 -15   8   5        100.51         96.50        23.39 o                         
 -14   8   5         96.37         72.28        20.10 o                         
 -13   8   5        174.54        173.53        17.90 o                         
 -12   8   5        820.78        788.74        23.81 o                         
 -11   8   5         39.67         52.62        14.09 o                         
 -10   8   5        812.79        763.30        18.07 o                         
  -9   8   5       2702.31       2704.09        74.74 o                         
  -8   8   5       1480.22       1377.74        20.65 o                         
  -7   8   5       5798.39       5996.74        88.14 o                         
  -6   8   5        746.62        867.29        16.59 o                         
  -5   8   5        247.31        321.03        10.32 o                         
  -4   8   5        292.14        251.36         9.02 o                         
  -3   8   5        139.91        128.51         6.53 o                         
  -2   8   5       1249.44       1027.61        12.94 o                         
  -1   8   5       7337.25       6667.56        72.84 o                         
   0   8   5        199.86        166.40         6.79 o                         
   1   8   5       3837.67       3628.65        30.68 o                         
   2   8   5       2256.63       2165.56        20.42 o                         
   3   8   5       3352.11       3540.28        42.13 o                         
   4   8   5        643.50        558.95        22.76 o                         
   5   8   5       3673.51       3618.05        42.57 o                         
   6   8   5         73.65         62.08        13.28 o                         
   7   8   5        250.28        307.90         9.64 o                         
   8   8   5        281.21        250.73        14.60 o                         
   9   8   5        454.95        465.22        17.05 o                         
  10   8   5        129.02        103.36        19.29 o                         
  11   8   5        765.74        662.81        38.72 o                         
  12   8   5          0.01         44.32        23.67 o                         
  13   8   5          5.68         30.64        27.76 o                         
 -16   9   5         93.50        108.46        24.27 o                         
 -15   9   5        476.08        502.62        27.22 o                         
 -14   9   5         10.12         46.05        20.45 o                         
 -13   9   5        428.23        388.57        22.46 o                         
 -12   9   5         74.18        113.78        17.35 o                         
 -11   9   5        523.34        591.77        22.05 o                         
 -10   9   5        641.60        674.96        16.57 o                         
  -9   9   5       1725.91       1663.01        44.89 o                         
  -8   9   5          0.50         -5.08        10.07 o                         
  -7   9   5       3036.17       3004.48        58.50 o                         
  -6   9   5       3613.06       3440.74        38.63 o                         
  -5   9   5         28.80         20.59         7.69 o                         
  -4   9   5       1440.96       1383.18        15.09 o                         
  -3   9   5         44.64         29.96         6.17 o                         
  -2   9   5          9.50         28.68         8.31 o                         
  -1   9   5        102.81        134.10         9.78 o                         
   0   9   5        803.94        790.91        12.08 o                         
   1   9   5        265.45        326.14         9.97 o                         
   2   9   5        269.21        340.78        10.70 o                         
   3   9   5        176.02        156.41        15.50 o                         
   4   9   5        497.97        465.70        12.78 o                         
   5   9   5        119.77        136.18        17.27 o                         
   6   9   5       1272.80       1300.12        26.80 o                         
   7   9   5         10.59         14.67        10.20 o                         
   8   9   5          0.47          7.93         7.58 o                         
   9   9   5         15.71         31.82        15.41 o                         
  10   9   5        318.81        379.83        27.37 o                         
  11   9   5        232.34        265.60        25.81 o                         
  12   9   5          5.25         10.02        21.62 o                         
 -15  10   5        704.26        738.98        33.21 o                         
 -14  10   5          0.31         20.21        20.56 o                         
 -13  10   5         95.60        121.10        24.21 o                         
 -12  10   5         42.72         46.91        19.31 o                         
 -11  10   5        139.20        199.25        16.14 o                         
 -10  10   5         56.66        101.29        14.66 o                         
  -9  10   5         10.54         13.12        12.86 o                         
  -8  10   5        165.94        196.28        14.16 o                         
  -7  10   5       2777.13       2757.84        63.15 o                         
  -6  10   5        111.78         98.00        10.93 o                         
  -5  10   5       3433.80       3284.02        38.69 o                         
  -4  10   5         28.40         33.76         7.62 o                         
  -3  10   5       8587.03       8332.24        75.86 o                         
  -2  10   5       1556.01       1483.37        23.51 o                         
  -1  10   5      10984.70      11674.88       124.03 o                         
   0  10   5        181.52        207.54        10.26 o                         
   1  10   5       3789.77       3877.20        33.52 o                         
   2  10   5       1197.78       1093.34        17.43 o                         
   3  10   5        901.68        896.03        15.73 o                         
   4  10   5       3807.25       3663.01        69.16 o                         
   5  10   5       5151.77       5340.29        66.46 o                         
   6  10   5        646.45        676.09        19.27 o                         
   7  10   5        746.29        770.29        17.25 o                         
   8  10   5        513.21        459.14        20.90 o                         
   9  10   5        184.94        190.51        16.84 o                         
  10  10   5        118.94        171.27        17.43 o                         
  11  10   5         48.70         56.72        19.89 o                         
  12  10   5          2.47          2.35        24.22 o                         
 -15  11   5          8.36         14.38        26.58 o                         
 -14  11   5          0.12         42.81        21.96 o                         
 -13  11   5        444.76        512.58        23.81 o                         
 -12  11   5          6.28          3.84        22.07 o                         
 -11  11   5       1690.91       1716.76        39.86 o                         
 -10  11   5        191.59        172.60        12.50 o                         
  -9  11   5        211.97        196.20        22.32 o                         
  -8  11   5        197.52        195.90        14.12 o                         
  -7  11   5        652.83        636.84        14.91 o                         
  -6  11   5         53.58        112.70        19.84 o                         
  -5  11   5        650.36        664.53        12.51 o                         
  -4  11   5        848.70        846.06        14.16 o                         
  -3  11   5         17.90         11.53         8.88 o                         
  -2  11   5        941.19       1084.07        22.83 o                         
  -1  11   5        579.99        646.48        14.31 o                         
   0  11   5        367.81        347.08         9.84 o                         
   1  11   5       1175.58       1150.96        21.62 o                         
   2  11   5        549.53        467.41        14.35 o                         
   3  11   5        809.15        800.95        25.69 o                         
   4  11   5        988.99        967.92        18.23 o                         
   5  11   5        725.36        656.07        17.28 o                         
   6  11   5        456.10        448.58        17.01 o                         
   7  11   5         53.40         94.16        16.49 o                         
   8  11   5         31.71         30.28         9.72 o                         
   9  11   5          5.69          2.97        15.59 o                         
  10  11   5         44.61         71.72        27.86 o                         
  11  11   5         24.72         34.25        21.63 o                         
  12  11   5          7.79          8.75        23.32 o                         
 -14  12   5        131.50        164.02        27.97 o                         
 -13  12   5          2.60         -7.61        18.80 o                         
 -12  12   5          5.57         13.01        22.48 o                         
 -11  12   5        659.03        647.43        31.60 o                         
 -10  12   5        182.15        201.40        17.15 o                         
  -9  12   5       1090.56       1083.44        25.65 o                         
  -8  12   5         23.58         29.97        12.56 o                         
  -7  12   5        327.95        329.15        16.82 o                         
  -6  12   5        645.22        639.66        17.31 o                         
  -5  12   5        348.04        366.94        13.22 o                         
  -4  12   5        105.22        116.07        10.37 o                         
  -3  12   5       5102.98       5147.39        51.59 o                         
  -2  12   5        600.78        640.05        15.55 o                         
  -1  12   5       4450.01       4105.21        49.38 o                         
   0  12   5       3526.38       3647.97        67.87 o                         
   1  12   5         88.48        110.29        14.03 o                         
   2  12   5         56.66         49.09        12.83 o                         
   3  12   5         84.13         70.59        16.96 o                         
   4  12   5       1328.13       1323.46        30.54 o                         
   5  12   5       3177.64       3188.81        58.74 o                         
   6  12   5        522.84        558.56        19.97 o                         
   7  12   5       3235.60       3238.05        50.30 o                         
   8  12   5        290.22        287.72        16.64 o                         
   9  12   5          5.02        -16.75        16.75 o                         
  10  12   5         12.07          9.07        18.08 o                         
  11  12   5         27.85         43.57        18.74 o                         
 -14  13   5          8.75         39.31        29.30 o                         
 -13  13   5        581.79        640.25        29.32 o                         
 -12  13   5        130.40        121.78        21.30 o                         
 -11  13   5        433.92        458.00        21.23 o                         
 -10  13   5          7.44         20.59        16.62 o                         
  -9  13   5        134.20        125.82        18.85 o                         
  -8  13   5         27.95         53.23        15.53 o                         
  -7  13   5         65.19         83.66        12.19 o                         
  -6  13   5        108.36        108.60        11.69 o                         
  -5  13   5        682.82        627.71        15.20 o                         
  -4  13   5         75.06         85.50        12.59 o                         
  -3  13   5        188.56        172.80        12.34 o                         
  -2  13   5          6.66         25.64         9.41 o                         
  -1  13   5         74.00         64.64         9.72 o                         
   0  13   5        594.00        558.74        23.47 o                         
   1  13   5       1062.76        918.87        19.85 o                         
   2  13   5        410.02        388.24        16.01 o                         
   3  13   5        208.27        225.21        15.24 o                         
   4  13   5        400.34        400.91        16.30 o                         
   5  13   5        223.36        227.09        17.53 o                         
   6  13   5          3.90        -17.83        17.83 o                         
   7  13   5          3.15          3.10        17.57 o                         
   8  13   5         77.48         84.07        18.50 o                         
   9  13   5          0.68         31.18        16.66 o                         
  10  13   5        215.44        212.53        20.49 o                         
  11  13   5         21.47         31.29        29.85 o                         
 -13  14   5         92.92        138.29        22.44 o                         
 -12  14   5        148.29        150.01        24.86 o                         
 -11  14   5        731.52        771.94        26.07 o                         
 -10  14   5        336.10        343.21        29.25 o                         
  -9  14   5       1567.76       1581.73        32.91 o                         
  -8  14   5       1068.54       1066.73        26.11 o                         
  -7  14   5        639.72        686.08        16.94 o                         
  -6  14   5         65.86         66.74        12.28 o                         
  -5  14   5        553.99        528.16        16.38 o                         
  -4  14   5       1437.45       1366.89        22.81 o                         
  -3  14   5       7562.99       7376.19        79.73 o                         
  -2  14   5        145.59        162.04        14.44 o                         
  -1  14   5       2663.56       2691.42        32.50 o                         
   0  14   5       1085.37       1076.18        18.50 o                         
   1  14   5        168.66        145.93        11.82 o                         
   2  14   5         30.20         51.51        12.64 o                         
   3  14   5        454.70        442.99        16.21 o                         
   4  14   5        334.49        307.85        17.43 o                         
   5  14   5       2890.61       2910.66        57.26 o                         
   6  14   5          2.29         18.99        19.09 o                         
   7  14   5       1874.79       1743.82        37.69 o                         
   8  14   5          5.39         14.97        19.69 o                         
   9  14   5         23.13         41.13        21.86 o                         
  10  14   5        114.94         94.05        21.27 o                         
 -13  15   5        524.27        546.48        30.87 o                         
 -12  15   5         28.24        122.61        45.36 o                         
 -11  15   5         23.23         36.03        23.08 o                         
 -10  15   5        205.94        164.75        17.44 o                         
  -9  15   5          7.66         29.36        16.57 o                         
  -8  15   5        392.57        396.68        23.92 o                         
  -7  15   5        941.77        950.28        21.59 o                         
  -6  15   5       1214.24       1236.57        25.87 o                         
  -5  15   5       1732.76       1788.69        28.38 o                         
  -4  15   5          0.16         -8.33        12.35 o                         
  -3  15   5        182.19        188.36        13.45 o                         
  -2  15   5        368.77        344.35        13.51 o                         
  -1  15   5         40.65         54.18        12.47 o                         
   0  15   5       1305.16       1272.35        29.20 o                         
   1  15   5       1361.56       1320.12        22.87 o                         
   2  15   5       1005.75        894.68        24.93 o                         
   3  15   5        650.51        636.61        18.77 o                         
   4  15   5          1.89         -0.25        16.13 o                         
   5  15   5         36.09         67.34        16.49 o                         
   6  15   5        374.58        423.40        23.58 o                         
   7  15   5          5.25        -11.34        22.67 o                         
   8  15   5         27.45         78.72        21.68 o                         
   9  15   5        246.45        174.62        23.38 o                         
 -12  16   5        173.63        187.67        30.01 o                         
 -11  16   5        283.82        234.02        19.62 o                         
 -10  16   5         10.75         19.14        20.46 o                         
  -9  16   5        705.94        753.75        34.33 o                         
  -8  16   5        236.62        226.55        31.30 o                         
  -7  16   5       1077.02       1082.50        27.90 o                         
  -6  16   5        776.75        794.28        25.36 o                         
  -5  16   5       1226.63       1311.54        27.52 o                         
  -4  16   5         79.17         52.64        18.89 o                         
  -3  16   5        884.20        953.51        21.94 o                         
  -2  16   5         96.35        113.46        13.10 o                         
  -1  16   5        737.01        722.70        20.08 o                         
   0  16   5        368.07        379.59        17.91 o                         
   1  16   5       3642.01       3500.95        54.69 o                         
   2  16   5        293.66        304.23        18.02 o                         
   3  16   5       1130.34       1141.99        26.06 o                         
   4  16   5         31.53         33.11        17.79 o                         
   5  16   5        692.96        741.42        22.41 o                         
   6  16   5         48.07         30.97        20.23 o                         
   7  16   5        666.23        688.31        31.37 o                         
   8  16   5        772.81        878.26        45.25 o                         
   9  16   5        139.70        112.82        31.99 o                         
 -11  17   5         90.30        141.05        26.20 o                         
 -10  17   5         14.12         17.97        20.42 o                         
  -9  17   5        196.25        197.84        25.39 o                         
  -8  17   5        149.04        128.22        17.94 o                         
  -7  17   5        625.35        650.91        39.12 o                         
  -6  17   5        635.84        646.51        22.48 o                         
  -5  17   5        244.47        271.66        18.22 o                         
  -4  17   5        603.42        631.41        22.89 o                         
  -3  17   5         81.16         89.63        22.39 o                         
  -2  17   5         45.18         68.44        23.33 o                         
  -1  17   5        415.20        342.09        16.48 o                         
   0  17   5       1386.45       1312.48        29.08 o                         
   1  17   5        324.91        369.80        20.91 o                         
   2  17   5         87.48        111.83        17.26 o                         
   3  17   5         65.83         69.39        17.48 o                         
   4  17   5       1129.39       1133.04        47.98 o                         
   5  17   5          2.84          4.00        20.88 o                         
   6  17   5        268.48        269.03        26.17 o                         
   7  17   5          8.06         17.99        21.85 o                         
   8  17   5          0.18         -9.08        21.61 o                         
 -10  18   5         13.64         -1.06        26.38 o                         
  -9  18   5         70.42         99.35        19.11 o                         
  -8  18   5         37.53         43.91        17.22 o                         
  -7  18   5       1237.52       1241.13        30.77 o                         
  -6  18   5        303.41        297.77        29.61 o                         
  -5  18   5        185.70        197.79        19.84 o                         
  -4  18   5        324.53        371.00        19.19 o                         
  -3  18   5         11.95         -4.38        25.67 o                         
  -2  18   5         61.08         63.88        17.47 o                         
  -1  18   5        338.58        358.33        22.39 o                         
   0  18   5        489.22        468.39        19.07 o                         
   1  18   5       2156.15       2053.61        40.07 o                         
   2  18   5          3.62          2.37        17.49 o                         
   3  18   5       1054.05       1073.30        26.30 o                         
   4  18   5          3.42         37.03        16.99 o                         
   5  18   5         22.50         35.08        17.89 o                         
   6  18   5        494.84        516.12        29.67 o                         
   7  18   5         30.77         17.58        21.92 o                         
  -9  19   5        501.98        540.92        26.16 o                         
  -8  19   5          4.19         -9.27        17.85 o                         
  -7  19   5        426.10        458.95        24.98 o                         
  -6  19   5        184.22        199.35        19.70 o                         
  -5  19   5          5.96         33.49        17.91 o                         
  -4  19   5         17.11         26.04        17.36 o                         
  -3  19   5         72.08         64.55        16.33 o                         
  -2  19   5          2.41         48.79        23.13 o                         
  -1  19   5         45.39         42.01        16.16 o                         
   0  19   5       1122.85       1196.10        37.93 o                         
   1  19   5          8.95          5.95        16.44 o                         
   2  19   5          8.86         25.09        19.84 o                         
   3  19   5        104.81        121.80        21.36 o                         
   4  19   5        997.66        960.58        28.05 o                         
   5  19   5         41.84         70.05        19.86 o                         
   6  19   5         23.03         56.81        23.45 o                         
  -8  20   5         37.73        100.56        21.24 o                         
  -7  20   5        776.81        740.28        29.60 o                         
  -6  20   5          2.79         23.07        17.88 o                         
  -5  20   5        671.24        682.10        38.62 o                         
  -4  20   5        733.37        797.55        32.48 o                         
  -3  20   5         92.91         93.99        19.72 o                         
  -2  20   5       1124.01       1152.40        31.23 o                         
  -1  20   5        372.08        358.06        27.07 o                         
   0  20   5          1.23        -16.72        20.83 o                         
   1  20   5       1392.58       1295.10        32.49 o                         
   2  20   5        192.37        226.27        28.86 o                         
   3  20   5        682.74        651.91        29.97 o                         
   4  20   5         29.24         20.59        24.55 o                         
   5  20   5         96.52        131.58        23.59 o                         
  -6  21   5         10.35         30.56        24.18 o                         
  -5  21   5        193.46        245.53        23.60 o                         
  -4  21   5          4.25         31.45        21.54 o                         
  -3  21   5        448.35        475.53        24.72 o                         
  -2  21   5         56.38         87.64        20.50 o                         
  -1  21   5        157.76        151.34        23.17 o                         
   0  21   5         98.30         85.86        23.04 o                         
   1  21   5         20.03         30.40        22.17 o                         
   2  21   5         27.33         45.92        20.29 o                         
   3  21   5          8.48         14.81        22.89 o                         
  -4  22   5        111.58        213.67        26.19 o                         
  -3  22   5        614.01        621.30        31.75 o                         
  -2  22   5        555.72        589.76        43.21 o                         
  -1  22   5        417.70        446.26        25.01 o                         
   0  22   5          4.67        -17.45        27.14 o                         
 -14   0   6        345.31        465.42       229.66 o                         
 -12   0   6       2761.23       2669.54        58.31 o                         
 -10   0   6        267.50        306.03        15.53 o                         
  -8   0   6       7036.88       7468.33       106.74 o                         
  -6   0   6       9670.96       9656.18       100.93 o                         
  -4   0   6      13223.43      14121.58       146.98 o                         
  -2   0   6        111.69         62.03        14.34 o                         
   0   0   6        795.34        844.71         8.64 o                         
   2   0   6        632.46        613.63        13.53 o                         
   4   0   6       2826.45       2703.12        57.61 o                         
   6   0   6      24953.92      24607.16       517.74 o                         
   8   0   6         48.77         33.36        34.19 o                         
  10   0   6        128.31        143.92        46.04 o                         
  12   0   6         59.07        344.35        67.55 o                         
 -17   1   6         15.48         20.03        28.94 o                         
 -16   1   6         69.71         90.15        58.17 o                         
 -15   1   6         18.02         40.43        15.01 o                         
 -14   1   6        919.50        832.20        29.73 o                         
 -13   1   6         95.22         86.09        10.78 o                         
 -12   1   6       2870.94       2750.57        31.80 o                         
 -11   1   6        679.89        673.95        13.93 o                         
 -10   1   6         21.40         26.54         9.50 o                         
  -9   1   6          2.67          8.98         7.30 o                         
  -8   1   6        388.13        409.28        10.62 o                         
  -7   1   6        608.26        598.87         9.77 o                         
  -6   1   6       1634.43       1614.06        14.64 o                         
  -5   1   6         59.27         56.11         4.87 o                         
  -4   1   6       3673.62       3597.86        39.35 o                         
  -3   1   6        422.46        410.55         7.14 o                         
  -2   1   6        380.66        375.57         7.00 o                         
  -1   1   6       1083.43       1158.24         8.86 o                         
   0   1   6        164.52        180.52         2.94 o                         
   1   1   6        188.75        159.60         7.22 o                         
   2   1   6        701.87        638.11         6.47 o                         
   3   1   6          0.28         14.68         4.84 o                         
   4   1   6        157.73        154.66         5.77 o                         
   5   1   6        908.48        942.82        12.70 o                         
   6   1   6       2535.27       2548.91        42.01 o                         
   7   1   6        284.91        318.32        25.59 o                         
   8   1   6         49.40         59.55        12.78 o                         
   9   1   6        165.22        176.53        12.66 o                         
  10   1   6        294.94        267.05        28.24 o                         
  11   1   6          4.77          0.83        22.71 o                         
  12   1   6        336.08        418.86        43.97 o                         
  13   1   6         37.40         60.99        28.84 o                         
 -17   2   6         13.60         44.36        30.01 o                         
 -16   2   6         26.07         48.35        77.75 o                         
 -15   2   6          7.85         26.89        12.82 o                         
 -14   2   6        356.85        337.97        18.12 o                         
 -13   2   6        416.58        333.70        21.70 o                         
 -12   2   6        473.05        441.80        15.48 o                         
 -11   2   6         33.75         42.60        10.16 o                         
 -10   2   6        261.91        233.65        16.36 o                         
  -9   2   6        174.59        148.78         8.13 o                         
  -8   2   6       4346.17       4512.11        65.18 o                         
  -7   2   6      15598.58      16267.49       230.33 o                         
  -6   2   6       2452.98       2383.10        27.95 o                         
  -5   2   6       1554.43       1519.91        15.60 o                         
  -4   2   6      10178.00      10568.94        72.79 o                         
  -3   2   6      16319.38      16775.16       159.18 o                         
  -2   2   6       6296.95       6918.09        73.66 o                         
  -1   2   6       6567.65       7569.60        65.58 o                         
   0   2   6       5161.81       5097.38        31.30 o                         
   1   2   6       2339.73       2173.90        14.76 o                         
   2   2   6       2541.11       2611.26        17.46 o                         
   3   2   6       2357.31       2465.38        17.47 o                         
   4   2   6       6150.08       6047.44        45.06 o                         
   5   2   6        329.98        350.78         9.30 o                         
   6   2   6       8382.04       8241.18        77.87 o                         
   7   2   6        262.37        238.40        10.89 o                         
   8   2   6         44.36         27.76        12.54 o                         
   9   2   6         26.68         29.49        15.37 o                         
  10   2   6          2.81          3.44        15.76 o                         
  11   2   6         52.98         20.41        18.32 o                         
  12   2   6         69.72        172.52        46.59 o                         
  13   2   6          4.66         24.61        33.61 o                         
 -17   3   6         20.61        100.63        47.47 o                         
 -16   3   6         97.79         92.68        22.64 o                         
 -15   3   6        403.20        466.80        34.58 o                         
 -14   3   6        394.38        398.77        23.99 o                         
 -13   3   6          8.17          5.89        13.32 o                         
 -12   3   6       1453.05       1362.27        37.84 o                         
 -11   3   6       1041.96       1071.66        30.76 o                         
 -10   3   6         39.43         38.36         7.59 o                         
  -9   3   6        373.62        359.67        10.17 o                         
  -8   3   6       2356.35       2416.96        24.19 o                         
  -7   3   6       3288.56       3081.26        27.66 o                         
  -6   3   6       3494.12       3541.84        30.43 o                         
  -5   3   6        313.89        300.36         9.06 o                         
  -4   3   6       3035.79       2918.64        19.90 o                         
  -3   3   6       1766.44       1729.38        14.79 o                         
  -2   3   6         14.60         27.99         4.85 o                         
  -1   3   6        147.44        122.73         4.19 o                         
   0   3   6         26.27         46.81         5.57 o                         
   1   3   6        531.71        477.18         7.40 o                         
   2   3   6        449.55        495.11        11.34 o                         
   3   3   6        402.31        382.56         7.70 o                         
   4   3   6         26.21         30.12         6.24 o                         
   5   3   6        369.36        348.65         8.21 o                         
   6   3   6        784.25        795.68        17.51 o                         
   7   3   6        821.63        810.70        13.60 o                         
   8   3   6          4.83          6.14        12.07 o                         
   9   3   6        243.82        259.98        24.47 o                         
  10   3   6         18.30         43.21        14.90 o                         
  11   3   6         11.25         40.67        14.53 o                         
  12   3   6         97.20        122.29        23.81 o                         
  13   3   6         29.50         57.36        27.99 o                         
 -17   4   6         15.13         58.91        27.93 o                         
 -16   4   6         11.38         16.58        20.15 o                         
 -15   4   6         52.44         66.27        43.13 o                         
 -14   4   6        166.06        166.92        34.09 o                         
 -13   4   6        343.25        328.82        23.66 o                         
 -12   4   6         21.35         27.75        10.17 o                         
 -11   4   6       2470.91       2436.30        45.43 o                         
 -10   4   6       1491.66       1418.54        19.87 o                         
  -9   4   6          7.94          2.40         9.14 o                         
  -8   4   6       7222.74       6758.75       105.92 o                         
  -7   4   6       2447.36       2374.61        31.89 o                         
  -6   4   6        435.73        490.03        12.23 o                         
  -5   4   6       2023.49       1998.84        24.62 o                         
  -4   4   6       7186.75       7375.29        54.93 o                         
  -3   4   6       1734.82       1670.01        13.26 o                         
  -2   4   6       1329.95       1384.42        16.52 o                         
  -1   4   6       1835.24       1690.11        14.33 o                         
   0   4   6      21556.16      21465.85       202.97 o                         
   1   4   6       3311.24       3385.30        27.43 o                         
   2   4   6      13776.22      13909.78       120.72 o                         
   3   4   6          9.04          1.43         5.81 o                         
   4   4   6        619.49        527.21        10.07 o                         
   5   4   6         31.35         43.80         9.57 o                         
   6   4   6       2293.33       2044.11        19.02 o                         
   7   4   6         64.68         72.53         9.41 o                         
   8   4   6       2249.93       2279.63        30.73 o                         
   9   4   6         30.34         17.67        14.97 o                         
  10   4   6        627.41        584.95        20.76 o                         
  11   4   6         15.25         74.99        15.99 o                         
  12   4   6         37.45         31.88        19.25 o                         
  13   4   6          9.36         50.19        24.59 o                         
 -17   5   6          3.67         12.43        33.86 o                         
 -16   5   6        447.49        565.95        29.46 o                         
 -15   5   6        181.75        155.82        21.76 o                         
 -14   5   6         73.93        109.93        19.54 o                         
 -13   5   6        262.82        262.25        21.60 o                         
 -12   5   6        397.80        417.51        21.73 o                         
 -11   5   6        846.68        889.80        21.81 o                         
 -10   5   6        573.97        555.16        15.71 o                         
  -9   5   6        212.24        221.67         9.55 o                         
  -8   5   6       3798.49       3555.64        29.58 o                         
  -7   5   6         97.47        103.14         6.71 o                         
  -6   5   6         90.57         84.60         9.41 o                         
  -5   5   6       2692.45       2627.25        26.39 o                         
  -4   5   6         12.21         18.97         5.15 o                         
  -3   5   6       1433.85       1558.45        18.06 o                         
  -2   5   6         21.52         18.34         8.39 o                         
  -1   5   6         48.89         61.25         4.01 o                         
   0   5   6        869.92        860.12        10.49 o                         
   1   5   6         83.18        101.13         8.80 o                         
   2   5   6        100.41         83.49         9.79 o                         
   3   5   6        217.95        218.27         9.07 o                         
   4   5   6        494.91        494.96         9.60 o                         
   5   5   6        167.37        152.39         8.02 o                         
   6   5   6          4.32         12.37         8.38 o                         
   7   5   6          4.40         18.37         8.72 o                         
   8   5   6        213.39        234.12        13.77 o                         
   9   5   6         45.48         56.04        12.48 o                         
  10   5   6        581.38        639.24        20.49 o                         
  11   5   6         73.24         33.18        18.38 o                         
  12   5   6          6.54         27.03        17.95 o                         
  13   5   6         36.46         32.07        21.74 o                         
 -16   6   6         70.84         52.76        21.60 o                         
 -15   6   6        211.25        201.54        22.21 o                         
 -14   6   6        150.09        153.20        19.54 o                         
 -13   6   6        131.67        147.25        17.41 o                         
 -12   6   6        222.75        188.35        17.67 o                         
 -11   6   6       1226.11       1251.05        31.76 o                         
 -10   6   6       3133.86       3143.84        37.92 o                         
  -9   6   6        151.14        178.02        19.67 o                         
  -8   6   6       8422.83       9169.88       108.34 o                         
  -7   6   6       1760.78       1882.01        31.31 o                         
  -6   6   6        472.78        477.38        13.08 o                         
  -5   6   6        390.22        408.63        13.89 o                         
  -4   6   6       3140.27       3664.57        43.13 o                         
  -3   6   6        407.97        340.04         6.00 o                         
  -2   6   6         17.35         56.82         6.74 o                         
  -1   6   6        802.56        872.65         9.28 o                         
   0   6   6      16099.62      16260.41       156.63 o                         
   1   6   6        555.69        482.28        15.61 o                         
   2   6   6       8333.05       7899.82        91.04 o                         
   3   6   6       7951.29       8208.69        82.61 o                         
   4   6   6        372.81        359.04         8.56 o                         
   5   6   6         31.83         30.80         6.67 o                         
   6   6   6        268.57        284.46        12.33 o                         
   7   6   6        625.60        600.04        13.50 o                         
   8   6   6       2309.33       2318.72        29.98 o                         
   9   6   6          9.72         14.07        19.05 o                         
  10   6   6       1067.82       1085.15        27.56 o                         
  11   6   6         50.48         68.13        16.86 o                         
  12   6   6         52.53         43.25        16.19 o                         
 -16   7   6        441.12        446.20        29.26 o                         
 -15   7   6          9.76        -11.07        20.53 o                         
 -14   7   6         15.58         16.83        18.13 o                         
 -13   7   6        497.10        536.47        22.10 o                         
 -12   7   6        252.03        287.71        21.65 o                         
 -11   7   6        283.67        293.33        15.73 o                         
 -10   7   6        741.03        679.76        24.11 o                         
  -9   7   6         23.42         28.01         8.94 o                         
  -8   7   6       1033.92       1022.99        15.72 o                         
  -7   7   6        201.51        201.40         8.83 o                         
  -6   7   6        352.98        363.08        10.42 o                         
  -5   7   6        716.67        670.22         9.66 o                         
  -4   7   6          4.98         -1.33         5.45 o                         
  -3   7   6        828.83        782.04        10.30 o                         
  -2   7   6       1181.92       1254.34        23.45 o                         
  -1   7   6        593.11        768.05         9.07 o                         
   0   7   6        146.81        201.85         8.88 o                         
   1   7   6       3744.46       3847.98        56.82 o                         
   2   7   6        534.04        611.43        12.48 o                         
   3   7   6        324.76        328.43        12.26 o                         
   4   7   6        365.52        413.83        11.95 o                         
   5   7   6        394.75        363.42        11.88 o                         
   6   7   6         37.03         34.68         8.20 o                         
   7   7   6         57.04         56.88         8.88 o                         
   8   7   6        192.74        221.50        13.69 o                         
   9   7   6        225.81        258.77        17.35 o                         
  10   7   6       1114.71       1170.94        31.14 o                         
  11   7   6         35.03         49.37        17.07 o                         
  12   7   6          0.44         -7.07        17.17 o                         
 -16   8   6         83.40         78.47        23.14 o                         
 -15   8   6         84.91         89.77        20.46 o                         
 -14   8   6         52.42         50.40        17.90 o                         
 -13   8   6          1.48         -5.53        18.11 o                         
 -12   8   6        286.54        310.40        24.22 o                         
 -11   8   6         48.36         44.42        13.90 o                         
 -10   8   6       4972.00       4773.02        47.25 o                         
  -9   8   6       1239.92       1288.36        21.21 o                         
  -8   8   6       5848.74       5694.09        78.35 o                         
  -7   8   6        139.78        155.67         9.09 o                         
  -6   8   6        934.50        892.39        30.24 o                         
  -5   8   6         22.93         19.65         6.22 o                         
  -4   8   6       3755.55       3607.17        28.81 o                         
  -3   8   6        334.08        216.37         7.85 o                         
  -2   8   6       1452.08       1292.80        14.61 o                         
  -1   8   6       1624.06       1686.10        14.61 o                         
   0   8   6       1114.04       1000.34        12.46 o                         
   1   8   6         54.55         49.72        10.47 o                         
   2   8   6      16685.60      17157.96       189.54 o                         
   3   8   6         59.06         69.70         8.45 o                         
   4   8   6       2120.79       2003.52        29.13 o                         
   5   8   6         32.68         34.74        10.37 o                         
   6   8   6        158.09        198.65        14.38 o                         
   7   8   6        641.35        675.43        16.62 o                         
   8   8   6       1590.51       1570.09        26.17 o                         
   9   8   6         47.26        103.75        15.42 o                         
  10   8   6       1067.59       1014.56        24.82 o                         
  11   8   6         36.10         10.15        16.22 o                         
  12   8   6          2.41         31.53        17.43 o                         
 -16   9   6        586.33        549.39        31.40 o                         
 -15   9   6         89.81        128.41        23.34 o                         
 -14   9   6        140.49        165.32        21.34 o                         
 -13   9   6        844.77        816.95        26.81 o                         
 -12   9   6        593.25        588.13        22.06 o                         
 -11   9   6        811.84        759.27        22.99 o                         
 -10   9   6       1271.04       1262.89        22.07 o                         
  -9   9   6       1656.44       1651.87        41.15 o                         
  -8   9   6       1615.97       1594.88        36.21 o                         
  -7   9   6       1008.97        932.23        16.28 o                         
  -6   9   6          1.88          2.33         7.79 o                         
  -5   9   6        303.76        298.00         8.51 o                         
  -4   9   6        625.69        627.27        11.06 o                         
  -3   9   6        115.49        120.94        10.50 o                         
  -2   9   6       2312.59       2259.30        19.41 o                         
  -1   9   6       2556.77       2667.64        22.21 o                         
   0   9   6       1675.31       1608.01        17.00 o                         
   1   9   6       1554.43       1571.33        17.99 o                         
   2   9   6         62.80         41.88         8.29 o                         
   3   9   6        157.91        114.76        11.35 o                         
   4   9   6        149.43        191.18        14.76 o                         
   5   9   6       1651.66       1638.53        35.77 o                         
   6   9   6         11.82         17.37         9.14 o                         
   7   9   6         66.22         55.17        11.39 o                         
   8   9   6         49.67         61.24        12.58 o                         
   9   9   6        183.73        209.23        16.20 o                         
  10   9   6        415.98        428.76        21.00 o                         
  11   9   6          0.02         -6.29        18.56 o                         
  12   9   6         16.16         10.98        19.36 o                         
 -15  10   6         46.97         62.04        22.92 o                         
 -14  10   6          1.00         -6.78        19.85 o                         
 -13  10   6        135.29        144.16        21.96 o                         
 -12  10   6        835.59        863.37        24.71 o                         
 -11  10   6         69.29         82.29        10.74 o                         
 -10  10   6          4.66         10.42        13.29 o                         
  -9  10   6       1189.59       1162.91        21.69 o                         
  -8  10   6       1899.36       1773.12        74.89 o                         
  -7  10   6        875.54        834.91        17.74 o                         
  -6  10   6       2177.58       2144.26        35.91 o                         
  -5  10   6         17.23         -7.98         7.98 o                         
  -4  10   6      10175.74       9773.99        93.17 o                         
  -3  10   6       3540.94       3594.41        58.46 o                         
  -2  10   6      10652.58      10975.09       105.87 o                         
  -1  10   6         28.95         29.23         7.14 o                         
   0  10   6        438.12        513.46        14.76 o                         
   1  10   6         24.42         32.21         9.31 o                         
   2  10   6        320.09        331.17        14.47 o                         
   3  10   6        521.04        500.71        15.61 o                         
   4  10   6       5411.51       5579.09        61.85 o                         
   5  10   6        113.74        101.55        12.54 o                         
   6  10   6        601.48        691.26        20.07 o                         
   7  10   6        126.30        165.06        13.06 o                         
   8  10   6         71.77         79.78        13.99 o                         
   9  10   6          1.20          0.07        16.56 o                         
  10  10   6        291.31        272.99        22.76 o                         
  11  10   6         51.77         37.42        20.31 o                         
 -15  11   6         22.34         26.95        23.09 o                         
 -14  11   6        213.88        212.39        23.44 o                         
 -13  11   6          2.94         46.00        23.79 o                         
 -12  11   6        458.04        473.26        22.50 o                         
 -11  11   6        761.01        764.84        34.08 o                         
 -10  11   6       1753.79       1690.81        40.31 o                         
  -9  11   6        241.87        239.06        18.55 o                         
  -8  11   6        146.73        158.02        17.11 o                         
  -7  11   6         28.86         25.85        12.20 o                         
  -6  11   6        463.83        416.60        13.14 o                         
  -5  11   6        851.60        846.09        15.20 o                         
  -4  11   6         29.24         27.03         9.27 o                         
  -3  11   6         28.21         43.04        11.94 o                         
  -2  11   6       1567.61       1501.92        19.72 o                         
  -1  11   6        259.84        220.26         9.04 o                         
   0  11   6       1077.92       1090.01        15.95 o                         
   1  11   6        492.28        445.69        12.50 o                         
   2  11   6         15.16         20.64        11.47 o                         
   3  11   6         59.86         74.16        12.48 o                         
   4  11   6          3.11          8.05        13.19 o                         
   5  11   6        601.70        569.42        22.76 o                         
   6  11   6         71.62        119.72        14.48 o                         
   7  11   6         10.12         25.20        11.78 o                         
   8  11   6        181.26        191.99        11.93 o                         
   9  11   6         10.25         57.78        20.22 o                         
  10  11   6          1.31         16.42        16.97 o                         
  11  11   6          5.05         21.58        18.19 o                         
 -15  12   6          3.81         24.32        23.97 o                         
 -14  12   6          6.21         41.81        24.00 o                         
 -13  12   6         62.92         75.92        25.34 o                         
 -12  12   6       1042.37       1153.81        28.52 o                         
 -11  12   6        265.88        268.52        16.34 o                         
 -10  12   6        949.64        961.77        21.92 o                         
  -9  12   6         47.28         45.61        12.37 o                         
  -8  12   6         83.61         93.62        13.20 o                         
  -7  12   6       1674.73       1636.44        24.11 o                         
  -6  12   6       3434.67       3262.13        33.92 o                         
  -5  12   6        444.23        394.65        12.10 o                         
  -4  12   6       8164.00       8181.10        81.82 o                         
  -3  12   6       1106.83       1137.40        15.94 o                         
  -2  12   6       5040.12       4830.55        49.52 o                         
  -1  12   6       1522.80       1569.15        21.84 o                         
   0  12   6         56.92         70.07        11.99 o                         
   1  12   6        118.17        119.81        11.23 o                         
   2  12   6          6.68         12.49        11.02 o                         
   3  12   6       1269.94       1259.63        21.78 o                         
   4  12   6       6976.83       6652.68        73.97 o                         
   5  12   6         31.26         19.93        17.63 o                         
   6  12   6       1142.53       1101.52        24.32 o                         
   7  12   6        236.62        275.12        27.26 o                         
   8  12   6          6.01         10.16        13.40 o                         
   9  12   6        233.41        203.31        21.06 o                         
  10  12   6        276.31        354.38        24.19 o                         
  11  12   6          1.98         11.32        21.25 o                         
 -14  13   6        346.71        361.36        25.41 o                         
 -13  13   6         86.95        108.58        27.21 o                         
 -12  13   6        406.17        417.49        24.05 o                         
 -11  13   6         28.05          4.73        14.32 o                         
 -10  13   6        471.65        439.50        18.49 o                         
  -9  13   6         46.19         98.97        14.76 o                         
  -8  13   6        481.49        463.07        27.46 o                         
  -7  13   6        474.01        494.08        16.18 o                         
  -6  13   6        379.69        355.87        19.72 o                         
  -5  13   6        599.39        614.24        17.21 o                         
  -4  13   6       1706.44       1734.37        23.07 o                         
  -3  13   6          5.70         -7.26         9.57 o                         
  -2  13   6        185.52        153.36        12.73 o                         
  -1  13   6        190.74        174.70        12.14 o                         
   0  13   6         57.66         42.48         9.87 o                         
   1  13   6         28.03         44.32        11.92 o                         
   2  13   6       1084.43       1040.11        20.57 o                         
   3  13   6        181.12        195.04        14.65 o                         
   4  13   6        405.76        467.83        20.15 o                         
   5  13   6         20.69         15.53        16.39 o                         
   6  13   6        501.35        487.15        24.07 o                         
   7  13   6          8.87          8.59        19.56 o                         
   8  13   6        398.81        377.65        23.62 o                         
   9  13   6         70.55         73.43        22.26 o                         
  10  13   6         51.82         42.97        18.62 o                         
 -13  14   6          3.41          7.19        26.55 o                         
 -12  14   6        556.74        531.35        24.35 o                         
 -11  14   6        308.99        282.74        18.26 o                         
 -10  14   6        315.93        302.01        23.31 o                         
  -9  14   6        766.81        732.63        24.63 o                         
  -8  14   6        250.98        230.92        15.74 o                         
  -7  14   6        525.10        569.50        29.40 o                         
  -6  14   6       1227.04       1175.61        20.05 o                         
  -5  14   6        113.49        121.03        13.69 o                         
  -4  14   6       1087.23       1086.46        21.78 o                         
  -3  14   6       1340.17       1236.44        21.71 o                         
  -2  14   6       2493.43       2430.04        48.64 o                         
  -1  14   6        147.78        166.20        20.04 o                         
   0  14   6        124.63        128.51        15.01 o                         
   1  14   6          1.53          2.86        11.74 o                         
   2  14   6        826.61        804.26        18.54 o                         
   3  14   6        777.27        776.97        18.32 o                         
   4  14   6       4129.12       4173.55        54.60 o                         
   5  14   6        105.94        123.20        20.18 o                         
   6  14   6       1670.36       1679.40        37.41 o                         
   7  14   6        274.25        275.21        27.82 o                         
   8  14   6          3.55          8.51        19.96 o                         
   9  14   6        357.60        360.93        23.79 o                         
  10  14   6        146.62        215.10        55.14 o                         
 -13  15   6         69.63         94.99        23.68 o                         
 -12  15   6          5.33         52.57        22.60 o                         
 -11  15   6        134.90        116.01        20.26 o                         
 -10  15   6        529.99        470.67        21.84 o                         
  -9  15   6        802.07        778.07        24.26 o                         
  -8  15   6       1141.80       1123.29        38.40 o                         
  -7  15   6        552.59        530.54        19.68 o                         
  -6  15   6        226.07        259.68        15.15 o                         
  -5  15   6         98.48        131.89        15.01 o                         
  -4  15   6        565.57        530.37        17.86 o                         
  -3  15   6          2.09         -0.07        12.12 o                         
  -2  15   6        145.44        154.50        13.56 o                         
  -1  15   6        165.55        173.93        14.58 o                         
   0  15   6        504.77        432.72        17.24 o                         
   1  15   6        188.30        202.83        14.99 o                         
   2  15   6         70.32         77.89        13.44 o                         
   3  15   6        118.88        116.79        14.19 o                         
   4  15   6        485.56        470.44        21.35 o                         
   5  15   6        324.52        282.17        19.19 o                         
   6  15   6         19.64         35.06        20.51 o                         
   7  15   6        308.90        352.54        25.11 o                         
   8  15   6        651.34        575.31        39.71 o                         
   9  15   6         80.24         62.98        24.77 o                         
 -12  16   6        122.88        163.74        28.15 o                         
 -11  16   6         38.23         62.76        25.36 o                         
 -10  16   6        292.72        287.54        26.58 o                         
  -9  16   6         26.28         42.24        19.90 o                         
  -8  16   6        775.12        841.49        32.95 o                         
  -7  16   6        617.20        558.45        19.06 o                         
  -6  16   6        806.85        827.79        21.36 o                         
  -5  16   6        328.87        300.49        19.72 o                         
  -4  16   6        426.67        473.54        17.54 o                         
  -3  16   6        489.24        473.97        18.07 o                         
  -2  16   6        741.85        783.62        23.54 o                         
  -1  16   6        669.32        614.24        24.56 o                         
   0  16   6       2284.65       2245.30        34.62 o                         
   1  16   6        878.51        799.36        22.81 o                         
   2  16   6       1555.66       1592.75        27.91 o                         
   3  16   6        639.83        648.50        22.37 o                         
   4  16   6        802.36        853.64        28.35 o                         
   5  16   6          7.58         11.48        16.92 o                         
   6  16   6        773.39        749.43        30.57 o                         
   7  16   6          1.96          8.60        25.51 o                         
   8  16   6         25.94         22.19        25.53 o                         
 -11  17   6        181.24        181.95        20.88 o                         
 -10  17   6        168.25        181.76        22.19 o                         
  -9  17   6        979.15        975.47        27.73 o                         
  -8  17   6        371.27        378.76        19.28 o                         
  -7  17   6        113.96        134.08        19.53 o                         
  -6  17   6        443.03        427.78        18.94 o                         
  -5  17   6        741.88        699.75        21.02 o                         
  -4  17   6        237.68        231.92        19.23 o                         
  -3  17   6         48.42         84.45        14.65 o                         
  -2  17   6          0.39          4.20        17.33 o                         
  -1  17   6        992.55       1019.58        21.99 o                         
   0  17   6         16.59          4.28        13.77 o                         
   1  17   6        372.02        366.12        21.07 o                         
   2  17   6         89.94         74.79        16.98 o                         
   3  17   6         54.54         70.74        17.73 o                         
   4  17   6         31.17         47.07        21.15 o                         
   5  17   6        607.03        629.89        26.94 o                         
   6  17   6         32.19         59.20        22.39 o                         
   7  17   6          3.52         13.48        25.19 o                         
 -10  18   6        121.94        167.74        25.11 o                         
  -9  18   6         33.96         35.01        20.33 o                         
  -8  18   6        842.24        861.98        30.34 o                         
  -7  18   6        405.93        447.41        24.02 o                         
  -6  18   6        477.31        480.64        22.53 o                         
  -5  18   6        643.76        676.42        24.11 o                         
  -4  18   6        258.27        268.10        17.45 o                         
  -3  18   6          1.73         24.71        16.33 o                         
  -2  18   6        468.09        417.82        18.45 o                         
  -1  18   6         37.70         12.82        18.96 o                         
   0  18   6       1493.81       1405.93        29.13 o                         
   1  18   6          0.80         11.59        27.68 o                         
   2  18   6       1816.10       1841.44        37.30 o                         
   3  18   6         93.41        125.75        20.22 o                         
   4  18   6         32.07         15.96        17.11 o                         
   5  18   6        705.54        717.20        30.65 o                         
   6  18   6         25.23         32.30        23.88 o                         
  -9  19   6         72.64         83.24        22.61 o                         
  -8  19   6        188.42        188.00        25.13 o                         
  -7  19   6         31.34         62.81        21.78 o                         
  -6  19   6         39.72         42.29        18.07 o                         
  -5  19   6         10.96         19.45        18.54 o                         
  -4  19   6         61.04         96.20        17.87 o                         
  -3  19   6        125.30        132.58        18.44 o                         
  -2  19   6          4.41         18.06        25.10 o                         
  -1  19   6        411.26        412.96        21.79 o                         
   0  19   6        535.27        489.29        22.65 o                         
   1  19   6        340.38        328.07        21.71 o                         
   2  19   6        124.31        127.57        18.89 o                         
   3  19   6        285.08        303.90        23.80 o                         
   4  19   6        214.53        238.58        21.10 o                         
   5  19   6         88.06        119.15        31.80 o                         
  -8  20   6        589.17        659.47        29.81 o                         
  -7  20   6        184.08        199.34        23.12 o                         
  -6  20   6        451.71        518.48        27.97 o                         
  -5  20   6        666.53        635.88        28.40 o                         
  -4  20   6        147.14        151.85        20.10 o                         
  -3  20   6       1713.43       1711.72        33.53 o                         
  -2  20   6        156.63        130.28        25.72 o                         
  -1  20   6          4.53          6.01        17.20 o                         
   0  20   6       1325.41       1290.13        34.61 o                         
   1  20   6        165.95        182.27        21.77 o                         
   2  20   6        989.62        933.56        32.40 o                         
   3  20   6         66.71         76.95        24.59 o                         
   4  20   6         24.29         36.02        23.64 o                         
  -6  21   6          1.06         19.61        21.97 o                         
  -5  21   6         30.43         16.24        20.32 o                         
  -4  21   6         28.77         80.66        29.85 o                         
  -3  21   6        268.31        251.31        23.23 o                         
  -2  21   6        122.88        141.61        21.18 o                         
  -1  21   6        249.12        209.91        27.47 o                         
   0  21   6        360.04        425.18        27.75 o                         
   1  21   6         75.17         99.04        20.50 o                         
   2  21   6         12.45         21.75        23.15 o                         
  -2  22   6        399.69        435.23        41.27 o                         
 -17   0   7          4.94         42.73        39.43 o                         
 -15   0   7        399.16        267.35        71.96 o                         
 -13   0   7        476.50        459.50        22.47 o                         
 -11   0   7       2344.80       2377.05        35.41 o                         
  -9   0   7       8194.33       8433.75       158.05 o                         
  -7   0   7       2261.48       2371.61        28.86 o                         
  -5   0   7       2444.62       2667.49        23.48 o                         
  -1   0   7       9812.57      10787.07       144.01 o                         
   1   0   7        255.36        206.38         8.13 o                         
   3   0   7       4255.04       4419.96        49.93 o                         
   5   0   7      17900.23      17752.25       257.91 o                         
   7   0   7        320.77        351.24        36.67 o                         
   9   0   7        466.60        461.25        49.63 o                         
  11   0   7        596.62        520.80        65.34 o                         
 -17   1   7         72.91         77.23        28.94 o                         
 -16   1   7        202.37        262.59        33.13 o                         
 -15   1   7        438.22        433.89        29.24 o                         
 -14   1   7          4.35          3.03        18.70 o                         
 -13   1   7        871.41        842.65        16.80 o                         
 -12   1   7        148.65        148.46        16.89 o                         
 -11   1   7        396.99        401.68        12.90 o                         
 -10   1   7         86.58        100.18         9.66 o                         
  -9   1   7       1658.68       1601.40        18.31 o                         
  -8   1   7        503.63        503.83        11.50 o                         
  -7   1   7         21.65         19.82         6.14 o                         
  -6   1   7         27.83         14.47         5.30 o                         
  -5   1   7       2241.98       2234.37        15.53 o                         
  -4   1   7         27.01         39.92         3.92 o                         
  -3   1   7       2138.45       2250.25        26.19 o                         
  -2   1   7        238.06        242.88         8.71 o                         
  -1   1   7         36.13         23.84         4.64 o                         
   0   1   7       1230.52       1321.02        14.51 o                         
   1   1   7        233.99        247.02        12.61 o                         
   2   1   7         24.37         21.39         4.94 o                         
   3   1   7         63.82         43.61         6.00 o                         
   4   1   7        155.54        159.29         6.80 o                         
   5   1   7        800.50        813.12        12.95 o                         
   6   1   7         44.45         26.49         8.91 o                         
   7   1   7        373.08        331.36        13.43 o                         
   8   1   7        288.95        273.98        24.25 o                         
   9   1   7         53.05         57.41        12.51 o                         
  10   1   7        107.81        121.84        22.13 o                         
  11   1   7        295.80        563.91        57.35 o                         
  12   1   7         55.98         96.36        27.49 o                         
 -17   2   7        125.98        176.52        36.56 o                         
 -16   2   7          2.68         54.25        31.06 o                         
 -15   2   7         61.10         74.40        16.16 o                         
 -14   2   7         44.44         37.06        10.87 o                         
 -13   2   7        103.78         76.60        12.68 o                         
 -12   2   7         71.20         85.93        13.45 o                         
 -11   2   7         35.25         14.31         9.40 o                         
 -10   2   7        264.92        294.32        13.77 o                         
  -9   2   7       1977.33       1984.24        22.39 o                         
  -8   2   7       2277.69       2274.11        46.32 o                         
  -7   2   7        262.22        335.64         8.94 o                         
  -6   2   7        607.43        508.06         9.93 o                         
  -5   2   7       6158.90       6219.76        69.98 o                         
  -4   2   7       4187.68       4406.53        27.68 o                         
  -3   2   7      24280.63      26749.39       563.61 o                         
  -2   2   7        261.77        223.35         2.86 o                         
  -1   2   7       5887.49       6197.39        62.38 o                         
   0   2   7       1181.88       1294.61         9.53 o                         
   1   2   7       1871.37       1942.07        14.43 o                         
   2   2   7        191.76        185.43         5.47 o                         
   3   2   7       4323.02       4034.46        27.28 o                         
   4   2   7         60.99         69.31         6.53 o                         
   5   2   7       8524.86       8688.36        83.67 o                         
   6   2   7         45.92         53.27         8.58 o                         
   7   2   7         26.03         42.37        12.26 o                         
   8   2   7        330.60        308.29        15.91 o                         
   9   2   7          6.92          4.39        17.42 o                         
  10   2   7         21.46         20.58        13.83 o                         
  11   2   7        437.86        506.26        78.02 o                         
  12   2   7          3.33          6.40        25.43 o                         
 -17   3   7         66.48        102.22        34.96 o                         
 -16   3   7        244.50        229.19        27.42 o                         
 -15   3   7        687.61        735.82        27.47 o                         
 -14   3   7         23.52         17.85         8.55 o                         
 -13   3   7        695.63        693.07        21.57 o                         
 -12   3   7       3175.53       3069.48        38.04 o                         
 -11   3   7        324.49        297.82        18.23 o                         
 -10   3   7       1079.98       1052.66        18.27 o                         
  -9   3   7       1533.80       1527.35        21.54 o                         
  -8   3   7        568.18        541.92        13.61 o                         
  -7   3   7       1041.18        997.99        10.84 o                         
  -6   3   7        355.21        325.22         5.62 o                         
  -5   3   7       1539.15       1539.75        16.40 o                         
  -4   3   7         15.68         22.94         4.06 o                         
  -3   3   7       1332.34       1340.94        15.25 o                         
  -2   3   7         39.59         23.50         3.22 o                         
  -1   3   7       2002.79       1973.05        12.88 o                         
   0   3   7         13.82         20.73         4.50 o                         
   1   3   7        210.30        217.61         6.04 o                         
   2   3   7         38.59         34.39         4.40 o                         
   3   3   7         36.64         34.85         7.50 o                         
   4   3   7          0.14         -6.18         6.18 o                         
   5   3   7        781.95        763.97        12.74 o                         
   6   3   7        293.38        319.21         9.58 o                         
   7   3   7        442.32        438.08        11.24 o                         
   8   3   7         83.08         92.86        14.77 o                         
   9   3   7          7.88         17.25        12.70 o                         
  10   3   7        722.68        718.18        22.76 o                         
  11   3   7        157.59        163.76        25.39 o                         
  12   3   7         63.62         39.63        24.70 o                         
 -17   4   7        151.33        157.71        23.89 o                         
 -16   4   7        215.70        205.52        24.25 o                         
 -15   4   7         84.03         48.51        23.40 o                         
 -14   4   7          0.59          6.89        22.81 o                         
 -13   4   7         30.18         25.16        15.26 o                         
 -12   4   7       1429.41       1393.22        31.85 o                         
 -11   4   7        139.91        140.70        11.06 o                         
 -10   4   7        297.50        307.87        14.71 o                         
  -9   4   7       3795.03       3795.79        43.20 o                         
  -8   4   7        575.05        542.74        10.97 o                         
  -7   4   7        148.09        143.90         6.66 o                         
  -6   4   7       4329.79       4448.60        30.58 o                         
  -5   4   7         46.00         72.32         7.19 o                         
  -4   4   7         60.48         98.05         6.11 o                         
  -3   4   7       2027.55       2093.80        13.73 o                         
  -2   4   7         34.68         24.52         6.73 o                         
  -1   4   7       4844.86       4729.63        34.52 o                         
   0   4   7        423.08        417.27         8.18 o                         
   1   4   7      13980.81      14836.11       129.47 o                         
   2   4   7        518.84        535.49         8.11 o                         
   3   4   7         90.75         74.86         9.99 o                         
   4   4   7       1098.78       1157.92        13.30 o                         
   5   4   7       1097.67       1067.59        13.77 o                         
   6   4   7        416.29        421.45        17.34 o                         
   7   4   7        841.44        832.14        14.97 o                         
   8   4   7         68.10         66.84        12.72 o                         
   9   4   7       1171.88       1117.55        24.26 o                         
  10   4   7        147.36        105.26        17.40 o                         
  11   4   7        500.07        487.49        26.66 o                         
  12   4   7         32.52         44.49        28.81 o                         
 -17   5   7        732.17        742.31        30.99 o                         
 -16   5   7        353.62        364.90        29.20 o                         
 -15   5   7        220.63        242.06        24.07 o                         
 -14   5   7        109.39        115.25        22.84 o                         
 -13   5   7        260.07        204.15        21.71 o                         
 -12   5   7        756.56        711.60        26.05 o                         
 -11   5   7         11.03         -4.76         9.73 o                         
 -10   5   7        236.69        244.06        11.12 o                         
  -9   5   7       2936.01       2812.47        39.15 o                         
  -8   5   7       1216.81       1151.36        16.38 o                         
  -7   5   7       5399.32       5156.19        38.36 o                         
  -6   5   7         22.28         24.02         5.47 o                         
  -5   5   7        669.86        680.09        16.33 o                         
  -4   5   7       1314.22       1442.23        11.23 o                         
  -3   5   7       1057.10       1006.94         9.49 o                         
  -2   5   7        545.81        551.46         6.15 o                         
  -1   5   7        994.94       1000.43         9.98 o                         
   0   5   7        288.43        326.28         6.53 o                         
   1   5   7        374.09        355.61         7.68 o                         
   2   5   7        227.42        221.89         7.00 o                         
   3   5   7        581.44        582.60         9.90 o                         
   4   5   7        165.28        175.20         9.45 o                         
   5   5   7        450.55        408.58         9.97 o                         
   6   5   7        260.94        264.43        10.45 o                         
   7   5   7        390.83        399.34        10.97 o                         
   8   5   7        543.45        542.24        16.60 o                         
   9   5   7        283.85        336.55        17.98 o                         
  10   5   7        281.96        320.26        20.37 o                         
  11   5   7          6.24         14.47        14.86 o                         
  12   5   7         21.53         27.32        21.79 o                         
 -17   6   7         31.66         78.08        28.12 o                         
 -16   6   7         15.01         -7.13        31.36 o                         
 -15   6   7          6.13         14.37        24.15 o                         
 -14   6   7          0.03         -6.26        21.54 o                         
 -13   6   7       1165.47       1109.08        36.81 o                         
 -12   6   7       1614.15       1500.64        45.17 o                         
 -11   6   7       2675.21       2561.73        36.75 o                         
 -10   6   7        373.26        382.85        11.70 o                         
  -9   6   7        676.27        681.83        13.01 o                         
  -8   6   7       1373.22       1419.31        14.49 o                         
  -7   6   7       7845.70       7622.06        67.56 o                         
  -6   6   7        202.21        276.67         8.17 o                         
  -5   6   7         59.52         75.16         6.39 o                         
  -4   6   7        350.50        327.36        12.64 o                         
  -3   6   7         28.40         57.48         6.41 o                         
  -2   6   7       3355.84       3495.66        26.32 o                         
  -1   6   7      21064.21      21765.71       218.15 o                         
   0   6   7        293.41        328.63         6.78 o                         
   1   6   7      28938.99      28703.11       368.65 o                         
   2   6   7       1514.61       1504.28        22.19 o                         
   3   6   7       1193.67       1023.12        15.16 o                         
   4   6   7        155.14        151.43        10.91 o                         
   5   6   7         93.65         85.99         8.17 o                         
   6   6   7        285.75        309.30        10.22 o                         
   7   6   7        925.28        921.57        15.53 o                         
   8   6   7         62.70         69.94        11.49 o                         
   9   6   7        923.51        943.22        24.38 o                         
  10   6   7        113.87         89.67        18.21 o                         
  11   6   7        238.62        268.91        20.97 o                         
  12   6   7          1.03         24.02        22.26 o                         
 -16   7   7          1.97          7.67        28.25 o                         
 -15   7   7         50.29         49.72        22.47 o                         
 -14   7   7         10.22         33.67        18.27 o                         
 -13   7   7        390.22        430.69        20.65 o                         
 -12   7   7        486.98        467.61        22.36 o                         
 -11   7   7        339.36        340.88        20.01 o                         
 -10   7   7        151.42        201.98        12.88 o                         
  -9   7   7       1186.28       1184.58        26.70 o                         
  -8   7   7        258.90        253.49        10.72 o                         
  -7   7   7       4098.05       4026.76        36.17 o                         
  -6   7   7         60.39         69.29         7.33 o                         
  -5   7   7         71.72         73.43         7.14 o                         
  -4   7   7        313.21        298.39         9.16 o                         
  -3   7   7        268.98        210.63         6.01 o                         
  -2   7   7       2203.26       2189.24        25.58 o                         
  -1   7   7       3876.23       3912.70        29.66 o                         
   0   7   7       2239.02       2022.29        17.73 o                         
   1   7   7          8.72         11.99         6.43 o                         
   2   7   7        566.52        568.46        27.58 o                         
   3   7   7          4.75         -3.23         9.88 o                         
   4   7   7       1023.83        955.24        15.66 o                         
   5   7   7          1.74          8.01         8.51 o                         
   6   7   7          6.36         15.37        12.24 o                         
   7   7   7        464.67        449.86        12.91 o                         
   8   7   7         98.97         68.13        11.38 o                         
   9   7   7        794.75        756.55        21.57 o                         
  10   7   7         17.21         25.62        15.45 o                         
  11   7   7          1.54         16.59        22.66 o                         
  12   7   7          9.38         24.93        20.19 o                         
 -16   8   7         38.74         93.24        40.18 o                         
 -15   8   7         24.04         21.01        20.20 o                         
 -14   8   7         44.00         62.35        19.12 o                         
 -13   8   7        366.17        412.09        20.66 o                         
 -12   8   7        312.09        316.46        24.71 o                         
 -11   8   7       1313.53       1322.85        41.16 o                         
 -10   8   7        749.87        740.42        22.33 o                         
  -9   8   7         11.04         28.23        10.18 o                         
  -8   8   7        407.10        402.14        23.52 o                         
  -7   8   7       2451.52       2452.10        52.61 o                         
  -6   8   7         82.88         51.02        10.98 o                         
  -5   8   7       1923.84       1795.53        19.02 o                         
  -4   8   7       1821.14       1690.98        15.80 o                         
  -3   8   7        303.45        301.36         7.43 o                         
  -2   8   7         91.37        101.98         7.13 o                         
  -1   8   7       1509.80       1459.42        15.61 o                         
   0   8   7       4048.19       3927.97        37.08 o                         
   1   8   7       8685.79       8656.19        81.86 o                         
   2   8   7        812.11        867.83        12.22 o                         
   3   8   7       1082.04       1139.98        20.02 o                         
   4   8   7        738.43        684.43        20.69 o                         
   5   8   7         44.61         36.66        10.75 o                         
   6   8   7         28.36         38.70        10.78 o                         
   7   8   7       3067.80       3091.40        39.39 o                         
   8   8   7        131.13        120.05        12.53 o                         
   9   8   7        308.00        262.44        18.59 o                         
  10   8   7         10.28         41.14        15.86 o                         
  11   8   7         23.58         42.32        19.84 o                         
 -16   9   7         46.62         45.23        39.16 o                         
 -15   9   7         88.08        136.51        24.83 o                         
 -14   9   7        336.23        307.22        20.79 o                         
 -13   9   7        229.43        289.14        23.30 o                         
 -12   9   7        961.30        942.01        24.63 o                         
 -11   9   7        124.43        140.27        18.07 o                         
 -10   9   7        197.15        199.06        13.81 o                         
  -9   9   7         12.54         23.67        10.10 o                         
  -8   9   7         29.41         38.15        12.56 o                         
  -7   9   7        241.29        275.68        24.43 o                         
  -6   9   7        518.25        483.97        12.15 o                         
  -5   9   7        207.21        200.92         9.23 o                         
  -4   9   7          9.08         15.46         6.40 o                         
  -3   9   7       2898.82       2775.76        30.16 o                         
  -2   9   7       1115.82        990.29        12.39 o                         
  -1   9   7       2249.32       2246.91        19.68 o                         
   0   9   7        488.03        496.29         9.93 o                         
   1   9   7          4.48          0.26         9.12 o                         
   2   9   7        102.43         84.01         8.18 o                         
   3   9   7         88.65         96.09        11.93 o                         
   4   9   7        217.71        208.93        11.93 o                         
   5   9   7         20.86          2.75         9.22 o                         
   6   9   7          5.70         20.95        11.11 o                         
   7   9   7        108.40        139.04        11.41 o                         
   8   9   7        181.98        182.63        13.26 o                         
   9   9   7         20.70         50.33        20.28 o                         
  10   9   7         31.17         71.23        19.01 o                         
  11   9   7          4.20         -6.45        18.31 o                         
 -15  10   7         37.18         43.06        28.04 o                         
 -14  10   7        465.28        501.00        30.79 o                         
 -13  10   7        729.88        759.94        26.09 o                         
 -12  10   7       1060.29       1075.39        26.80 o                         
 -11  10   7        178.04        180.18        13.25 o                         
 -10  10   7        482.88        471.41        19.38 o                         
  -9  10   7        436.30        437.67        16.70 o                         
  -8  10   7        853.38        834.72        17.90 o                         
  -7  10   7       2805.86       2856.33        34.93 o                         
  -6  10   7        371.20        388.34        11.02 o                         
  -5  10   7       2882.28       2869.96        42.36 o                         
  -4  10   7       1185.24       1128.79        17.94 o                         
  -3  10   7       3661.89       3752.83        48.00 o                         
  -2  10   7       1446.99       1475.00        37.96 o                         
  -1  10   7       5620.30       5576.25        56.92 o                         
   0  10   7        311.17        359.56        11.17 o                         
   1  10   7       3370.10       3248.66        31.19 o                         
   2  10   7        248.63        251.22        19.22 o                         
   3  10   7        790.50        789.24        16.90 o                         
   4  10   7        363.94        346.75        14.48 o                         
   5  10   7       1686.12       1756.10        27.00 o                         
   6  10   7       1501.67       1596.61        27.74 o                         
   7  10   7       1131.34       1062.86        27.87 o                         
   8  10   7         18.27         43.67        12.39 o                         
   9  10   7        530.59        535.75        25.27 o                         
  10  10   7         43.41         71.14        20.81 o                         
  11  10   7          5.18         19.47        19.18 o                         
 -15  11   7          7.91         61.67        31.84 o                         
 -14  11   7         89.64         75.82        20.92 o                         
 -13  11   7        581.24        597.90        25.48 o                         
 -12  11   7         96.26         74.21        21.98 o                         
 -11  11   7       1615.24       1601.84        23.94 o                         
 -10  11   7         25.86         46.66        14.68 o                         
  -9  11   7         36.15         47.38        12.68 o                         
  -8  11   7          8.35         -3.34        11.55 o                         
  -7  11   7        219.15        200.41        13.61 o                         
  -6  11   7        828.33        863.13        14.67 o                         
  -5  11   7       5114.72       4869.76        62.39 o                         
  -4  11   7        798.97        798.68        14.51 o                         
  -3  11   7        947.96        880.53        14.92 o                         
  -2  11   7          7.67         24.28         9.27 o                         
  -1  11   7        101.25        128.76         9.52 o                         
   0  11   7         24.70         50.69         9.44 o                         
   1  11   7          9.44         24.55         9.18 o                         
   2  11   7         86.58         80.74        15.83 o                         
   3  11   7        145.73        150.36        13.10 o                         
   4  11   7          2.50         11.76        14.97 o                         
   5  11   7       1055.85       1126.64        22.69 o                         
   6  11   7          9.37         12.18        13.97 o                         
   7  11   7        218.92        201.08        17.57 o                         
   8  11   7         23.21         24.27        12.83 o                         
   9  11   7         51.03         59.70        20.39 o                         
  10  11   7         28.58         27.60        18.47 o                         
 -15  12   7        135.10        131.52        24.52 o                         
 -14  12   7         12.68        -10.34        25.79 o                         
 -13  12   7        760.00        824.27        27.05 o                         
 -12  12   7        315.77        287.89        15.82 o                         
 -11  12   7         27.25         45.56        14.26 o                         
 -10  12   7         82.86         90.67        15.12 o                         
  -9  12   7        361.45        374.67        17.60 o                         
  -8  12   7        980.09        912.62        28.73 o                         
  -7  12   7       1883.17       1884.57        33.21 o                         
  -6  12   7          0.79         22.70         9.63 o                         
  -5  12   7       7611.88       7531.97        74.53 o                         
  -4  12   7         17.12         22.96         9.52 o                         
  -3  12   7       4721.89       4439.27        69.92 o                         
  -2  12   7       1666.02       1702.84        21.27 o                         
  -1  12   7          9.60          9.77        10.96 o                         
   0  12   7        563.10        559.73        16.61 o                         
   1  12   7         27.03          2.07        16.47 o                         
   2  12   7         13.31         17.33        17.53 o                         
   3  12   7       2895.20       2918.01        36.28 o                         
   4  12   7          8.94         37.77        16.63 o                         
   5  12   7       1211.80       1196.23        29.28 o                         
   6  12   7          0.78         -2.24        24.71 o                         
   7  12   7        269.49        220.73        19.20 o                         
   8  12   7        193.83        154.79        17.80 o                         
   9  12   7        526.00        510.24        27.29 o                         
  10  12   7          0.52         14.61        18.29 o                         
 -14  13   7         22.46         48.41        24.45 o                         
 -13  13   7        542.43        543.83        26.96 o                         
 -12  13   7         71.83         86.58        15.25 o                         
 -11  13   7        888.22        923.07        22.71 o                         
 -10  13   7        179.00        213.30        18.75 o                         
  -9  13   7          8.21         23.41        13.19 o                         
  -8  13   7         29.83         27.83        12.59 o                         
  -7  13   7        439.03        455.58        18.40 o                         
  -6  13   7        311.40        323.04        25.38 o                         
  -5  13   7       3526.95       3365.11        41.65 o                         
  -4  13   7        525.07        530.63        14.36 o                         
  -3  13   7       1807.23       1699.50        40.84 o                         
  -2  13   7         19.46         18.60         9.58 o                         
  -1  13   7        586.00        573.07        23.78 o                         
   0  13   7         63.44         75.20        15.02 o                         
   1  13   7        230.74        269.67        19.99 o                         
   2  13   7         69.45         84.44        13.59 o                         
   3  13   7          2.49        -13.32        13.73 o                         
   4  13   7          0.30         11.60        20.85 o                         
   5  13   7        561.24        605.91        21.99 o                         
   6  13   7         50.08         44.80        20.07 o                         
   7  13   7        244.88        228.33        18.06 o                         
   8  13   7          7.31         -1.07        16.37 o                         
   9  13   7        303.08        308.16        26.69 o                         
 -14  14   7          0.17        -19.10       106.01 o                         
 -13  14   7         70.12         32.45        19.97 o                         
 -12  14   7         14.84         41.58        17.85 o                         
 -11  14   7        133.34        147.15        17.83 o                         
 -10  14   7         19.07         33.13        16.40 o                         
  -9  14   7        285.62        265.99        18.20 o                         
  -8  14   7        493.80        479.39        19.08 o                         
  -7  14   7       1033.87       1041.83        26.55 o                         
  -6  14   7       1271.51       1285.32        23.80 o                         
  -5  14   7        889.90        873.21        20.53 o                         
  -4  14   7        133.05        170.58        14.39 o                         
  -3  14   7        918.18       1011.62        21.28 o                         
  -2  14   7          8.93         26.44        18.00 o                         
  -1  14   7        101.48        123.03        12.50 o                         
   0  14   7        479.57        502.47        18.48 o                         
   1  14   7        789.10        750.97        18.08 o                         
   2  14   7        398.80        403.14        17.27 o                         
   3  14   7       4401.43       4220.69        76.87 o                         
   4  14   7        278.80        260.27        19.10 o                         
   5  14   7        953.56        956.19        31.34 o                         
   6  14   7        170.88        157.29        20.28 o                         
   7  14   7          7.89         72.02        23.70 o                         
   8  14   7        401.71        340.24        23.60 o                         
   9  14   7        353.21        415.90        33.15 o                         
 -13  15   7         43.97         37.30        22.42 o                         
 -12  15   7         46.73         74.47        29.00 o                         
 -11  15   7        347.22        364.32        22.02 o                         
 -10  15   7        372.36        395.96        22.04 o                         
  -9  15   7        293.76        321.74        21.05 o                         
  -8  15   7        441.87        387.82        18.22 o                         
  -7  15   7         14.60          7.77        12.68 o                         
  -6  15   7         62.24         68.49        18.07 o                         
  -5  15   7       3102.43       2974.53        43.84 o                         
  -4  15   7        178.72        179.96        14.28 o                         
  -3  15   7          6.97         22.92        16.81 o                         
  -2  15   7        223.20        259.32        19.81 o                         
  -1  15   7       1070.81       1003.31        21.90 o                         
   0  15   7          3.24         -1.21        12.90 o                         
   1  15   7        172.68        196.52        21.86 o                         
   2  15   7        157.01        180.75        14.44 o                         
   3  15   7        677.14        662.71        21.53 o                         
   4  15   7         27.66         16.44        22.62 o                         
   5  15   7         37.33         69.13        31.81 o                         
   6  15   7          4.21         36.53        19.78 o                         
   7  15   7        682.81        700.62        33.59 o                         
   8  15   7         74.43        114.30        27.62 o                         
 -12  16   7          3.10         -8.33        32.02 o                         
 -11  16   7         11.26        -17.14        17.14 o                         
 -10  16   7          0.09         -9.74        19.47 o                         
  -9  16   7       1071.15       1153.58        29.35 o                         
  -8  16   7        618.07        623.45        22.86 o                         
  -7  16   7        758.37        746.76        21.17 o                         
  -6  16   7        351.11        333.89        18.83 o                         
  -5  16   7          8.55          2.85        13.72 o                         
  -4  16   7       1116.19       1099.21        24.32 o                         
  -3  16   7        526.39        530.13        18.03 o                         
  -2  16   7          0.60          2.18        12.04 o                         
  -1  16   7       1954.11       1895.94        28.19 o                         
   0  16   7       1564.24       1546.82        31.09 o                         
   1  16   7       2741.68       2677.16        36.40 o                         
   2  16   7       1908.88       1894.83        30.14 o                         
   3  16   7       1068.75       1143.18        32.82 o                         
   4  16   7          0.95         -9.87        15.69 o                         
   5  16   7        286.10        257.65        20.19 o                         
   6  16   7        121.86        168.41        25.41 o                         
   7  16   7          6.63         12.69        22.07 o                         
   8  16   7        428.66        351.62        29.89 o                         
 -11  17   7         67.50         79.59        27.30 o                         
 -10  17   7        533.55        575.26        40.12 o                         
  -9  17   7         77.99         55.25        19.65 o                         
  -8  17   7          1.02        -16.28        19.75 o                         
  -7  17   7        376.23        379.61        21.86 o                         
  -6  17   7          9.53         32.90        21.22 o                         
  -5  17   7        931.61        871.62        24.68 o                         
  -4  17   7         89.71        135.39        20.23 o                         
  -3  17   7        104.29        116.99        15.90 o                         
  -2  17   7         22.11         33.10        13.55 o                         
  -1  17   7          0.18         -3.88        13.75 o                         
   0  17   7         97.34        127.02        17.74 o                         
   1  17   7        214.85        205.74        18.02 o                         
   2  17   7        389.94        353.44        21.45 o                         
   3  17   7         91.99         78.75        19.19 o                         
   4  17   7        141.96        125.32        18.79 o                         
   5  17   7        171.41        176.41        24.98 o                         
   6  17   7          0.76         -1.51        20.81 o                         
   7  17   7         39.30         58.51        27.18 o                         
 -10  18   7        280.28        310.89        25.01 o                         
  -9  18   7        565.72        591.35        32.67 o                         
  -8  18   7        582.55        627.84        27.99 o                         
  -7  18   7        772.09        740.08        27.90 o                         
  -6  18   7        821.23        874.61        26.09 o                         
  -5  18   7        369.01        360.37        22.47 o                         
  -4  18   7          1.34        -17.58        17.58 o                         
  -3  18   7        401.40        385.55        18.15 o                         
  -2  18   7         28.39         55.50        21.69 o                         
  -1  18   7       1693.19       1643.16        29.59 o                         
   0  18   7         91.82         81.47        16.03 o                         
   1  18   7       1525.87       1584.42        42.65 o                         
   2  18   7        117.58        142.86        22.56 o                         
   3  18   7        102.75        130.55        19.47 o                         
   4  18   7         82.84         50.82        18.36 o                         
   5  18   7         41.53         24.65        29.48 o                         
   6  18   7         46.03         42.50        24.08 o                         
  -9  19   7        319.67        335.38        37.21 o                         
  -8  19   7        573.68        581.31        27.09 o                         
  -7  19   7        342.10        361.50        23.48 o                         
  -6  19   7        264.40        259.67        24.52 o                         
  -5  19   7         18.69         36.20        17.34 o                         
  -4  19   7        620.64        624.25        22.23 o                         
  -3  19   7        111.64        109.30        21.45 o                         
  -2  19   7          3.16          2.66        16.27 o                         
  -1  19   7        814.64        920.06        33.90 o                         
   0  19   7         47.14         52.63        17.02 o                         
   1  19   7         68.15         87.38        20.42 o                         
   2  19   7         28.82         27.28        17.82 o                         
   3  19   7        157.56        126.80        21.03 o                         
   4  19   7          2.52          2.63        18.44 o                         
   5  19   7         36.31          1.50        24.47 o                         
  -8  20   7         33.85         30.39        22.25 o                         
  -7  20   7        362.91        404.59        30.17 o                         
  -6  20   7        108.78        127.24        23.36 o                         
  -5  20   7        391.71        410.44        27.20 o                         
  -4  20   7        664.55        690.99        26.26 o                         
  -3  20   7         92.24         76.68        19.53 o                         
  -2  20   7         57.65         63.62        24.05 o                         
  -1  20   7       1024.09        998.37        27.46 o                         
   0  20   7         71.58         71.84        18.75 o                         
   1  20   7        890.21        862.66        37.54 o                         
   2  20   7         16.04         36.95        22.25 o                         
   3  20   7          6.59         11.46        25.84 o                         
  -6  21   7         21.02         14.58        20.35 o                         
  -5  21   7        304.02        292.87        35.41 o                         
  -4  21   7        140.06        101.77        22.06 o                         
  -3  21   7        272.41        321.65        25.66 o                         
  -2  21   7        139.56        137.29        21.23 o                         
  -1  21   7       1140.68       1151.75        35.15 o                         
   0  21   7        135.26        196.55        24.52 o                         
   1  21   7         34.79         46.20        19.80 o                         
 -16   0   8          4.43         34.74        34.46 o                         
 -14   0   8         86.34        113.30        35.98 o                         
 -12   0   8        232.62        266.33        24.10 o                         
 -10   0   8       3113.70       3214.38        39.08 o                         
  -8   0   8         79.64         62.60         8.18 o                         
  -6   0   8       7356.20       7535.99        73.97 o                         
  -4   0   8      37028.96      38660.64      1259.95 o                         
  -2   0   8         42.41         70.03        17.09 o                         
   0   0   8       1077.68       1342.46        13.15 o                         
   2   0   8       8023.55       8165.05        92.77 o                         
   4   0   8       5136.31       5105.63       110.32 o                         
   6   0   8       1642.32       1737.83        33.81 o                         
   8   0   8         69.45         82.71        38.05 o                         
  10   0   8        356.06        360.07        55.42 o                         
  12   0   8        181.28        117.45        60.93 o                         
 -17   1   8        115.39        144.30        44.25 o                         
 -16   1   8         63.34         84.00        24.95 o                         
 -15   1   8        112.74        113.36        17.08 o                         
 -14   1   8        608.27        601.14        24.84 o                         
 -13   1   8         23.99         26.06        10.91 o                         
 -12   1   8       2440.25       2391.89        27.79 o                         
 -11   1   8         21.99         17.37         8.32 o                         
 -10   1   8        446.67        463.63        13.63 o                         
  -9   1   8          0.27         15.19         6.72 o                         
  -8   1   8          6.01         -6.38         6.38 o                         
  -7   1   8        253.56        236.97        10.38 o                         
  -6   1   8       2193.28       2136.23        19.78 o                         
  -5   1   8         39.92         41.89         3.17 o                         
  -4   1   8       3352.15       3354.00        25.87 o                         
  -3   1   8         48.36         52.50         8.75 o                         
  -2   1   8        645.03        618.78        11.97 o                         
  -1   1   8        109.01         87.93         6.22 o                         
   0   1   8        176.54        182.47         5.02 o                         
   1   1   8        381.39        357.81         7.05 o                         
   2   1   8        132.80        132.87         7.30 o                         
   3   1   8          1.02         -7.62         7.66 o                         
   4   1   8          0.08         -5.57         6.93 o                         
   5   1   8         65.64         67.06        10.15 o                         
   6   1   8         21.93         34.24         9.81 o                         
   7   1   8        206.86        214.17        28.19 o                         
   8   1   8         39.20         28.02        12.57 o                         
   9   1   8        256.00        263.39        22.81 o                         
  10   1   8         67.51        114.30        36.07 o                         
  11   1   8         39.91         62.60        25.34 o                         
  12   1   8         11.48         46.59        41.52 o                         
 -17   2   8         69.35        100.31        58.59 o                         
 -16   2   8         69.94         50.17        24.95 o                         
 -15   2   8          4.27         33.03        19.80 o                         
 -14   2   8        247.64        261.55        16.68 o                         
 -13   2   8         36.86         40.42        10.70 o                         
 -12   2   8       1670.09       1696.15        27.70 o                         
 -11   2   8       1380.27       1440.83        20.48 o                         
 -10   2   8        305.11        313.64        12.95 o                         
  -9   2   8        898.77        835.08        23.24 o                         
  -8   2   8        941.62       1028.64        35.26 o                         
  -7   2   8        177.84        231.64         8.20 o                         
  -6   2   8       4474.92       4278.44        65.02 o                         
  -5   2   8         25.66         33.13         3.75 o                         
  -4   2   8      19590.65      21030.99       184.67 o                         
  -3   2   8        163.56        246.26         6.09 o                         
  -2   2   8       1732.97       1915.49        25.05 o                         
  -1   2   8        172.16        186.02         3.56 o                         
   0   2   8      10361.57      10941.11        73.22 o                         
   1   2   8       2585.99       2622.96        16.71 o                         
   2   2   8       5715.58       5611.88        38.95 o                         
   3   2   8        226.18        183.81         7.04 o                         
   4   2   8       4560.49       4534.45        39.89 o                         
   5   2   8        896.95        905.80        15.82 o                         
   6   2   8        757.58        751.15        16.72 o                         
   7   2   8          3.01          3.97        10.48 o                         
   8   2   8        677.72        619.94        19.01 o                         
   9   2   8        109.64         97.73        18.28 o                         
  10   2   8        640.25        607.79        22.91 o                         
  11   2   8         73.58         44.08        21.61 o                         
  12   2   8         65.91        101.11        35.50 o                         
 -17   3   8        139.38        105.92        28.95 o                         
 -16   3   8          8.27          8.00        14.56 o                         
 -15   3   8        180.30        191.11        19.16 o                         
 -14   3   8         78.54        132.31        28.79 o                         
 -13   3   8       1191.48       1099.57        23.30 o                         
 -12   3   8        198.36        186.63        15.16 o                         
 -11   3   8        147.03        144.41        11.09 o                         
 -10   3   8       1439.05       1433.04        19.22 o                         
  -9   3   8       1093.76       1090.17        17.18 o                         
  -8   3   8        330.85        301.25         8.59 o                         
  -7   3   8        389.65        389.83         8.82 o                         
  -6   3   8          4.37         11.87         4.29 o                         
  -5   3   8        102.26         77.07         8.12 o                         
  -4   3   8       1493.35       1519.39        15.64 o                         
  -3   3   8       1167.81       1255.60        19.53 o                         
  -2   3   8        663.08        712.15         7.07 o                         
  -1   3   8       2516.38       2532.95        15.83 o                         
   0   3   8        424.56        443.28        11.87 o                         
   1   3   8         21.61         31.13         6.78 o                         
   2   3   8         11.11          5.78         4.89 o                         
   3   3   8         39.44         50.31         5.93 o                         
   4   3   8        130.72        162.00         6.85 o                         
   5   3   8       1011.09        988.53        18.02 o                         
   6   3   8        112.02        135.61        14.34 o                         
   7   3   8        106.89        122.62         9.93 o                         
   8   3   8         79.23         99.13        12.70 o                         
   9   3   8        919.08        941.54        26.18 o                         
  10   3   8        231.53        271.07        20.37 o                         
  11   3   8         82.27        123.36        22.90 o                         
  12   3   8          7.11         60.47        27.38 o                         
 -17   4   8          0.04         -0.03        21.96 o                         
 -16   4   8          0.24        -15.44        15.44 o                         
 -15   4   8        184.35        207.50        23.63 o                         
 -14   4   8        182.24        179.83        13.91 o                         
 -13   4   8         77.92         71.13        12.59 o                         
 -12   4   8         84.78         97.46        10.67 o                         
 -11   4   8         63.86         54.79         9.36 o                         
 -10   4   8        429.06        383.01        12.03 o                         
  -9   4   8         14.19         32.71         9.01 o                         
  -8   4   8       3537.33       3779.37        39.56 o                         
  -7   4   8        872.58       1025.71        11.53 o                         
  -6   4   8       7060.95       7185.36        50.84 o                         
  -5   4   8       3917.01       4068.59        32.90 o                         
  -4   4   8       9640.93      10284.61       168.69 o                         
  -3   4   8       4980.36       4816.06        29.51 o                         
  -2   4   8        983.91        803.39         6.62 o                         
  -1   4   8        391.97        425.36         9.56 o                         
   0   4   8       6880.68       6984.82        49.84 o                         
   1   4   8       4597.03       4694.60        33.54 o                         
   2   4   8       1213.81       1169.36        10.51 o                         
   3   4   8          3.45          3.97         5.79 o                         
   4   4   8        687.01        704.27        10.95 o                         
   5   4   8       1322.69       1144.24        19.83 o                         
   6   4   8         53.36         73.06         9.66 o                         
   7   4   8        226.91        216.04        11.65 o                         
   8   4   8        852.21        896.77        24.00 o                         
   9   4   8         50.94         58.64        18.21 o                         
  10   4   8       1442.57       1438.30        40.25 o                         
  11   4   8         44.11         41.82        21.46 o                         
  12   4   8         34.33         72.31        27.54 o                         
 -17   5   8        105.34        112.18        24.24 o                         
 -16   5   8        488.28        502.95        25.97 o                         
 -15   5   8        104.59        109.67        21.70 o                         
 -14   5   8        264.13        294.39        19.25 o                         
 -13   5   8        283.71        244.24        14.33 o                         
 -12   5   8          2.19         23.22        11.32 o                         
 -11   5   8        567.03        572.72        16.41 o                         
 -10   5   8       1668.14       1659.13        19.89 o                         
  -9   5   8        352.58        351.52         9.87 o                         
  -8   5   8       3980.61       4149.88        50.19 o                         
  -7   5   8          7.43         16.55         5.38 o                         
  -6   5   8         66.75         71.63         7.93 o                         
  -5   5   8        218.61        172.99         9.74 o                         
  -4   5   8       7592.51       7462.03        58.86 o                         
  -3   5   8         76.40         61.06         7.87 o                         
  -2   5   8       2026.96       2049.70        13.82 o                         
  -1   5   8        103.64        112.09         4.66 o                         
   0   5   8        164.37        153.08         7.45 o                         
   1   5   8       1191.14       1152.94        11.80 o                         
   2   5   8         40.83         51.64         6.43 o                         
   3   5   8         25.57         27.01         6.24 o                         
   4   5   8        530.54        497.09        11.03 o                         
   5   5   8        678.01        669.86        15.83 o                         
   6   5   8          1.81          5.04         8.92 o                         
   7   5   8          5.52         22.36        11.24 o                         
   8   5   8        426.48        382.01        20.28 o                         
   9   5   8          7.54         -3.09        15.84 o                         
  10   5   8          0.83         16.42        23.06 o                         
  11   5   8         55.49         87.20        17.63 o                         
 -17   6   8          0.67         22.58        24.64 o                         
 -16   6   8          9.22          8.08        27.35 o                         
 -15   6   8         37.10         41.23        22.76 o                         
 -14   6   8        331.06        343.67        20.46 o                         
 -13   6   8         55.23         36.45        16.36 o                         
 -12   6   8        410.07        393.67        20.41 o                         
 -11   6   8        242.76        257.05        10.85 o                         
 -10   6   8        860.00        860.75        15.88 o                         
  -9   6   8        164.30        179.26         9.63 o                         
  -8   6   8       5150.35       4996.97        45.36 o                         
  -7   6   8        483.83        520.16        10.23 o                         
  -6   6   8        682.95        712.26        13.58 o                         
  -5   6   8       4466.01       4540.95        38.89 o                         
  -4   6   8        125.51        146.90         6.65 o                         
  -3   6   8       1798.90       1957.70        19.02 o                         
  -2   6   8      21269.44      22323.39       225.93 o                         
  -1   6   8       1575.87       1771.06        13.92 o                         
   0   6   8      18136.74      18664.58       182.85 o                         
   1   6   8       1247.76       1346.05        15.12 o                         
   2   6   8         89.60         91.54         7.61 o                         
   3   6   8       1262.82       1193.44        14.77 o                         
   4   6   8        337.53        361.68        10.01 o                         
   5   6   8        260.47        261.86        11.78 o                         
   6   6   8         93.19        123.18         9.84 o                         
   7   6   8          5.42          8.75        12.32 o                         
   8   6   8        998.76        980.61        25.22 o                         
   9   6   8        278.23        267.27        18.64 o                         
  10   6   8        630.56        570.62        24.23 o                         
  11   6   8          3.31          0.04        17.50 o                         
 -16   7   8        111.93        170.38        23.04 o                         
 -15   7   8          3.93        -17.72        17.72 o                         
 -14   7   8        160.11        177.71        22.61 o                         
 -13   7   8         97.33        117.78        17.87 o                         
 -12   7   8         26.49         15.29        13.80 o                         
 -11   7   8        125.70        113.57        14.68 o                         
 -10   7   8       2003.24       1994.55        35.06 o                         
  -9   7   8        303.86        291.36         9.34 o                         
  -8   7   8       3682.67       3610.43        46.14 o                         
  -7   7   8        649.72        596.11        11.61 o                         
  -6   7   8          7.12        -12.65        12.65 o                         
  -5   7   8        987.35        930.81        10.17 o                         
  -4   7   8        933.96        937.52         9.78 o                         
  -3   7   8        384.83        379.53        12.84 o                         
  -2   7   8        461.33        470.60         7.32 o                         
  -1   7   8        323.98        366.21         7.26 o                         
   0   7   8          1.44         11.08         6.45 o                         
   1   7   8        823.51        822.87        20.22 o                         
   2   7   8        214.64        204.35         9.53 o                         
   3   7   8        227.95        204.98         9.22 o                         
   4   7   8          2.59         17.45         8.75 o                         
   5   7   8        279.39        240.58        10.90 o                         
   6   7   8        160.57        156.09        11.45 o                         
   7   7   8         80.05         51.44        13.05 o                         
   8   7   8        316.29        322.57        19.80 o                         
   9   7   8          9.61         36.57        17.11 o                         
  10   7   8        278.36        332.47        22.64 o                         
  11   7   8         25.46         17.68        18.15 o                         
 -16   8   8         66.15         49.45        28.45 o                         
 -15   8   8          0.78         21.60        18.95 o                         
 -14   8   8         75.25         82.59        18.26 o                         
 -13   8   8        656.16        636.14        22.33 o                         
 -12   8   8        794.13        741.39        21.23 o                         
 -11   8   8        904.57        889.24        22.63 o                         
 -10   8   8        122.71         92.21        11.20 o                         
  -9   8   8        184.39        202.68        10.93 o                         
  -8   8   8       2801.96       2859.77        34.42 o                         
  -7   8   8        119.46        125.62         9.44 o                         
  -6   8   8          7.36         18.29         9.87 o                         
  -5   8   8       1237.88       1186.01        21.90 o                         
  -4   8   8        351.10        306.78         8.32 o                         
  -3   8   8        199.42        166.82         7.53 o                         
  -2   8   8      16440.41      16425.73       195.91 o                         
  -1   8   8          2.17         -1.22         5.61 o                         
   0   8   8       5560.45       5513.17        65.62 o                         
   1   8   8        749.98        732.97        15.81 o                         
   2   8   8        233.47        234.49        14.92 o                         
   3   8   8       1935.34       1866.23        25.48 o                         
   4   8   8        106.08        147.96        10.25 o                         
   5   8   8         16.30         25.66        10.38 o                         
   6   8   8       1428.72       1464.70        19.36 o                         
   7   8   8        267.04        283.04        14.23 o                         
   8   8   8        762.39        738.83        19.92 o                         
   9   8   8         53.22         42.97        16.55 o                         
  10   8   8         59.25         72.24        18.79 o                         
  11   8   8          1.48         13.30        19.47 o                         
 -16   9   8        149.34        200.70        42.50 o                         
 -15   9   8         31.40         38.61        19.78 o                         
 -14   9   8        537.41        581.56        32.86 o                         
 -13   9   8        311.27        260.31        19.41 o                         
 -12   9   8        390.80        417.15        18.86 o                         
 -11   9   8         37.04         50.78        13.84 o                         
 -10   9   8       1083.58       1069.54        18.04 o                         
  -9   9   8        121.06        104.54        11.65 o                         
  -8   9   8       1050.10       1035.27        20.89 o                         
  -7   9   8        755.42        776.33        20.89 o                         
  -6   9   8        150.48        125.66        10.68 o                         
  -5   9   8        232.87        210.50         7.99 o                         
  -4   9   8        148.15        148.73         7.81 o                         
  -3   9   8       2120.14       2178.76        44.37 o                         
  -2   9   8        189.28        179.61        10.18 o                         
  -1   9   8       1454.47       1398.25        18.46 o                         
   0   9   8        422.28        406.54        12.90 o                         
   1   9   8         85.42         86.93         8.47 o                         
   2   9   8        809.10        784.56        17.01 o                         
   3   9   8          5.18        -16.51        17.46 o                         
   4   9   8          3.15         21.77        11.79 o                         
   5   9   8        282.00        300.82        13.04 o                         
   6   9   8          0.28          4.68        11.01 o                         
   7   9   8          0.27          2.64        13.80 o                         
   8   9   8        256.39        257.24        16.92 o                         
   9   9   8         49.82         73.88        17.59 o                         
  10   9   8         18.88         31.80        20.22 o                         
 -15  10   8          9.74          2.28        22.71 o                         
 -14  10   8        281.94        299.79        24.73 o                         
 -13  10   8        239.76        269.88        22.39 o                         
 -12  10   8          3.97          8.54        14.27 o                         
 -11  10   8        606.65        541.74        18.18 o                         
 -10  10   8         65.17         74.23        18.58 o                         
  -9  10   8       1716.94       1711.65        27.46 o                         
  -8  10   8       1515.30       1489.61        22.45 o                         
  -7  10   8         16.77          3.08        12.49 o                         
  -6  10   8       1224.15       1219.94        25.18 o                         
  -5  10   8         82.30        100.48         9.30 o                         
  -4  10   8       1144.40       1184.74        15.67 o                         
  -3  10   8        481.16        490.28        10.57 o                         
  -2  10   8       4755.93       4756.62        41.71 o                         
  -1  10   8          5.49         33.60         9.54 o                         
   0  10   8        653.08        649.36        11.34 o                         
   1  10   8       1651.86       1616.92        22.60 o                         
   2  10   8        906.96        957.84        25.54 o                         
   3  10   8       1459.90       1472.24        23.51 o                         
   4  10   8       3948.91       4080.27        56.47 o                         
   5  10   8        413.24        412.28        15.59 o                         
   6  10   8       3425.70       3271.46        43.07 o                         
   7  10   8         42.65         56.28        14.47 o                         
   8  10   8        209.94        179.98        14.05 o                         
   9  10   8          3.05         21.66        18.02 o                         
  10  10   8         32.68         44.41        24.05 o                         
 -15  11   8         72.35         82.39        22.53 o                         
 -14  11   8        403.90        457.87        24.37 o                         
 -13  11   8         14.22          4.52        18.17 o                         
 -12  11   8        581.99        661.70        23.26 o                         
 -11  11   8         82.58        101.18        12.74 o                         
 -10  11   8        292.17        267.24        19.54 o                         
  -9  11   8         14.11         14.62        11.40 o                         
  -8  11   8        184.63        179.96        17.99 o                         
  -7  11   8        273.89        266.09        14.59 o                         
  -6  11   8       5278.76       5100.58        49.94 o                         
  -5  11   8        792.86        763.39        14.07 o                         
  -4  11   8         43.47         53.43         9.57 o                         
  -3  11   8       1483.87       1532.84        26.86 o                         
  -2  11   8        411.13        455.41        11.22 o                         
  -1  11   8         29.70         39.09         9.85 o                         
   0  11   8        490.32        510.66        17.78 o                         
   1  11   8        146.93        119.83        23.70 o                         
   2  11   8        203.35        204.88        11.96 o                         
   3  11   8       1122.12       1133.17        21.83 o                         
   4  11   8        313.07        366.65        22.91 o                         
   5  11   8         87.86        129.40        18.58 o                         
   6  11   8         37.56         47.01        15.57 o                         
   7  11   8          3.10         10.85        12.98 o                         
   8  11   8        309.20        344.63        22.69 o                         
   9  11   8         66.04         93.37        20.14 o                         
  10  11   8          1.01        -14.56        26.08 o                         
 -15  12   8          9.32         59.81        27.97 o                         
 -14  12   8         25.06          7.65        26.78 o                         
 -13  12   8        114.10        119.25        23.24 o                         
 -12  12   8          4.82         -6.45        14.06 o                         
 -11  12   8         68.53         94.92        21.73 o                         
 -10  12   8        179.87        185.47        15.73 o                         
  -9  12   8          2.54         -3.78        12.12 o                         
  -8  12   8       1594.94       1606.95        28.30 o                         
  -7  12   8         13.85         41.45        12.01 o                         
  -6  12   8       1466.61       1501.94        38.61 o                         
  -5  12   8        328.01        338.76        12.57 o                         
  -4  12   8       7818.91       7869.06        89.35 o                         
  -3  12   8       1683.18       1705.54        22.12 o                         
  -2  12   8        368.98        403.70        15.11 o                         
  -1  12   8        743.51        749.07        18.14 o                         
   0  12   8         65.42         61.52        10.63 o                         
   1  12   8        296.03        290.44        16.36 o                         
   2  12   8        683.65        663.23        16.79 o                         
   3  12   8        417.57        459.90        15.81 o                         
   4  12   8       1564.39       1580.87        32.59 o                         
   5  12   8         65.97         38.13        21.91 o                         
   6  12   8        912.65        972.66        25.10 o                         
   7  12   8         12.73         37.53        14.19 o                         
   8  12   8        192.34        219.88        21.82 o                         
   9  12   8         42.35         20.06        18.39 o                         
 -14  13   8        351.04        392.74        24.61 o                         
 -13  13   8          2.36          3.45        27.54 o                         
 -12  13   8        796.59        776.09        26.61 o                         
 -11  13   8          2.89          6.59        18.62 o                         
 -10  13   8        212.75        218.45        17.09 o                         
  -9  13   8        194.05        236.91        16.60 o                         
  -8  13   8        512.00        494.20        22.48 o                         
  -7  13   8         97.91        131.33        27.47 o                         
  -6  13   8       3844.30       3757.74        43.52 o                         
  -5  13   8        370.07        374.23        15.60 o                         
  -4  13   8        100.04         94.62        12.07 o                         
  -3  13   8        572.94        559.46        14.83 o                         
  -2  13   8         71.61         90.04        18.90 o                         
  -1  13   8         43.85         58.62        10.14 o                         
   0  13   8       1523.19       1544.32        21.65 o                         
   1  13   8          0.19         15.55        10.61 o                         
   2  13   8        101.37        116.83        13.34 o                         
   3  13   8        114.55        113.05        14.18 o                         
   4  13   8        694.19        694.05        24.89 o                         
   5  13   8         48.90         47.19        18.85 o                         
   6  13   8         20.17         69.96        25.32 o                         
   7  13   8         84.90         93.20        16.16 o                         
   8  13   8        163.71        166.28        25.00 o                         
   9  13   8          2.59         17.06        19.30 o                         
 -13  14   8          0.73         11.90        22.48 o                         
 -12  14   8        340.18        323.90        19.23 o                         
 -11  14   8         16.41          2.30        18.49 o                         
 -10  14   8        982.23        966.12        30.79 o                         
  -9  14   8        459.34        486.15        24.22 o                         
  -8  14   8        433.13        442.02        18.46 o                         
  -7  14   8        898.99        886.60        18.77 o                         
  -6  14   8        777.97        765.21        27.20 o                         
  -5  14   8          0.30         -0.75        13.32 o                         
  -4  14   8       1473.09       1460.03        26.37 o                         
  -3  14   8        107.21        123.91        13.20 o                         
  -2  14   8        364.43        373.66        15.22 o                         
  -1  14   8       1037.96       1008.28        19.41 o                         
   0  14   8       1021.36       1036.91        21.57 o                         
   1  14   8        125.79        136.81        12.60 o                         
   2  14   8       2207.51       2140.43        32.85 o                         
   3  14   8        149.58        168.93        17.05 o                         
   4  14   8       1075.58       1028.08        36.33 o                         
   5  14   8        172.63        173.28        27.50 o                         
   6  14   8        378.19        383.49        33.67 o                         
   7  14   8        509.68        473.12        23.18 o                         
   8  14   8         10.52         13.14        17.64 o                         
 -13  15   8         93.88         61.33        22.32 o                         
 -12  15   8         25.89         35.40        17.64 o                         
 -11  15   8          0.31        -12.47        19.52 o                         
 -10  15   8          7.97         37.43        18.92 o                         
  -9  15   8         37.86         49.58        20.52 o                         
  -8  15   8         92.42        127.40        18.58 o                         
  -7  15   8        736.64        748.55        24.63 o                         
  -6  15   8       3098.63       3105.96        50.61 o                         
  -5  15   8        251.70        223.55        23.68 o                         
  -4  15   8          3.96         -2.41        12.59 o                         
  -3  15   8         31.92         42.20        15.93 o                         
  -2  15   8        454.58        450.27        22.67 o                         
  -1  15   8        518.93        531.30        16.73 o                         
   0  15   8        602.65        568.15        25.72 o                         
   1  15   8        795.05        808.78        24.24 o                         
   2  15   8        637.03        599.06        18.63 o                         
   3  15   8        111.65        114.17        20.37 o                         
   4  15   8         53.09         50.96        21.44 o                         
   5  15   8          3.93         -5.28        18.72 o                         
   6  15   8         29.76         26.49        23.60 o                         
   7  15   8         33.58         61.65        24.30 o                         
   8  15   8         10.88          5.86        18.51 o                         
 -12  16   8         31.57         51.51        20.15 o                         
 -11  16   8          0.50         33.65        20.49 o                         
 -10  16   8        532.87        600.62        30.42 o                         
  -9  16   8        488.11        478.01        23.27 o                         
  -8  16   8        597.99        636.70        24.52 o                         
  -7  16   8        162.97        171.03        17.92 o                         
  -6  16   8         14.73          3.94        13.15 o                         
  -5  16   8        825.56        849.32        21.24 o                         
  -4  16   8        202.72        238.91        18.23 o                         
  -3  16   8        183.98        215.00        21.87 o                         
  -2  16   8        898.66        878.32        21.73 o                         
  -1  16   8        949.01        958.99        21.65 o                         
   0  16   8       2266.78       2259.31        39.14 o                         
   1  16   8        973.71       1070.80        24.62 o                         
   2  16   8       1476.91       1435.01        29.61 o                         
   3  16   8         30.07         15.09        16.07 o                         
   4  16   8        319.27        306.67        21.71 o                         
   5  16   8          0.31         30.38        20.76 o                         
   6  16   8        106.85        102.04        22.07 o                         
   7  16   8        342.64        376.87        30.37 o                         
 -11  17   8         29.26         42.25        22.06 o                         
 -10  17   8        321.01        355.87        22.00 o                         
  -9  17   8         63.75         67.24        19.55 o                         
  -8  17   8        351.95        359.94        21.54 o                         
  -7  17   8        504.15        513.21        27.94 o                         
  -6  17   8       1217.39       1216.06        30.03 o                         
  -5  17   8         51.29         44.13        15.93 o                         
  -4  17   8         88.84         94.28        15.36 o                         
  -3  17   8        285.13        309.14        20.79 o                         
  -2  17   8         16.04         -3.95        22.63 o                         
  -1  17   8        397.94        416.25        22.11 o                         
   0  17   8          0.50         11.56        14.95 o                         
   1  17   8          2.38         10.37        16.29 o                         
   2  17   8          0.83         -3.41        25.32 o                         
   3  17   8          2.76         33.69        19.12 o                         
   4  17   8        230.21        224.96        22.20 o                         
   5  17   8         64.10         26.01        24.70 o                         
   6  17   8          1.75         26.12        22.16 o                         
 -10  18   8        236.73        258.52        22.35 o                         
  -9  18   8         90.20         82.00        21.03 o                         
  -8  18   8        595.98        622.85        28.82 o                         
  -7  18   8        358.04        352.84        24.01 o                         
  -6  18   8        318.53        337.56        21.41 o                         
  -5  18   8         22.01         13.82        16.17 o                         
  -4  18   8        158.38        159.44        20.92 o                         
  -3  18   8         11.34          5.52        14.69 o                         
  -2  18   8       1191.75       1211.62        34.49 o                         
  -1  18   8         56.63         65.15        15.61 o                         
   0  18   8       1668.15       1740.38        50.11 o                         
   1  18   8        253.38        257.15        24.38 o                         
   2  18   8         99.95         72.89        17.92 o                         
   3  18   8          4.22         -2.48        18.42 o                         
   4  18   8          2.80        -13.76        19.21 o                         
   5  18   8         55.80         50.87        26.71 o                         
  -9  19   8        283.51        356.21        27.93 o                         
  -8  19   8        128.39        118.85        20.51 o                         
  -7  19   8        128.74        140.03        20.97 o                         
  -6  19   8          3.40         14.70        21.87 o                         
  -5  19   8        266.00        248.95        22.01 o                         
  -4  19   8        459.67        424.53        21.69 o                         
  -3  19   8         35.53         47.23        19.30 o                         
  -2  19   8        206.84        217.12        18.79 o                         
  -1  19   8        114.95        130.51        23.21 o                         
   0  19   8          7.80         -6.02        16.88 o                         
   1  19   8         12.96         11.64        24.54 o                         
   2  19   8         35.51         30.94        18.87 o                         
   3  19   8        282.02        291.09        25.17 o                         
   4  19   8         18.78         33.24        20.71 o                         
  -7  20   8        152.42        182.70        23.82 o                         
  -6  20   8        233.40        247.43        23.34 o                         
  -5  20   8        641.28        654.35        24.54 o                         
  -4  20   8         77.40        125.94        21.85 o                         
  -3  20   8        336.07        321.57        22.43 o                         
  -2  20   8        924.10        914.50        31.26 o                         
  -1  20   8          0.75         -1.58        33.81 o                         
   0  20   8       1050.05       1021.58        29.13 o                         
   1  20   8         38.06         29.59        26.11 o                         
   2  20   8         35.60          2.09        25.67 o                         
  -5  21   8        243.01        280.81        26.67 o                         
  -4  21   8        271.33        279.78        23.67 o                         
  -3  21   8         85.82         98.01        20.13 o                         
  -2  21   8        963.22        947.42        37.92 o                         
  -1  21   8          1.12          8.54        21.75 o                         
 -17   0   9          8.31         12.96        36.94 o                         
 -15   0   9        160.04        123.03        18.11 o                         
 -13   0   9         20.17         40.94        19.01 o                         
 -11   0   9          9.05         -6.27        18.89 o                         
  -9   0   9        251.14        239.74        12.43 o                         
  -7   0   9       7397.97       7214.00        94.13 o                         
  -5   0   9      11740.02      11141.90       140.92 o                         
  -3   0   9       3193.85       3666.82        75.82 o                         
  -1   0   9       5367.17       5906.20        44.82 o                         
   1   0   9       1403.36       1373.28        18.15 o                         
   3   0   9       2942.92       2852.21        34.95 o                         
   5   0   9       3133.13       2991.93       130.13 o                         
   7   0   9         20.43         33.08        32.81 o                         
   9   0   9         68.96        113.31        44.94 o                         
  11   0   9          3.87         64.24        54.86 o                         
 -17   1   9         85.77         88.06        62.86 o                         
 -16   1   9          4.88         -4.73        15.93 o                         
 -15   1   9        511.77        524.75        20.69 o                         
 -14   1   9         86.12         72.11        13.98 o                         
 -13   1   9       2122.90       2146.99        41.18 o                         
 -12   1   9        148.50        141.21        11.13 o                         
 -11   1   9        108.24        103.30        10.49 o                         
 -10   1   9         99.12        111.48         7.97 o                         
  -9   1   9          2.48         12.20         6.23 o                         
  -8   1   9          2.10          1.80         5.89 o                         
  -7   1   9       1888.48       1775.91        15.35 o                         
  -6   1   9        181.13        190.57         5.33 o                         
  -5   1   9       3840.51       3778.17        21.46 o                         
  -4   1   9        276.92        267.27         4.14 o                         
  -3   1   9        536.91        468.55        26.61 o                         
  -2   1   9       1047.90       1150.34        10.66 o                         
  -1   1   9        360.89        357.73         7.27 o                         
   0   1   9       1064.06        979.13        11.03 o                         
   1   1   9         32.21         49.78         5.14 o                         
   2   1   9        265.86        280.37         8.44 o                         
   3   1   9         77.19         71.24         7.00 o                         
   4   1   9          5.84         15.48         9.73 o                         
   5   1   9       1020.34       1039.77        15.91 o                         
   6   1   9        364.50        321.50        13.90 o                         
   7   1   9        236.23        235.33        14.01 o                         
   8   1   9          6.06         -4.48        33.22 o                         
   9   1   9         63.92         74.20        24.26 o                         
  10   1   9        173.61        143.32        28.95 o                         
  11   1   9         82.48        122.15        39.67 o                         
 -17   2   9          9.77         -6.84        30.74 o                         
 -16   2   9          0.61         -0.27        15.95 o                         
 -15   2   9          1.23         -3.94        11.36 o                         
 -14   2   9          7.60         13.11        11.74 o                         
 -13   2   9        754.37        786.16        25.27 o                         
 -12   2   9         39.67         41.36        10.58 o                         
 -11   2   9        182.34        228.70        11.01 o                         
 -10   2   9        710.99        728.96        23.04 o                         
  -9   2   9        969.42        921.29        19.82 o                         
  -8   2   9        652.33        668.80        14.76 o                         
  -7   2   9       4344.06       4081.10        34.13 o                         
  -6   2   9        232.67        258.50         5.45 o                         
  -5   2   9       5577.30       6029.81        36.55 o                         
  -4   2   9       8537.64       8570.94        97.13 o                         
  -3   2   9       2487.71       3018.56        43.55 o                         
  -2   2   9       5558.10       6013.23        84.12 o                         
  -1   2   9       8180.34       8269.34        60.10 o                         
   0   2   9       4030.08       4045.82        33.10 o                         
   1   2   9       3344.38       3318.50        21.55 o                         
   2   2   9        435.32        424.60         6.98 o                         
   3   2   9       1605.81       1733.23        16.00 o                         
   4   2   9       1302.73       1342.32        16.98 o                         
   5   2   9       5292.86       5325.05        50.15 o                         
   6   2   9          2.49         -6.10        10.14 o                         
   7   2   9        421.43        448.10        16.86 o                         
   8   2   9         22.03         25.67        15.10 o                         
   9   2   9        352.31        377.40        18.16 o                         
  10   2   9         35.04         48.12        20.51 o                         
  11   2   9         49.70         51.62        29.61 o                         
 -17   3   9         38.03         72.53        27.22 o                         
 -16   3   9          4.73          8.45        15.93 o                         
 -15   3   9        430.90        398.89        21.99 o                         
 -14   3   9         24.22          1.49        10.30 o                         
 -13   3   9        338.73        330.04        19.54 o                         
 -12   3   9        221.55        252.61        20.53 o                         
 -11   3   9        389.41        403.83        21.27 o                         
 -10   3   9        879.58        840.56        19.17 o                         
  -9   3   9       1449.00       1425.52        22.29 o                         
  -8   3   9        884.57        831.81        10.65 o                         
  -7   3   9       3631.22       3414.69        27.11 o                         
  -6   3   9          7.24          4.67         4.63 o                         
  -5   3   9       3694.98       3837.38        23.05 o                         
  -4   3   9       2243.07       2316.73        24.52 o                         
  -3   3   9        142.81        138.19         6.15 o                         
  -2   3   9        181.01        143.06         3.78 o                         
  -1   3   9        147.19        159.92         4.79 o                         
   0   3   9        195.30        239.73         9.92 o                         
   1   3   9        852.79        815.73        16.62 o                         
   2   3   9        204.40        206.33         5.93 o                         
   3   3   9        151.67        171.31         7.98 o                         
   4   3   9       1496.19       1471.10        17.21 o                         
   5   3   9         53.84         72.37         8.70 o                         
   6   3   9        465.57        517.77        13.04 o                         
   7   3   9          1.55          5.45         9.82 o                         
   8   3   9        477.32        498.35        21.16 o                         
   9   3   9         29.35         60.32        15.05 o                         
  10   3   9          9.38         29.19        18.94 o                         
  11   3   9          2.89         16.46        24.36 o                         
 -17   4   9          1.90         33.14        25.11 o                         
 -16   4   9          0.24         19.72        18.46 o                         
 -15   4   9        157.82        157.62        20.29 o                         
 -14   4   9          3.34         -0.69        13.04 o                         
 -13   4   9         52.08         76.88        11.56 o                         
 -12   4   9        154.83        136.68        12.63 o                         
 -11   4   9         45.58         41.96        10.92 o                         
 -10   4   9        129.01        108.76        17.08 o                         
  -9   4   9       4821.23       4973.67        56.08 o                         
  -8   4   9       1885.75       1829.37        29.81 o                         
  -7   4   9       1957.37       1929.15        15.09 o                         
  -6   4   9        149.98        142.06         6.82 o                         
  -5   4   9       7387.00       7606.29        67.01 o                         
  -4   4   9       8342.55       8694.44        87.95 o                         
  -3   4   9       4100.38       3963.19        22.94 o                         
  -2   4   9        245.89        191.69         3.61 o                         
  -1   4   9       2821.83       2673.22        21.71 o                         
   0   4   9       8855.75       9074.33        72.13 o                         
   1   4   9       2797.13       2620.84        23.61 o                         
   2   4   9       2132.18       2200.38        17.73 o                         
   3   4   9        542.85        513.06         9.52 o                         
   4   4   9        136.65        128.40         8.92 o                         
   5   4   9       2599.14       2469.74        44.61 o                         
   6   4   9        356.56        313.39        13.15 o                         
   7   4   9       1573.49       1476.16        22.78 o                         
   8   4   9         32.05         33.87        10.23 o                         
   9   4   9       1092.73       1067.94        23.25 o                         
  10   4   9          8.11          5.63        17.20 o                         
  11   4   9         20.26         31.11        25.31 o                         
 -17   5   9        190.72        223.97        25.22 o                         
 -16   5   9          3.41         25.47        23.86 o                         
 -15   5   9          9.42         28.70        18.93 o                         
 -14   5   9          1.80         -4.49        12.61 o                         
 -13   5   9        242.49        256.21        16.84 o                         
 -12   5   9         13.87          8.25        11.34 o                         
 -11   5   9        982.21        954.37        19.67 o                         
 -10   5   9         24.32         19.71         8.65 o                         
  -9   5   9       2178.31       2063.89        41.96 o                         
  -8   5   9          5.88         13.10         7.17 o                         
  -7   5   9        331.00        335.35        10.83 o                         
  -6   5   9         39.43         47.13         6.46 o                         
  -5   5   9        329.93        319.78         6.00 o                         
  -4   5   9       1276.98       1333.26        11.84 o                         
  -3   5   9        566.24        551.82         8.34 o                         
  -2   5   9        637.31        667.92        12.39 o                         
  -1   5   9          0.88          3.04         3.82 o                         
   0   5   9        408.10        384.45         9.21 o                         
   1   5   9        903.61        934.02        14.32 o                         
   2   5   9         36.82         27.68         6.12 o                         
   3   5   9          8.08         26.65         8.24 o                         
   4   5   9        828.91        816.76        16.24 o                         
   5   5   9         53.77         68.25         9.21 o                         
   6   5   9         18.30         14.91         9.45 o                         
   7   5   9        182.29        196.92        14.78 o                         
   8   5   9         54.15         65.85        14.85 o                         
   9   5   9        208.88        277.58        19.36 o                         
  10   5   9        123.30        133.49        19.05 o                         
  11   5   9          1.66          0.65        19.20 o                         
 -17   6   9          3.00        -27.59        34.35 o                         
 -16   6   9         16.11         39.02        21.58 o                         
 -15   6   9        332.05        328.12        25.98 o                         
 -14   6   9        263.21        245.96        20.59 o                         
 -13   6   9         82.31         62.55        11.48 o                         
 -12   6   9        451.36        466.80        17.86 o                         
 -11   6   9        569.37        570.81        22.45 o                         
 -10   6   9        262.58        265.43        10.62 o                         
  -9   6   9       4577.22       4491.09        48.35 o                         
  -8   6   9        429.45        412.74         9.97 o                         
  -7   6   9        108.44        163.60         9.49 o                         
  -6   6   9       1494.51       1674.28        16.67 o                         
  -5   6   9        375.53        348.36         6.89 o                         
  -4   6   9        717.00        714.14         7.87 o                         
  -3   6   9       1581.13       1610.79        20.24 o                         
  -2   6   9        596.79        557.79         6.94 o                         
  -1   6   9       4285.10       4173.61        37.22 o                         
   0   6   9         41.43         31.99         6.27 o                         
   1   6   9       4297.96       4385.50        34.19 o                         
   2   6   9        340.36        357.48         8.95 o                         
   3   6   9         16.04         -1.22         8.72 o                         
   4   6   9          2.68          8.18         7.32 o                         
   5   6   9         46.68         30.80         9.84 o                         
   6   6   9        418.66        390.83        13.25 o                         
   7   6   9        767.26        731.87        16.59 o                         
   8   6   9          0.08          3.88        13.18 o                         
   9   6   9       1025.60        979.20        26.73 o                         
  10   6   9         13.38         24.22        16.56 o                         
  11   6   9          1.26          9.52        17.87 o                         
 -16   7   9         10.61         21.01        20.04 o                         
 -15   7   9         18.07         25.40        18.97 o                         
 -14   7   9        335.32        328.64        20.35 o                         
 -13   7   9         91.61        124.30        15.85 o                         
 -12   7   9        258.37        251.12        29.61 o                         
 -11   7   9       1370.28       1345.40        26.44 o                         
 -10   7   9        222.94        201.21         9.93 o                         
  -9   7   9       1902.26       1755.57        40.11 o                         
  -8   7   9         46.92         53.05         7.73 o                         
  -7   7   9          7.04         12.33         6.80 o                         
  -6   7   9        899.58        946.29        13.41 o                         
  -5   7   9        169.54        179.24         6.41 o                         
  -4   7   9        444.38        448.56         9.60 o                         
  -3   7   9        198.15        220.73        10.51 o                         
  -2   7   9        306.00        308.48         6.65 o                         
  -1   7   9         29.70         57.55         7.20 o                         
   0   7   9         29.86         31.58         5.93 o                         
   1   7   9        634.87        695.09        19.55 o                         
   2   7   9        236.11        280.44        10.30 o                         
   3   7   9         50.00         66.69        10.13 o                         
   4   7   9        132.18        163.47        10.24 o                         
   5   7   9          2.93         10.39         9.70 o                         
   6   7   9          3.87          6.62        12.23 o                         
   7   7   9         17.70          6.18        11.87 o                         
   8   7   9          4.87         11.17        16.16 o                         
   9   7   9        858.97        872.26        26.64 o                         
  10   7   9          6.80          8.72        17.96 o                         
 -16   8   9        126.45        158.50        22.24 o                         
 -15   8   9         65.56         67.90        19.83 o                         
 -14   8   9        153.48        161.78        17.59 o                         
 -13   8   9        108.99        126.91        16.27 o                         
 -12   8   9         75.16         89.67        16.11 o                         
 -11   8   9        650.34        670.64        18.19 o                         
 -10   8   9         96.78        135.15        16.71 o                         
  -9   8   9       2478.47       2519.89        29.04 o                         
  -8   8   9        328.01        312.84        12.07 o                         
  -7   8   9        465.74        405.38        11.63 o                         
  -6   8   9        873.41        866.67        14.71 o                         
  -5   8   9       1139.13       1079.25        12.55 o                         
  -4   8   9        941.70        936.28        12.58 o                         
  -3   8   9       7555.51       7957.35        64.75 o                         
  -2   8   9        104.14         90.84         9.50 o                         
  -1   8   9       4613.89       4727.32        65.25 o                         
   0   8   9       1325.82       1349.29        17.00 o                         
   1   8   9       2324.88       2275.30        22.66 o                         
   2   8   9       2193.30       2138.73        41.55 o
[truncated: 284,554 more chars]
